# Supplementary material for: Pulsed electroreduction of low-concentration nitrate to ammonia
Source: Nat Commun. 2023 Nov 14;14:7368. doi: 10.1038/s41467-023-43179-1 (PMC10645723; doi:10.1038/s41467-023-43179-1)
Supplement: Supplementary file 3 — Source Data [file 41467_2023_43179_MOESM3_ESM.zip]

Archive with 6 entries (5 files):
- Source data/Source Data-Fig 1.xlsx
- Source data/Source Data-Fig 2.xlsx
- Source data/Source Data-Fig 3.xlsx
- Source data/Source Data-Fig 4.xlsx
- Source data/Source Data-Fig 5.xlsx
- Source data/
