# Supplementary material for: Pulsed electroreduction of low-concentration nitrate to ammonia
Source: Nat Commun. 2023 Nov 14;14:7368. doi: 10.1038/s41467-023-43179-1 (PMC10645723; doi:10.1038/s41467-023-43179-1)
Supplement: Supplementary file 3 — Source Data [file 41467_2023_43179_MOESM3_ESM.zip › Source data/Source Data-Fig 1.xlsx]

## Sheet: Fig.1a
Fig.1a
2-theta / degree	Observed	Calculated	Difference		2-theta / degree	Bragg position
10	2327	2284.53	-71.579		17.5568	131
10.02	2331	2280.46	-68.9697		17.6006	131
10.04	2217	2276.44	-67.0891		17.868	131
10.06	2238	2272.45	-65.9372		17.9125	131
10.08	2284	2268.52	-65.514		21.6879	131
10.1	2223	2264.62	-65.8195		21.7422	131
10.12	2283	2260.76	-66.8538		24.5011	131
10.14	2280	2256.94	-68.6167		24.5627	131
10.16	2293	2253.17	-68.5648		25.3999	131
10.18	2242	2249.44	-61.9545		25.4637	131
10.2	2306	2245.73	-69.2094		28.4652	131
10.22	2219	2242.07	-78.1005		28.537	131
10.24	2228	2238.44	-77.9608		30.5155	131
10.26	2194	2234.84	-86.3922		30.5927	131
10.28	2194	2231.28	-82.6327		31.0711	131
10.3	2234	2227.75	-84.8833		31.1499	131
10.32	2205	2224.25	-85.1784		35.6088	131
10.34	2226	2220.78	-89.6781		35.6997	131
10.36	2248	2217.35	-85.5546		36.2553	131
10.38	2208	2213.95	-86.9203		36.3481	131
10.4	2223	2210.57	-87.2162		37.9296	131
10.42	2137	2207.23	-81.6054		38.0269	131
10.44	2179	2203.91	-77.794		39.3942	131
10.46	2190	2200.62	-70.2195		38.3902	131
10.48	2199	2197.36	-68.1545		39.4956	131
10.5	2217	2194.13	-66.499		38.4888	131
10.52	2229	2190.92	-73.587		41.5352	131
10.54	2263	2187.74	-73.3366		41.6426	131
10.56	2181	2184.58	-62.026		40.721	131
10.58	2165	2181.44	-65.307		40.8261	131
10.6	2137	2178.33	-74.2586		40.5754	131
10.62	2129	2175.24	-80.3818		40.6801	131
10.64	2121	2172.18	-91.3076		42.6674	131
10.66	2259	2169.14	-98.2492		44.2735	131
10.68	2200	2166.11	-105.332		42.778	131
10.7	2102	2163.11	-87.3365		44.3887	131
10.72	2105	2160.13	-77.33		47.4847	131
10.74	2157	2157.17	-68.6659		47.6092	131
10.76	2121	2154.23	-61.3488		46.7537	131
10.78	2174	2151.31	-60.479		46.876	131
10.8	2183	2148.41	-69.4069		50.2925	131
10.82	2269	2145.52	-64.0734		50.4254	131
10.84	2130	2142.66	-62.5495		48.1251	131
10.86	2148	2139.81	-51.1234		48.2516	131
10.88	2144	2136.97	-54.3576		48.5064	131
10.9	2100	2134.16	-59.4383		48.6339	131
10.92	2103	2131.36	-57.8734		53.0549	131
10.94	2152	2128.57	-59.0555		53.8182	131
10.96	2182	2125.8	-60.8899		53.9619	131
10.98	2253	2123.05	-54.8605		52.914	131
11	2058	2120.31	-54.28		52.2394	131
11.02	2133	2117.58	-56.3401		52.3782	131
11.04	2194	2114.87	-56.1661		53.5066	131
11.06	2066	2112.18	-57.2381		53.6494	131
11.08	2095	2109.49	-60.2655		53.9775	131
11.1	2097	2106.82	-74.0044		54.6372	131
11.12	2151	2104.16	-75.2146		54.1217	131
11.14	2102	2101.51	-59.6389		54.7834	131
11.16	2144	2098.88	-63.0055		55.6781	131
11.18	2132	2096.25	-62.5629		56.3244	131
11.2	2077	2093.64	-59.7263		55.8276	131
11.22	2032	2091.04	-63.7722		56.476	131
11.24	2170	2088.45	-66.1936		57.192	131
11.26	2119	2085.87	-65.5503		55.5631	131
11.28	2076	2083.3	-59.4179		57.3464	131
11.3	2067	2080.74	-61.3797		55.7123	131
11.32	2068	2078.19	-50.7115		57.2322	131
11.34	2143	2075.65	-44.1893		57.3867	131
11.36	2116	2073.12	-44.2747		58.8312	131
11.38	2121	2070.6	-51.0976		58.9908	131
11.4	2082	2068.08	-45.8769		58.9815	131
11.42	2077	2065.58	-45.5761		58.5373	131
11.44	2119	2063.08	-53.8556		59.1416	131
11.46	2037	2060.6	-69.8665		58.696	131
11.48	2062	2058.12	-82.6971		61.2037	131
11.5	2059	2055.64	-91.1672		60.1535	131
11.52	2024	2053.18	-96.9725		61.3711	131
11.54	2006	2050.72	-104.268		60.3175	131
11.56	1994	2048.27	-107.754		60.4813	131
11.58	2005	2045.83	-106.567		63.5917	131
11.6	2049	2043.4	-105.47		61.7439	131
11.62	1994	2040.97	-108.517		60.6464	131
11.64	2025	2038.54	-106.991		63.7672	131
11.66	1997	2036.13	-96.1386		61.9132	131
11.68	2053	2033.72	-90.5419		65.7233	131
11.7	2015	2031.32	-87.7352		65.9062	131
11.72	1966	2028.92	-77.1897		67.2398	131
11.74	2039	2026.53	-69.185		67.428	131
11.76	2047	2024.14	-62.1155		64.857	131
11.78	2069	2021.76	-63.3059		65.0368	131
11.8	2013	2019.39	-56.3462		66.6573	131
11.82	2050	2017.02	-51.926		66.8435	131
11.84	2084	2014.66	-59.2395		66.7974	131
11.86	1986	2012.3	-70.6841		66.9841	131
11.88	1974	2009.95	-80.4623		67.3793	131
11.9	2007	2007.6	-92.1306		67.568	131
11.92	2029	2005.25	-98.4726		68.8777	131
11.94	1951	2002.92	-101.958		69.0719	131
11.96	1873	2000.58	-100.477		68.1998	131
11.98	2004	1998.25	-109.429		68.302	131
12	2029	1995.93	-96.8304		68.3915	131
12.02	1936	1993.61	-97.9235		68.4941	131
12.04	2000	1991.3	-97.9541		68.1998	131
12.06	1971	1988.98	-97.0614		68.3915	131
12.08	1994	1986.68	-84.1478		71.6956	131
12.1	1887	1984.38	-83.4022		71.1301	131
12.12	2040	1982.08	-98.5341		71.9002	131
12.14	1918	1979.78	-97.471		71.3326	131
12.16	1973	1977.49	-94.4373		69.6899	131
12.18	1948	1975.21	-105.083		69.887	131
12.2	1981	1972.93	-100.105		71.8311	131
12.22	1902	1970.65	-100.351		72.5371	131
12.24	1931	1968.38	-100.191		72.0362	131
12.26	1968	1966.11	-110.526		72.3302	131
12.28	1909	1963.84	-106.311		76.0397	131
12.3	1925	1961.58	-110.012		72.7284	131
12.32	1984	1959.32	-106.406		76.2611	131
12.34	1897	1957.06	-99.5721		72.9369	131
12.36	1914	1954.81	-80.8098		74.0804	131
12.38	1949	1952.57	-76.7915		74.2941	131
12.4	1945	1950.32	-67.852		79.2421	131
12.42	1982	1948.08	-49.2012		73.784	131
12.44	1988	1945.85	-51.621		79.4765	131
12.46	2005	1943.61	-53.7929		73.9965	131
12.48	1988	1941.38	-51.372		75.4867	131
12.5	1916	1939.16	-61.6669		78.3427	131
12.52	1973	1936.94	-69.7709		75.7059	131
12.54	1933	1934.72	-82.8224		78.5735	131
12.56	1830	1932.5	-89.854		77.4686	131
12.58	1929	1930.29	-91.3471		78.8895	131
12.6	1909	1928.09	-98.2474		76.9189	131
12.62	1910	1925.88	-89.7133		82.0615	131
12.64	1937	1923.68	-83.2671		77.6957	131
12.66	1894	1921.49	-92.7683		77.051	131
12.68	1965	1919.29	-85.2153		79.1225	131
12.7	1904	1917.1	-71.3491		77.1438	131
12.72	1873	1914.92	-78.2405		82.308	131
12.74	1956	1912.74	-72.4107		77.2764	131
12.76	1855	1910.56	-68.2342		79.0207	131
12.78	1874	1908.38	-69.6543		78.3772	131
12.8	1998	1906.21	-66.6934		79.2543	131
12.82	1947	1904.05	-73.3362		78.6081	131
12.84	1867	1901.88	-70.6913		78.0862	131
12.86	1940	1899.72	-62.0503		78.3159	131
12.88	1892	1897.57	-60.6782		83.1152	131
12.9	1868	1895.41	-53.8926		81.1698	131
12.92	1904	1893.27	-59.6802		83.3662	131
12.94	1886	1891.12	-68.4861		79.8902	131
12.96	1944	1888.98	-69.4886		81.4124	131
12.98	1966	1886.84	-67.9149		80.1274	131
13	1865	1884.71	-67.281		79.0207	131
13.02	1860	1882.58	-64.7361		80.4343	131
13.04	1866	1880.46	-65.7554		79.2543	131
13.06	1863	1878.34	-66.6394		81.204	131
13.08	1859	1876.22	-71.3547		80.6737	131
13.1	1924	1874.11	-79.459		81.4467	131
13.12	1911	1872	-82.7413		82.3215	131
13.14	1834	1869.9	-85.2712		86.2572	131
13.16	1870	1867.8	-89.4237		82.5691	131
13.18	1860	1865.7	-94.6791		84.8619	131
13.2	1793	1863.61	-93.8568		86.5225	131
13.22	1822	1861.52	-100.928		85.1209	131
13.24	1812	1859.62	-110.979		82.7047	131
13.26	1817	1857.54	-107.978		82.954	131
13.28	1886	1855.55	-105.306		84.1049	131
13.3	1845	1853.49	-102.732		90.4331	131
13.32	1851	1851.42	-85.6829		84.3604	131
13.34	1779	1849.37	-74.8114		85.1205	131
13.36	1835	1847.31	-66.3268		90.7185	131
13.38	1874	1845.26	-59.3943		84.6436	131
13.4	1853	1843.22	-53.9034		85.3806	131
13.42	1920	1841.18	-52.8727		84.9016	131
13.44	1909	1839.15	-47.2882		88.1593	131
13.46	1819	1837.12	-38.656		85.4064	131
13.48	1886	1835.09	-40.6378		88.4336	131
13.5	1839	1833.07	-48.7259		90.0869	131
13.52	1853	1831.06	-62.6144		85.6678	131
13.54	1826	1829.05	-72.1197		90.3706	131
13.56	1834	1827.04	-79.2211		88.8245	131
13.58	1850	1825.04	-80.1537		89.102	131
13.6	1758	1823.05	-77.1292		88.6957	131
13.62	1835	1821.06	-80.319		88.9726	131
13.64	1777	1819.08	-80.0498		88.2877	131
13.66	1841	1817.1	-82.6843		88.5626	131
13.68	1842	1815.13	-75.3506		89.679	131
13.7	1796	1813.25	-83.4828		87.9075	131
13.72	1812	1811.28	-88.9521		89.9607	131
13.74	1800	1809.33	-88.8786		93.2169	131
13.76	1769	1807.37	-86.9328		88.1807	131
13.78	1799	1805.43	-87.4989		89.5504	131
13.8	1800	1803.53	-95.9316		89.584	131
13.82	1699	1801.6	-101.227		93.5167	131
13.84	1814	1799.67	-93.8534		89.8315	131
13.86	1827	1797.75	-81.9585		91.2634	131
13.88	1836	1795.83	-83.3334		89.8653	131
13.9	1711	1793.92	-76.9837		92.8701	131
13.92	1777	1792.01	-70.7167		89.2991	131
13.94	1799	1790.11	-68.4007		91.6066	131
13.96	1867	1788.22	-67.6088		93.1681	131
13.98	1800	1786.33	-83.6663		89.5789	131
14	1698	1784.45	-80.8802		90.9752	131
14.02	1840	1782.58	-78.2115		97.5673	131
14.04	1778	1780.71	-75.0946		91.898	131
14.06	1721	1778.84	-79.5124		97.8909	131
14.08	1760	1776.99	-77.244		98.9733	131
14.1	1779	1775.14	-73.4071		99.305	131
14.12	1837	1773.29	-71.1864		97.4096	131
14.14	1754	1771.45	-64.4587		93.7265	131
14.16	1778	1769.62	-72.2254		97.7323	131
14.18	1828	1767.8	-57.5033		94.0289	131
14.2	1786	1765.98	-47.911		94.8696	131
14.22	1747	1764.17	-44.8129		93.4746	131
14.24	1724	1762.36	-45.3169		95.1781	131
14.26	1845	1760.56	-49.8646		93.7757	131
14.28	1799	1758.77	-41.8497		97.9228	131
14.3	1845	1756.98	-45.4017		98.2484	131
14.32	1773	1755.21	-54.3993		95.251	131
14.34	1768	1753.43	-53.9746		95.5617	131
14.36	1729	1751.67	-63.7659		99.8741	131
14.38	1744	1749.91	-69.326		96.8721	131
14.4	1780	1748.16	-82.8088		100.211	131
14.42	1710	1746.41	-80.4298		95.7899	131
14.44	1710	1744.68	-89.14		96.5542	131
14.46	1759	1742.95	-81.9921		96.1034	131
14.48	1721	1741.22	-69.0358		100.743	131
14.5	1806	1739.51	-56.5445		101.767	131
14.52	1731	1737.8	-54.2251		101.085	131
14.54	1752	1736.09	-55.3969		100.487	131
14.56	1713	1734.4	-60.7189		101.421	131
14.58	1824	1732.71	-66.5621		99.8741	131
14.6	1793	1731.03	-74.3656		100.005	131
14.62	1694	1729.36	-83.2206		100.828	131
14.64	1661	1727.69	-84.6658		100.211	131
14.66	1676	1726.03	-70.2712		100.343	131
14.68	1686	1724.38	-73.9654		101.29	131
14.7	1778	1722.74	-74.9602		101.635	131
14.72	1734	1721.1	-81.9995		--	131
14.74	1735	1719.47	-75.1315		--	131
14.76	1817	1717.85	-58.4201		--	131
14.78	1727	1716.23	-47.3843		--	131
14.8	1635	1714.63	-52.8655		--	131
14.82	1725	1713.03	-58.8665		--	131
14.84	1724	1711.44	-64.5665		--	131
14.86	1752	1709.85	-57.2381		--	131
14.88	1776	1708.28	-56.9878		--	131
14.9	1715	1706.71	-59.5534		--	131
14.92	1662	1705.15	-49.9349		--	131
14.94	1750	1703.59	-52.1159		--	131
14.96	1747	1702.05	-67.0234		--	131
14.98	1725	1700.51	-73.1548		--	131
15	1667	1698.98	-83.8362		--	131
15.02	1674	1697.46	-88.568		--	131
15.04	1681	1695.95	-84.4253		--	131
15.06	1649	1694.44	-80.1159		--	131
15.08	1689	1692.94	-93.9524		--	131
15.1	1695	1691.45	-98.6968		--	131
15.12	1663	1689.97	-93.4669		--	131
15.14	1705	1688.5	-85.4485		--	131
15.16	1697	1687.03	-89.1394		--	131
15.18	1666	1685.57	-82.5179		--	131
15.2	1599	1684.13	-68.7895		--	131
15.22	1699	1682.77	-75.4091		--	131
15.24	1730	1681.33	-71.775		--	131
15.26	1687	1679.91	-73.2631		--	131
15.28	1672	1678.49	-68.3159		--	131
15.3	1763	1677.08	-58.7097		--	131
15.32	1689	1675.72	-46.4245		--	131
15.34	1594	1674.33	-40.7403		--	131
15.36	1738	1672.95	-44.1802		--	131
15.38	1686	1671.57	-44.9474		--	131
15.4	1774	1670.2	-42.6183		--	131
15.42	1704	1668.84	-47.2679		--	131
15.44	1701	1667.49	-58.7745		--	131
15.46	1666	1666.15	-54.7757		--	131
15.48	1680	1664.82	-54.9683		--	131
15.5	1641	1663.49	-64.124		--	131
15.52	1655	1662.17	-73.1716		--	131
15.54	1643	1660.87	-84.3388		--	131
15.56	1658	1659.56	-85.9969		--	131
15.58	1703	1658.27	-89.2409		--	131
15.6	1664	1656.99	-86.6066		--	131
15.62	1643	1655.72	-79.1518		--	131
15.64	1563	1654.45	-77.2097		--	131
15.66	1659	1653.19	-77.7712		--	131
15.68	1643	1651.94	-80.1784		--	131
15.7	1677	1650.7	-81.9111		--	131
15.72	1688	1649.47	-83.9521		--	131
15.74	1670	1648.25	-77.2995		--	131
15.76	1588	1647.03	-75.3162		--	131
15.78	1646	1645.83	-67.0521		--	131
15.8	1631	1644.63	-72.4273		--	131
15.82	1660	1643.45	-63.5937		--	131
15.84	1643	1642.27	-65.6328		--	131
15.86	1665	1641.1	-69.4437		--	131
15.88	1653	1639.94	-65.0188		--	131
15.9	1704	1639.11	-61.9361		--	131
15.92	1641	1637.97	-64.9279		--	131
15.94	1664	1636.83	-59.4977		--	131
15.96	1570	1635.71	-56.3995		--	131
15.98	1625	1634.6	-57.1176		--	131
16	1689	1633.49	-59.0443		--	131
16.02	1659	1632.56	-60.9136		--	131
16.04	1693	1631.47	-56.5863		--	131
16.06	1681	1630.4	-45.1427		--	131
16.08	1636	1629.33	-42.1032		--	131
16.1	1614	1628.27	-31.4486		--	131
16.12	1666	1627.23	-31.0038		--	131
16.14	1668	1626.19	-38.1899		--	131
16.16	1711	1625.16	-37.0401		--	131
16.18	1657	1624.15	-43.3888		--	131
16.2	1649	1623.14	-39.2628		--	131
16.22	1686	1622.15	-43.1168		--	131
16.24	1634	1621.16	-53.5689		--	131
16.26	1581	1620.19	-71.6304		--	131
16.28	1641	1619.23	-85.5828		--	131
16.3	1601	1618.28	-91.7915		--	131
16.32	1635	1617.34	-87.0387		--	131
16.34	1547	1616.42	-84.6343		--	131
16.36	1597	1615.51	-74.6443		--	131
16.38	1610	1614.61	-58.8531		--	131
16.4	1655	1613.73	-42.6926		--	131
16.42	1696	1612.86	-35.0959		--	131
16.44	1673	1612.02	-27.6872		--	131
16.46	1664	1611.19	-27.0058		--	131
16.48	1692	1610.39	-24.2368		--	131
16.5	1640	1609.61	-31.7492		--	131
16.52	1645	1608.85	-50.6804		--	131
16.54	1598	1608.13	-62.4751		--	131
16.56	1585	1607.45	-70.4211		--	131
16.58	1611	1606.81	-68.7812		--	131
16.6	1620	1606.21	-59.9758		--	131
16.62	1617	1605.68	-56.7994		--	131
16.64	1582	1605.21	-45.5427		--	131
16.66	1711	1604.82	-37.6079		--	131
16.68	1662	1604.51	-31.1517		--	131
16.7	1681	1604.32	-24.2575		--	131
16.72	1669	1604.24	-23.039		--	131
16.74	1597	1604.31	-25.3686		--	131
16.76	1652	1604.53	-32.2597		--	131
16.78	1631	1604.95	-47.0387		--	131
16.8	1629	1605.57	-61.8259		--	131
16.82	1662	1606.43	-59.037		--	131
16.84	1600	1607.56	-58.8521		--	131
16.86	1586	1609	-63.9598		--	131
16.88	1592	1610.77	-62.5361		--	131
16.9	1612	1613	-79.0905		--	131
16.92	1684	1615.56	-83.7882		--	131
16.94	1639	1618.55	-91.7935		--	131
16.96	1582	1622.07	-100.198		--	131
16.98	1547	1626.07	-97.9231		--	131
17	1617	1630.6	-95.12		--	131
17.02	1552	1635.71	-100.108		--	131
17.04	1657	1641.41	-98.5846		--	131
17.06	1612	1647.72	-99.6788		--	131
17.08	1647	1654.66	-94.4904		--	131
17.1	1689	1662.21	-90.2382		--	131
17.12	1673	1670.37	-87.2254		--	131
17.14	1629	1679.12	-93.3825		--	131
17.16	1691	1688.42	-97.7293		--	131
17.18	1622	1698.25	-108.974		--	131
17.2	1645	1708.53	-122.105		--	131
17.22	1681	1719.19	-139.088		--	131
17.24	1694	1730.16	-149.229		--	131
17.26	1650	1741.34	-160.027		--	131
17.28	1656	1752.62	-165.402		--	131
17.3	1671	1763.88	-169.384		--	131
17.32	1620	1774.99	-164.071		--	131
17.34	1712	1785.8	-167.298		--	131
17.36	1721	1796.17	-171.065		--	131
17.38	1688	1805.95	-167.536		--	131
17.4	1773	1814.97	-162.168		--	131
17.42	1771	1823.09	-155.222		--	131
17.44	1743	1830.14	-153.994		--	131
17.46	1729	1835.99	-149.858		--	131
17.48	1754	1840.52	-153.672		--	131
17.5	1789	1843.61	-135.242		--	131
17.52	1778	1845.2	-129.977		--	131
17.54	1813	1845.23	-119.877		--	131
17.56	1773	1843.7	-112.041		--	131
17.58	1840	1840.62	-98.999		--	131
17.6	1851	1836.05	-85.9351		--	131
17.62	1890	1830.07	-76.6881		--	131
17.64	1737	1822.8	-70.8545		--	131
17.66	1862	1814.35	-58.3948		--	131
17.68	1761	1804.88	-54.6402		--	131
17.7	1854	1794.54	-49.7792		--	131
17.72	1831	1783.47	-52.9735		--	131
17.74	1798	1771.83	-56.4738		--	131
17.76	1780	1759.78	-53.4785		--	131
17.78	1794	1747.45	-49.745		--	131
17.8	1716	1734.99	-67.6487		--	131
17.82	1731	1722.52	-63.7118		--	131
17.84	1705	1710.16	-79.8983		--	131
17.86	1682	1698.02	-82.1872		--	131
17.88	1708	1686.18	-78.7725		--	131
17.9	1632	1674.72	-77.4607		--	131
17.92	1656	1663.72	-74.5596		--	131
17.94	1709	1653.22	-72.109		--	131
17.96	1597	1643.27	-70.1664		--	131
17.98	1681	1633.9	-64.7383		--	131
18	1656	1625.12	-64.8773		--	131
18.02	1609	1616.95	-66.4814		--	131
18.04	1613	1609.39	-64.5519		--	131
18.06	1589	1602.42	-65.7132		--	131
18.08	1640	1596.02	-67.2392		--	131
18.1	1593	1590.19	-67.0053		--	131
18.12	1567	1584.89	-70.4702		--	131
18.14	1599	1580.08	-61.0183		--	131
18.16	1598	1575.75	-55.0324		--	131
18.18	1610	1571.85	-52.4075		--	131
18.2	1565	1568.34	-48.9504		--	131
18.22	1570	1565.2	-63.4541		--	131
18.24	1641	1562.39	-58.4226		--	131
18.26	1594	1559.88	-56.8826		--	131
18.28	1544	1557.62	-55.3227		--	131
18.3	1563	1555.61	-54.5945		--	131
18.32	1544	1553.8	-56.6037		--	131
18.34	1511	1552.17	-52.8023		--	131
18.36	1675	1550.7	-60.3383		--	131
18.38	1579	1549.37	-58.4057		--	131
18.4	1582	1548.15	-48.6136		--	131
18.42	1536	1547.05	-42.6604		--	131
18.44	1551	1546.02	-50.6888		--	131
18.46	1580	1545.08	-56.0211		--	131
18.48	1543	1544.2	-62.2461		--	131
18.5	1622	1543.37	-75.9189		--	131
18.52	1530	1542.59	-66.5517		--	131
18.54	1512	1541.85	-72.4878		--	131
18.56	1496	1541.15	-75.3682		--	131
18.58	1570	1540.47	-76.8514		--	131
18.6	1563	1539.82	-77.1829		--	131
18.62	1544	1539.19	-68.4596		--	131
18.64	1554	1538.58	-66.0985		--	131
18.66	1491	1537.99	-51.7252		--	131
18.68	1582	1537.41	-45.5848		--	131
18.7	1602	1536.84	-49.5044		--	131
18.72	1569	1536.28	-57.0838		--	131
18.74	1579	1535.73	-57.7007		--	131
18.76	1525	1535.19	-62.9389		--	131
18.78	1543	1534.66	-77.9876		--	131
18.8	1510	1534.14	-84.0037		--	131
18.82	1487	1533.62	-95.2679		--	131
18.84	1530	1533.11	-99.2974		--	131
18.86	1508	1532.6	-96.7995		--	131
18.88	1474	1532.1	-93.9539		--	131
18.9	1496	1531.61	-88.6597		--	131
18.92	1591	1531.11	-87.1603		--	131
18.94	1543	1530.63	-73.285		--	131
18.96	1519	1530.14	-67.9142		--	131
18.98	1533	1529.66	-71.7663		--	131
19	1525	1529.19	-70.1198		--	131
19.02	1522	1528.72	-74.6098		--	131
19.04	1545	1528.25	-82.3196		--	131
19.06	1567	1527.78	-85.0054		--	131
19.08	1465	1527.32	-77.5431		--	131
19.1	1488	1526.86	-79.3751		--	131
19.12	1534	1526.41	-82.2343		--	131
19.14	1517	1525.95	-78.0046		--	131
19.16	1564	1525.5	-71.4237		--	131
19.18	1563	1525.05	-64.7926		--	131
19.2	1510	1524.6	-58.0506		--	131
19.22	1496	1524.16	-52.5088		--	131
19.24	1567	1523.71	-51.7818		--	131
19.26	1587	1523.27	-55.54		--	131
19.28	1554	1522.84	-61.6774		--	131
19.3	1524	1522.4	-64.8626		--	131
19.32	1500	1521.96	-73.9247		--	131
19.34	1503	1521.53	-75.3875		--	131
19.36	1553	1521.1	-85.935		--	131
19.38	1482	1520.66	-92.8052		--	131
19.4	1483	1520.23	-96.5626		--	131
19.42	1523	1519.81	-89.8253		--	131
19.44	1448	1519.38	-95.3842		--	131
19.46	1544	1518.95	-93.0356		--	131
19.48	1495	1518.53	-97.1287		--	131
19.5	1541	1518.1	-99.1268		--	131
19.52	1472	1517.68	-95.4027		--	131
19.54	1501	1517.26	-96.6097		--	131
19.56	1430	1516.83	-98.8753		--	131
19.58	1549	1516.41	-94.8475		--	131
19.6	1471	1515.99	-99.1325		--	131
19.62	1511	1515.57	-89.705		--	131
19.64	1497	1515.15	-81.8147		--	131
19.66	1514	1514.73	-73.8036		--	131
19.68	1514	1514.31	-77.7213		--	131
19.7	1528	1513.89	-74.0911		--	131
19.72	1523	1513.48	-82.0168		--	131
19.74	1533	1513.06	-79.4342		--	131
19.76	1493	1512.64	-89.8381		--	131
19.78	1445	1512.22	-97.5183		--	131
19.8	1473	1511.81	-98.7496		--	131
19.82	1526	1511.39	-101.443		--	131
19.84	1473	1510.97	-95.9311		--	131
19.86	1475	1510.55	-97.2726		--	131
19.88	1465	1510.14	-98.6583		--	131
19.9	1517	1509.72	-92.7297		--	131
19.92	1547	1509.3	-89.1995		--	131
19.94	1481	1508.88	-93.336		--	131
19.96	1513	1508.47	-87.9208		--	131
19.98	1422	1508.08	-80.2695		--	131
20	1496	1507.67	-83.6472		--	131
20.02	1525	1507.25	-89.0517		--	131
20.04	1502	1506.83	-86.8876		--	131
20.06	1510	1506.41	-86.6161		--	131
20.08	1544	1505.99	-79.4148		--	131
20.1	1457	1505.57	-74.621		--	131
20.12	1468	1505.15	-61.5192		--	131
20.14	1528	1504.75	-59.8668		--	131
20.16	1568	1504.33	-60.8674		--	131
20.18	1477	1503.91	-58.7075		--	131
20.2	1543	1503.49	-64.3116		--	131
20.22	1551	1503.07	-62.714		--	131
20.24	1539	1502.65	-57.0042		--	131
20.26	1485	1502.23	-69.6029		--	131
20.28	1452	1501.81	-79.9027		--	131
20.3	1495	1501.38	-82.9684		--	131
20.32	1480	1500.96	-80.5508		--	131
20.34	1537	1500.54	-84.6834		--	131
20.36	1471	1500.12	-91.142		--	131
20.38	1449	1499.7	-91.8948		--	131
20.4	1531	1499.28	-93.0732		--	131
20.42	1499	1498.86	-95.661		--	131
20.44	1469	1498.44	-103.522		--	131
20.46	1461	1498.02	-104.251		--	131
20.48	1411	1497.6	-106.774		--	131
20.5	1482	1497.19	-97.587		--	131
20.52	1465	1496.77	-96.2547		--	131
20.54	1498	1496.36	-97.8838		--	131
20.56	1488	1495.95	-90.6626		--	131
20.58	1512	1495.54	-75.3187		--	131
20.6	1493	1495.13	-68.3413		--	131
20.62	1510	1494.73	-62.7368		--	131
20.64	1475	1494.34	-70.7579		--	131
20.66	1505	1493.95	-68.4999		--	131
20.68	1513	1493.58	-74.9102		--	131
20.7	1536	1493.21	-72.5546		--	131
20.72	1446	1492.85	-73.4671		--	131
20.74	1483	1492.51	-73.2947		--	131
20.76	1469	1492.19	-77.8363		--	131
20.78	1524	1491.9	-83.4044		--	131
20.8	1468	1491.63	-85.4282		--	131
20.82	1524	1491.39	-83.12		--	131
20.84	1461	1491.19	-84.8655		--	131
20.86	1460	1491.04	-84.7893		--	131
20.88	1457	1490.94	-90.384		--	131
20.9	1479	1490.91	-97.4678		--	131
20.92	1524	1490.95	-104.275		--	131
20.94	1460	1491.08	-100.614		--	131
20.96	1419	1491.3	-104.404		--	131
20.98	1454	1491.64	-99.2947		--	131
21	1484	1492.1	-94.0868		--	131
21.02	1456	1492.7	-88.8351		--	131
21.04	1503	1493.46	-84.6023		--	131
21.06	1503	1494.4	-78.417		--	131
21.08	1476	1495.53	-70.938		--	131
21.1	1518	1496.87	-73.3722		--	131
21.12	1528	1498.44	-84.6576		--	131
21.14	1492	1500.25	-92.2603		--	131
21.16	1479	1502.31	-99.3635		--	131
21.18	1461	1504.64	-108.393		--	131
21.2	1429	1507.25	-111.675		--	131
21.22	1448	1510.14	-111.925		--	131
21.24	1483	1513.33	-103.54		--	131
21.26	1517	1516.79	-93.2625		--	131
21.28	1503	1520.54	-85.0891		--	131
21.3	1538	1524.55	-75.0556		--	131
21.32	1549	1528.81	-63.0676		--	131
21.34	1570	1533.3	-59.9993		--	131
21.36	1594	1537.99	-63.8441		--	131
21.38	1497	1542.83	-72.9315		--	131
21.4	1509	1547.8	-90.0851		--	131
21.42	1568	1552.83	-94.9322		--	131
21.44	1542	1557.87	-100.064		--	131
21.46	1494	1562.87	-107.411		--	131
21.48	1530	1567.74	-103.49		--	131
21.5	1519	1572.43	-103.663		--	131
21.52	1532	1576.85	-106.868		--	131
21.54	1637	1580.92	-109.243		--	131
21.56	1567	1584.56	-104.899		--	131
21.58	1541	1587.7	-95.6665		--	131
21.6	1596	1590.25	-92.6398		--	131
21.62	1493	1592.15	-86.7624		--	131
21.64	1547	1593.34	-84.5954		--	131
21.66	1668	1593.79	-80.1023		--	131
21.68	1628	1593.45	-82.7771		--	131
21.7	1571	1592.33	-67.3663		--	131
21.72	1582	1590.44	-54.4116		--	131
21.74	1650	1587.81	-53.78		--	131
21.76	1574	1584.47	-46.225		--	131
21.78	1627	1580.5	-48.0424		--	131
21.8	1576	1575.95	-53.2162		--	131
21.82	1640	1570.91	-49.1617		--	131
21.84	1587	1565.46	-51.6864		--	131
21.86	1538	1559.67	-56.1139		--	131
21.88	1604	1553.63	-56.0347		--	131
21.9	1586	1547.4	-55.8756		--	131
21.92	1525	1541.07	-63.3157		--	131
21.94	1524	1534.7	-65.4105		--	131
21.96	1529	1528.35	-69.6405		--	131
21.98	1580	1522.07	-59.766		--	131
22	1547	1515.92	-57.8539		--	131
22.02	1472	1509.94	-59.8311		--	131
22.04	1523	1504.15	-52.259		--	131
22.06	1530	1498.6	-49.6658		--	131
22.08	1545	1493.29	-52.0109		--	131
22.1	1537	1488.26	-53.3814		--	131
22.12	1472	1483.51	-53.1511		--	131
22.14	1510	1479.04	-50.3945		--	131
22.16	1493	1474.85	-52.7522		--	131
22.18	1453	1470.95	-66.2447		--	131
22.2	1498	1467.32	-68.9223		--	131
22.22	1495	1463.96	-71.5055		--	131
22.24	1468	1460.86	-72.4368		--	131
22.26	1424	1457.99	-67.6704		--	131
22.28	1433	1455.34	-70.0109		--	131
22.3	1462	1452.9	-71.7454		--	131
22.32	1501	1450.64	-74.4591		--	131
22.34	1438	1448.6	-84.739		--	131
22.36	1440	1446.67	-87.0656		--	131
22.38	1456	1444.89	-83.9073		--	131
22.4	1411	1443.23	-83.1073		--	131
22.42	1401	1441.67	-84.5453		--	131
22.44	1421	1440.21	-79.2976		--	131
22.46	1423	1438.83	-76.9187		--	131
22.48	1468	1437.52	-69.5946		--	131
22.5	1463	1436.27	-73.7877		--	131
22.52	1442	1435.08	-71.9573		--	131
22.54	1469	1433.94	-72.5759		--	131
22.56	1461	1432.83	-70.9167		--	131
22.58	1376	1431.74	-76.4939		--	131
22.6	1400	1430.68	-79.8788		--	131
22.62	1392	1429.64	-84.5963		--	131
22.64	1461	1428.62	-81.0267		--	131
22.66	1412	1427.61	-75.9875		--	131
22.68	1469	1426.61	-79.8503		--	131
22.7	1408	1425.62	-71.2224		--	131
22.72	1449	1424.64	-57.955		--	131
22.74	1439	1423.66	-53.3087		--	131
22.76	1451	1422.69	-44.9982		--	131
22.78	1421	1421.71	-55.5182		--	131
22.8	1410	1420.74	-55.9267		--	131
22.82	1506	1419.77	-62.0627		--	131
22.84	1457	1418.81	-62.6846		--	131
22.86	1431	1417.84	-65.4828		--	131
22.88	1413	1416.87	-63.1552		--	131
22.9	1331	1415.9	-64.348		--	131
22.92	1458	1414.92	-55.6221		--	131
22.94	1432	1413.95	-58.5935		--	131
22.96	1444	1412.98	-63.1912		--	131
22.98	1465	1412	-56.3274		--	131
23	1439	1411.03	-56.8533		--	131
23.02	1422	1410.04	-51.4042		--	131
23.04	1454	1409.06	-56.6368		--	131
23.06	1358	1408.08	-74.5719		--	131
23.08	1417	1407.09	-80.717		--	131
23.1	1399	1406.1	-82.4168		--	131
23.12	1379	1405.1	-83.7806		--	131
23.14	1431	1404.11	-82.5908		--	131
23.16	1345	1403.11	-78.9151		--	131
23.18	1414	1402.11	-71.4619		--	131
23.2	1435	1401.1	-64.4141		--	131
23.22	1447	1400.09	-58.1129		--	131
23.24	1398	1399.08	-51.4307		--	131
23.26	1414	1398.07	-40.6694		--	131
23.28	1447	1397.06	-37.5689		--	131
23.3	1443	1396.04	-27.6102		--	131
23.32	1409	1395.01	-33.1895		--	131
23.34	1483	1393.99	-38.4611		--	131
23.36	1409	1392.99	-45.6265		--	131
23.38	1453	1391.96	-48.7866		--	131
23.4	1388	1390.92	-56.4687		--	131
23.42	1407	1389.89	-62.4443		--	131
23.44	1357	1388.84	-71.1276		--	131
23.46	1365	1387.8	-83.038		--	131
23.48	1375	1386.75	-96.8374		--	131
23.5	1403	1385.7	-94.9697		--	131
23.52	1381	1384.64	-94.1596		--	131
23.54	1359	1383.58	-90.2941		--	131
23.56	1313	1382.52	-92.0935		--	131
23.58	1347	1381.47	-95.1141		--	131
23.6	1393	1380.4	-100.017		--	131
23.62	1408	1379.33	-96.1099		--	131
23.64	1368	1378.26	-95.9355		--	131
23.66	1322	1377.18	-81.0562		--	131
23.68	1345	1376.1	-68.3657		--	131
23.7	1356	1375.01	-60.8773		--	131
23.72	1421	1373.93	-64.5317		--	131
23.74	1439	1372.84	-66.7494		--	131
23.76	1378	1371.74	-63.2496		--	131
23.78	1446	1370.65	-47.833		--	131
23.8	1354	1369.55	-41.6482		--	131
23.82	1348	1368.45	-53.0039		--	131
23.84	1362	1367.35	-59.9652		--	131
23.86	1405	1366.24	-60.5349		--	131
23.88	1412	1365.13	-69.16		--	131
23.9	1413	1364.02	-70.6915		--	131
23.92	1308	1362.91	-74.7292		--	131
23.94	1321	1361.8	-69.6353		--	131
23.96	1420	1360.68	-70.719		--	131
23.98	1382	1359.56	-73.5472		--	131
24	1273	1358.44	-74.1547		--	131
24.02	1391	1357.32	-73.1909		--	131
24.04	1382	1356.19	-61.4166		--	131
24.06	1370	1355.07	-60.0368		--	131
24.08	1377	1353.94	-65.2185		--	131
24.1	1368	1352.81	-72.0936		--	131
24.12	1366	1351.71	-71.2486		--	131
24.14	1337	1350.57	-73.6962		--	131
24.16	1363	1349.56	-89.3889		--	131
24.18	1259	1348.43	-93.3502		--	131
24.2	1370	1347.29	-88.8746		--	131
24.22	1332	1346.15	-84.1391		--	131
24.24	1316	1345.06	-80.6364		--	131
24.26	1333	1343.92	-75.9348		--	131
24.28	1360	1342.77	-69.7037		--	131
24.3	1381	1341.61	-69.0696		--	131
24.32	1395	1340.45	-62.2593		--	131
24.34	1333	1339.29	-64.4663		--	131
24.36	1319	1338.12	-60.2689		--	131
24.38	1345	1336.96	-58.0722		--	131
24.4	1341	1335.78	-57.261		--	131
24.42	1337	1334.59	-64.0621		--	131
24.44	1379	1333.4	-61.0044		--	131
24.46	1369	1332.2	-62.9636		--	131
24.48	1334	1330.99	-59.2547		--	131
24.5	1359	1329.77	-53.4598		--	131
24.52	1343	1328.55	-55.6861		--	131
24.54	1308	1327.32	-59.2764		--	131
24.56	1378	1326.08	-59.6216		--	131
24.58	1298	1324.84	-51.757		--	131
24.6	1374	1323.62	-50.6888		--	131
24.62	1379	1322.36	-49.3425		--	131
24.64	1306	1321.1	-53.3684		--	131
24.66	1344	1319.83	-51.6466		--	131
24.68	1386	1318.56	-50.2718		--	131
24.7	1364	1317.29	-66.5056		--	131
24.72	1244	1316.29	-71.4265		--	131
24.74	1319	1315.01	-82.6644		--	131
24.76	1312	1313.73	-84.5192		--	131
24.78	1327	1312.45	-81.803		--	131
24.8	1284	1311.31	-83.1179		--	131
24.82	1239	1310.03	-77.3119		--	131
24.84	1356	1308.75	-66.8367		--	131
24.86	1342	1307.48	-54.5391		--	131
24.88	1342	1306.21	-52.5555		--	131
24.9	1343	1304.93	-45.3378		--	131
24.92	1351	1303.65	-30.5724		--	131
24.94	1344	1302.38	-27.734		--	131
24.96	1315	1301.11	-30.1494		--	131
24.98	1341	1299.84	-45.1769		--	131
25	1353	1298.57	-54.2661		--	131
25.02	1336	1297.31	-58.8811		--	131
25.04	1338	1296.04	-56.2609		--	131
25.06	1218	1294.78	-56.1168		--	131
25.08	1307	1293.52	-60.2294		--	131
25.1	1290	1292.27	-59.4907		--	131
25.12	1315	1291.01	-65.5354		--	131
25.14	1366	1289.75	-62.449		--	131
25.16	1341	1288.49	-54.0815		--	131
25.18	1267	1287.23	-54.3698		--	131
25.2	1271	1285.97	-45.7238		--	131
25.22	1328	1284.71	-56.4189		--	131
25.24	1292	1283.44	-49.9509		--	131
25.26	1343	1282.17	-50.9578		--	131
25.28	1294	1280.89	-54.5229		--	131
25.3	1256	1279.61	-54.9267		--	131
25.32	1346	1278.31	-46.2172		--	131
25.34	1293	1277.01	-48.2381		--	131
25.36	1358	1275.71	-57.7544		--	131
25.38	1245	1274.39	-57.5583		--	131
25.4	1258	1273.06	-59.5888		--	131
25.42	1284	1271.72	-58.4479		--	131
25.44	1333	1270.38	-59.2224		--	131
25.46	1249	1269.02	-74.2005		--	131
25.48	1257	1267.66	-72.2667		--	131
25.5	1310	1266.28	-70.8399		--	131
25.52	1273	1264.9	-65.5343		--	131
25.54	1249	1263.52	-58.0803		--	131
25.56	1267	1262.12	-68.7637		--	131
25.58	1237	1260.73	-62.7347		--	131
25.6	1334	1259.33	-57.416		--	131
25.62	1288	1257.92	-54.526		--	131
25.64	1258	1256.52	-51.3388		--	131
25.66	1322	1255.11	-46.8652		--	131
25.68	1190	1253.7	-44.247		--	131
25.7	1364	1252.3	-46.8259		--	131
25.72	1236	1250.89	-50.9409		--	131
25.74	1308	1249.48	-60.9616		--	131
25.76	1263	1248.08	-58.1004		--	131
25.78	1234	1246.67	-56.3699		--	131
25.8	1262	1245.27	-64.0539		--	131
25.82	1242	1243.87	-63.9279		--	131
25.84	1244	1242.47	-80.7874		--	131
25.86	1256	1241.08	-75.075		--	131
25.88	1266	1239.68	-77.7346		--	131
25.9	1236	1238.29	-66.6475		--	131
25.92	1201	1236.9	-60.2888		--	131
25.94	1248	1235.51	-56.404		--	131
25.96	1253	1234.12	-46.4383		--	131
25.98	1300	1232.73	-39.3922		--	131
26	1291	1231.35	-29.2231		--	131
26.02	1296	1229.96	-25.2993		--	131
26.04	1254	1228.58	-26.5291		--	131
26.06	1280	1227.19	-28.3976		--	131
26.08	1285	1225.81	-46.8249		--	131
26.1	1251	1224.43	-55.7103		--	131
26.12	1246	1223.04	-60.0728		--	131
26.14	1174	1221.66	-62.0326		--	131
26.16	1196	1220.28	-68.4992		--	131
26.18	1239	1218.89	-69.7239		--	131
26.2	1194	1217.51	-72.3023		--	131
26.22	1298	1216.13	-76.8061		--	131
26.24	1247	1214.74	-78.7538		--	131
26.26	1181	1213.36	-78.7086		--	131
26.28	1178	1211.98	-75.8628		--	131
26.3	1221	1210.61	-76.3331		--	131
26.32	1195	1209.22	-76.9292		--	131
26.34	1163	1207.84	-75.9305		--	131
26.36	1213	1206.45	-80.3451		--	131
26.38	1240	1205.08	-71.8586		--	131
26.4	1235	1203.69	-58.5586		--	131
26.42	1240	1202.31	-59.3899		--	131
26.44	1201	1200.92	-59.8255		--	131
26.46	1191	1199.54	-59.9388		--	131
26.48	1210	1198.15	-61.6229		--	131
26.5	1219	1196.77	-67.2298		--	131
26.52	1223	1195.38	-64.0717		--	131
26.54	1151	1194	-69.6536		--	131
26.56	1212	1192.61	-76.5237		--	131
26.58	1182	1191.23	-79.6474		--	131
26.6	1211	1189.84	-84.4139		--	131
26.62	1202	1188.46	-89.3148		--	131
26.64	1180	1187.08	-88.3609		--	131
26.66	1085	1185.7	-90.9613		--	131
26.68	1166	1184.31	-89.5397		--	131
26.7	1192	1182.93	-88.2337		--	131
26.72	1192	1181.55	-73.4106		--	131
26.74	1193	1180.17	-64.8145		--	131
26.76	1194	1178.79	-60.5206		--	131
26.78	1158	1177.42	-54.0538		--	131
26.8	1226	1176.04	-55.9672		--	131
26.82	1250	1174.66	-70.2807		--	131
26.84	1207	1173.29	-76.5627		--	131
26.86	1114	1171.91	-83.2314		--	131
26.88	1104	1170.54	-82.6107		--	131
26.9	1154	1169.17	-85.1128		--	131
26.92	1121	1167.8	-81.4498		--	131
26.94	1182	1166.43	-84.6969		--	131
26.96	1194	1165.06	-80.9881		--	131
26.98	1168	1163.7	-76.6114		--	131
27	1206	1162.34	-75.6808		--	131
27.02	1144	1160.98	-77.7603		--	131
27.04	1178	1159.62	-79.9324		--	131
27.06	1116	1158.26	-80.1203		--	131
27.08	1118	1156.9	-87.5114		--	131
27.1	1100	1155.55	-89.4806		--	131
27.12	1149	1154.2	-82.1057		--	131
27.14	1208	1152.86	-79.0749		--	131
27.16	1178	1151.51	-68.8686		--	131
27.18	1143	1150.17	-65.5015		--	131
27.2	1148	1148.83	-56.1594		--	131
27.22	1174	1147.5	-53.3339		--	131
27.24	1192	1146.17	-56.6903		--	131
27.26	1133	1144.84	-65.3999		--	131
27.28	1156	1143.52	-66.9671		--	131
27.3	1140	1142.2	-66.4355		--	131
27.32	1156	1140.89	-73.5458		--	131
27.34	1133	1139.58	-78.1963		--	131
27.36	1115	1138.28	-81.1057		--	131
27.38	1141	1136.98	-90.729		--	131
27.4	1140	1135.7	-102.215		--	131
27.42	1070	1134.41	-107.436		--	131
27.44	1081	1133.14	-117.319		--	131
27.46	1139	1131.88	-120.812		--	131
27.48	1076	1130.63	-115.194		--	131
27.5	1016	1129.39	-111.919		--	131
27.52	1081	1128.16	-109.532		--	131
27.54	1161	1126.96	-101.88		--	131
27.56	1073	1125.77	-89.1278		--	131
27.58	1167	1124.61	-87.4901		--	131
27.6	1139	1123.48	-87.3925		--	131
27.62	1093	1122.38	-77.4221		--	131
27.64	1112	1121.33	-69.8604		--	131
27.66	1119	1120.33	-74.0583		--	131
27.68	1114	1119.39	-79.2082		--	131
27.7	1082	1118.53	-84.9279		--	131
27.72	1120	1117.76	-86.9233		--	131
27.74	1144	1117.09	-87.0656		--	131
27.76	1124	1116.55	-83.528		--	131
27.78	1079	1116.15	-84.3173		--	131
27.8	1068	1115.92	-92.1406		--	131
27.82	1074	1115.9	-93.7595		--	131
27.84	1173	1116.1	-98.6419		--	131
27.86	1052	1116.56	-103.321		--	131
27.88	1116	1117.32	-103.199		--	131
27.9	1073	1118.41	-107.869		--	131
27.92	1048	1119.87	-102.414		--	131
27.94	1126	1121.74	-100.765		--	131
27.96	1084	1124.05	-104.393		--	131
27.98	1123	1126.83	-105.076		--	131
28	1091	1130.12	-100.831		--	131
28.02	1068	1133.95	-108.951		--	131
28.04	1174	1138.33	-105.432		--	131
28.06	1103	1143.27	-108.664		--	131
28.08	1095	1148.78	-114.442		--	131
28.1	1121	1154.85	-118.383		--	131
28.12	1071	1161.47	-118.675		--	131
28.14	1133	1168.58	-118.674		--	131
28.16	1168	1176.16	-117.413		--	131
28.18	1128	1184.12	-119.702		--	131
28.2	1160	1192.4	-108.504		--	131
28.22	1146	1200.91	-105.629		--	131
28.24	1222	1209.52	-98.7295		--	131
28.26	1173	1218.12	-93.7836		--	131
28.28	1232	1226.56	-88.5373		--	131
28.3	1219	1234.71	-88.1923		--	131
28.32	1233	1242.39	-82.3888		--	131
28.34	1230	1249.43	-80.6823		--	131
28.36	1282	1255.68	-79.9161		--	131
28.38	1243	1260.96	-81.1579		--	131
28.4	1293	1265.12	-73.0476		--	131
28.42	1215	1268.03	-71.0304		--	131
28.44	1291	1269.57	-69.7893		--	131
28.46	1282	1269.67	-67.9146		--	131
28.48	1274	1268.29	-61.1602		--	131
28.5	1300	1265.44	-61.84		--	131
28.52	1291	1261.16	-56.9255		--	131
28.54	1259	1255.53	-62.6585		--	131
28.56	1240	1248.67	-58.747		--	131
28.58	1285	1240.71	-60.6864		--	131
28.6	1263	1231.82	-55.4964		--	131
28.62	1195	1222.15	-57.2622		--	131
28.64	1221	1211.87	-66.9183		--	131
28.66	1193	1201.16	-67.0803		--	131
28.68	1250	1190.16	-68.3221		--	131
28.7	1209	1179.02	-76.6258		--	131
28.72	1154	1167.89	-82.2594		--	131
28.74	1095	1156.88	-87.2983		--	131
28.76	1108	1146.11	-90.7438		--	131
28.78	1160	1135.67	-98.5354		--	131
28.8	1087	1125.62	-100.597		--	131
28.82	1075	1116.05	-108.659		--	131
28.84	1108	1106.98	-100.912		--	131
28.86	1047	1098.46	-90.1198		--	131
28.88	1087	1090.51	-81.7108		--	131
28.9	1087	1083.12	-79.3365		--	131
28.92	1081	1076.3	-68.8274		--	131
28.94	1059	1070.04	-59.1099		--	131
28.96	1121	1064.31	-56.4973		--	131
28.98	1082	1059.09	-56.3412		--	131
29	1070	1054.34	-53.1229		--	131
29.02	1074	1050.04	-63.418		--	131
29.04	1083	1046.15	-74.4531		--	131
29.06	986	1042.63	-83.8758		--	131
29.08	1027	1039.44	-92.5736		--	131
29.1	1019	1036.55	-106.582		--	131
29.12	996	1033.92	-109.144		--	131
29.14	960	1031.53	-109.034		--	131
29.16	991	1029.34	-106.438		--	131
29.18	1018	1027.33	-102.306		--	131
29.2	1007	1025.48	-95.2249		--	131
29.22	997	1023.75	-96.796		--	131
29.24	1037	1022.15	-92.7604		--	131
29.26	1025	1020.64	-88.827		--	131
29.28	1000	1019.22	-84.6485		--	131
29.3	980	1017.87	-87.0071		--	131
29.32	986	1016.59	-89.7922		--	131
29.34	1003	1015.36	-86.3536		--	131
29.36	1012	1014.19	-90.9062		--	131
29.38	1002	1013.07	-99.2239		--	131
29.4	1010	1011.99	-93.9467		--	131
29.42	985	1010.95	-94.7487		--	131
29.44	986	1009.95	-96.1772		--	131
29.46	995	1009	-96.9617		--	131
29.48	940	1008.09	-95.0933		--	131
29.5	995	1007.22	-93.5522		--	131
29.52	1036	1006.4	-81.975		--	131
29.54	954	1005.63	-80.0139		--	131
29.56	1019	1004.92	-75.3311		--	131
29.58	1033	1004.27	-69.9716		--	131
29.6	1024	1003.69	-68.4972		--	131
29.62	1004	1003.2	-69.6901		--	131
29.64	1032	1002.8	-81.4054		--	131
29.66	937	1002.5	-85.3269		--	131
29.68	1010	1002.33	-81.0511		--	131
29.7	1003	1002.31	-83.4597		--	131
29.72	962	1002.45	-82.2769		--	131
29.74	976	1002.78	-80.0095		--	131
29.76	1004	1003.32	-80.6976		--	131
29.78	1052	1004.12	-75.3225		--	131
29.8	1035	1005.2	-66.5849		--	131
29.82	1016	1006.61	-64.8761		--	131
29.84	990	1008.38	-62.6803		--	131
29.86	998	1010.57	-58.9303		--	131
29.88	1014	1013.21	-60.8395		--	131
29.9	1073	1016.37	-71.6982		--	131
29.92	1024	1020.1	-72.4261		--	131
29.94	1038	1024.44	-74.5503		--	131
29.96	997	1029.45	-78.9245		--	131
29.98	1040	1035.19	-84.0335		--	131
30	1018	1041.71	-91.5267		--	131
30.02	1001	1049.05	-103.99		--	131
30.04	1077	1057.24	-110.794		--	131
30.06	983	1066.33	-116.558		--	131
30.08	1030	1076.33	-117.576		--	131
30.1	1055	1087.26	-113.946		--	131
30.12	1059	1099.12	-122.153		--	131
30.14	1052	1111.88	-116.299		--	131
30.16	1108	1125.51	-109.39		--	131
30.18	1076	1139.97	-103.621		--	131
30.2	1170	1155.18	-96.0779		--	131
30.22	1134	1171.05	-100.778		--	131
30.24	1127	1187.46	-112.619		--	131
30.26	1241	1204.28	-119.752		--	131
30.28	1192	1221.34	-123.29		--	131
30.3	1175	1238.46	-131.618		--	131
30.32	1142	1255.42	-132.221		--	131
30.34	1185	1271.98	-133.3		--	131
30.36	1195	1287.88	-118.6		--	131
30.38	1303	1302.85	-114.832		--	131
30.4	1316	1316.58	-109.789		--	131
30.42	1309	1328.78	-93.6727		--	131
30.44	1367	1339.16	-72.4632		--	131
30.46	1383	1347.45	-51.9882		--	131
30.48	1380	1353.42	-41.5862		--	131
30.5	1325	1356.91	-31.735		--	131
30.52	1415	1357.79	-30.1472		--	131
30.54	1409	1356.03	-26.6261		--	131
30.56	1457	1351.67	-24.1093		--	131
30.58	1402	1344.82	-33.3177		--	131
30.6	1369	1335.64	-39.8861		--	131
30.62	1367	1324.37	-36.9368		--	131
30.64	1319	1311.27	-37.5684		--	131
30.66	1295	1296.63	-52.6998		--	131
30.68	1293	1280.74	-58.1317		--	131
30.7	1249	1263.89	-60.9578		--	131
30.72	1295	1246.38	-58.0634		--	131
30.74	1302	1228.45	-65.0391		--	131
30.76	1197	1210.36	-69.9975		--	131
30.78	1175	1192.31	-68.5823		--	131
30.8	1204	1174.5	-65.2463		--	131
30.82	1161	1157.08	-68.6255		--	131
30.84	1104	1140.37	-73.7134		--	131
30.86	1083	1124.11	-77.9589		--	131
30.88	1151	1108.57	-76.1266		--	131
30.9	1135	1093.8	-66.7585		--	131
30.92	1098	1079.94	-72.5353		--	131
30.94	1028	1066.81	-78.5678		--	131
30.96	1049	1054.52	-77.7437		--	131
30.98	1069	1043.03	-78.2539		--	131
31	1015	1032.34	-84.8823		--	131
31.02	998	1022.38	-94.3138		--	131
31.04	949	1013.12	-98.1346		--	131
31.06	1006	1004.51	-97.5123		--	131
31.08	993	996.499	-95.1621		--	131
31.1	969	989.031	-96.6638		--	131
31.12	955	982.061	-97.7183		--	131
31.14	953	975.544	-93.6902		--	131
31.16	938	969.438	-91.8349		--	131
31.18	963	963.709	-88.9812		--	131
31.2	954	958.323	-92.2408		--	131
31.22	942	953.253	-90.2755		--	131
31.24	918	948.473	-88.8101		--	131
31.26	936	943.962	-83.9484		--	131
31.28	939	939.701	-77.9035		--	131
31.3	939	935.673	-71.9176		--	131
31.32	925	931.863	-69.6382		--	131
31.34	929	928.258	-67.0899		--	131
31.36	940	924.846	-66.7867		--	131
31.38	969	921.616	-65.2812		--	131
31.4	940	918.559	-63.3698		--	131
31.42	915	915.665	-65.9195		--	131
31.44	899	912.926	-68.7131		--	131
31.46	899	910.333	-69.7855		--	131
31.48	912	907.972	-67.055		--	131
31.5	937	905.649	-68.1813		--	131
31.52	925	903.449	-67.319		--	131
31.54	880	901.364	-58.7452		--	131
31.56	925	899.387	-49.7035		--	131
31.58	943	897.555	-44.6608		--	131
31.6	947	895.769	-42.1325		--	131
31.62	897	894.068	-45.0782		--	131
31.64	933	892.444	-50.0834		--	131
31.66	938	890.891	-50.5905		--	131
31.68	913	889.401	-57.1137		--	131
31.7	888	887.97	-62.4756		--	131
31.72	889	886.592	-64.6437		--	131
31.74	867	885.26	-69.0279		--	131
31.76	886	883.971	-65.0634		--	131
31.78	902	882.719	-70.25		--	131
31.8	878	881.502	-68.9602		--	131
31.82	939	880.314	-65.966		--	131
31.84	879	879.155	-63.9965		--	131
31.86	866	878.019	-64.838		--	131
31.88	915	876.906	-64.0808		--	131
31.9	855	875.813	-67.8088		--	131
31.92	895	874.738	-68.3642		--	131
31.94	873	873.68	-65.7462		--	131
31.96	879	872.637	-63.8068		--	131
31.98	883	871.608	-54.8491		--	131
32	896	870.593	-56.9027		--	131
32.02	885	869.59	-62.1153		--	131
32.04	906	868.599	-61.5385		--	131
32.06	893	867.618	-69.0452		--	131
32.08	879	866.648	-70.6916		--	131
32.1	846	865.688	-73.8656		--	131
32.12	820	864.738	-75.7857		--	131
32.14	861	863.796	-78.0072		--	131
32.16	867	862.864	-78.0682		--	131
32.18	861	861.939	-78.593		--	131
32.2	886	861.023	-76.7359		--	131
32.22	872	860.115	-69.9202		--	131
32.24	869	859.215	-61.7837		--	131
32.26	858	858.322	-57.814		--	131
32.28	863	857.437	-65.1077		--	131
32.3	862	856.559	-70.481		--	131
32.32	867	855.687	-71.3933		--	131
32.34	891	854.822	-71.678		--	131
32.36	857	853.964	-72.3477		--	131
32.38	832	853.113	-70.7432		--	131
32.4	816	852.268	-68.8411		--	131
32.42	871	851.429	-66.9805		--	131
32.44	892	850.596	-66.4083		--	131
32.46	864	849.769	-65.0512		--	131
32.48	846	848.948	-63.8937		--	131
32.5	882	848.133	-57.3392		--	131
32.52	863	847.324	-57.5776		--	131
32.54	863	846.52	-56.9698		--	131
32.56	850	845.722	-59.3894		--	131
32.58	864	844.929	-56.8717		--	131
32.6	855	844.142	-56.101		--	131
32.62	863	843.359	-61.9746		--	131
32.64	842	842.582	-68.7775		--	131
32.66	890	842.723	-69.8893		--	131
32.68	855	841.963	-72.6725		--	131
32.7	832	841.208	-73.845		--	131
32.72	796	840.458	-74.065		--	131
32.74	816	839.714	-78.3093		--	131
32.76	859	839.429	-77.6675		--	131
32.78	855	838.698	-75.4671		--	131
32.8	841	837.971	-79.7661		--	131
32.82	850	837.249	-72.1737		--	131
32.84	842	836.532	-66.9259		--	131
32.86	813	835.82	-64.7053		--	131
32.88	872	835.112	-69.8326		--	131
32.9	829	834.41	-76.0396		--	131
32.92	820	833.712	-69.5306		--	131
32.94	873	833.018	-65.4998		--	131
32.96	826	832.329	-62.5316		--	131
32.98	828	831.645	-61.2238		--	131
33	835	830.965	-61.6844		--	131
33.02	862	830.29	-63.3621		--	131
33.04	893	829.624	-63.4259		--	131
33.06	812	828.958	-72.0447		--	131
33.08	824	828.296	-76.4611		--	131
33.1	808	827.638	-77.3368		--	131
33.12	821	827.018	-83.9744		--	131
33.14	827	826.372	-84.5433		--	131
33.16	784	825.728	-81.2532		--	131
33.18	808	825.088	-77.8617		--	131
33.2	864	824.453	-70.0073		--	131
33.22	814	823.838	-70.1722		--	131
33.24	839	823.212	-69.6002		--	131
33.26	879	822.589	-69.0746		--	131
33.28	834	821.972	-67.7498		--	131
33.3	788	821.358	-67.4977		--	131
33.32	803	820.749	-71.0945		--	131
33.34	812	820.144	-75.3464		--	131
33.36	827	819.543	-76.2913		--	131
33.38	835	818.947	-81.9204		--	131
33.4	817	818.355	-85.847		--	131
33.42	810	817.767	-82.8984		--	131
33.44	823	817.184	-80.3659		--	131
33.46	798	816.606	-74.3019		--	131
33.48	792	816.031	-74.0786		--	131
33.5	812	815.461	-72.923		--	131
33.52	817	814.895	-69.5392		--	131
33.54	835	814.334	-66.8006		--	131
33.56	851	813.777	-66.6066		--	131
33.58	861	813.225	-70.037		--	131
33.6	776	812.677	-65.4609		--	131
33.62	819	812.133	-71.7961		--	131
33.64	808	811.594	-76.7603		--	131
33.66	789	811.06	-76.3597		--	131
33.68	798	810.53	-81.5891		--	131
33.7	804	810.004	-83.2557		--	131
33.72	837	809.484	-81.2961		--	131
33.74	766	808.968	-74.1765		--	131
33.76	840	808.457	-82.6617		--	131
33.78	819	807.95	-85.1724		--	131
33.8	763	807.449	-91.1911		--	131
33.82	805	806.952	-89.5902		--	131
33.84	789	806.46	-90.1164		--	131
33.86	776	805.973	-93.1859		--	131
33.88	742	805.491	-97.0705		--	131
33.9	808	805.014	-96.58		--	131
33.92	797	804.542	-92.7137		--	131
33.94	848	804.076	-86.0862		--	131
33.96	759	803.615	-85.034		--	131
33.98	763	803.159	-80.8624		--	131
34	784	802.709	-79.4022		--	131
34.02	862	802.264	-80.9402		--	131
34.04	766	801.825	-87.0921		--	131
34.06	808	801.391	-85.5837		--	131
34.08	788	800.964	-84.9328		--	131
34.1	782	800.543	-72.9784		--	131
34.12	783	800.127	-73.5233		--	131
34.14	797	799.718	-75.4744		--	131
34.16	818	799.316	-74.5334		--	131
34.18	823	798.92	-63.3818		--	131
34.2	812	798.531	-62.0613		--	131
34.22	823	798.148	-58.9288		--	131
34.24	780	797.773	-62.6422		--	131
34.26	816	797.405	-71.3142		--	131
34.28	819	797.045	-76.5828		--	131
34.3	794	796.693	-87.0637		--	131
34.32	772	796.348	-93.2296		--	131
34.34	758	796.012	-96.8046		--	131
34.36	745	795.684	-100.799		--	131
34.38	769	795.365	-99.3916		--	131
34.4	800	795.056	-97.5254		--	131
34.42	748	794.755	-93.1312		--	131
34.44	799	794.466	-86.3778		--	131
34.46	791	794.186	-80.566		--	131
34.48	792	793.918	-76.2217		--	131
34.5	814	793.661	-77.5774		--	131
34.52	807	793.416	-77.245		--	131
34.54	770	793.184	-76.8853		--	131
34.56	783	792.966	-72.1911		--	131
34.58	785	792.763	-76.2627		--	131
34.6	788	792.576	-76.5591		--	131
34.62	784	792.465	-78.2944		--	131
34.64	829	792.314	-82.1256		--	131
34.66	792	792.185	-73.2448		--	131
34.68	797	792.079	-63.1615		--	131
34.7	779	792	-62.4716		--	131
34.72	799	791.981	-55.8478		--	131
34.74	806	791.968	-52.5202		--	131
34.76	826	791.996	-49.6131		--	131
34.78	880	792.072	-48.7238		--	131
34.8	807	792.204	-43.2798		--	131
34.82	792	792.403	-44.6009		--	131
34.84	849	792.682	-48.5769		--	131
34.86	796	793.054	-55.5901		--	131
34.88	812	793.537	-65.6989		--	131
34.9	803	794.153	-70.4623		--	131
34.92	795	794.924	-76.1651		--	131
34.94	777	795.879	-66.8088		--	131
34.96	791	797.048	-68.4348		--	131
34.98	807	798.468	-74.2136		--	131
35	802	800.175	-73.8333		--	131
35.02	847	802.215	-71.6041		--	131
35.04	803	804.633	-68.7009		--	131
35.06	838	807.477	-68.5459		--	131
35.08	764	810.8	-70.5487		--	131
35.1	805	814.654	-74.3562		--	131
35.12	832	819.092	-76.4712		--	131
35.14	860	824.162	-75.0642		--	131
35.16	813	829.913	-75.0046		--	131
35.18	819	836.387	-70.8991		--	131
35.2	844	843.617	-70.2358		--	131
35.22	872	851.629	-62.8613		--	131
35.24	884	860.435	-67.2508		--	131
35.26	889	870.033	-71.4258		--	131
35.28	877	880.406	-70.3406		--	131
35.3	887	891.517	-66.6094		--	131
35.32	912	903.311	-65.2451		--	131
35.34	927	915.71	-68.7565		--	131
35.36	909	928.613	-76.453		--	131
35.38	946	941.896	-80.148		--	131
35.4	980	955.412	-82.7912		--	131
35.42	965	968.988	-78.7525		--	131
35.44	984	982.429	-74.8363		--	131
35.46	957	995.518	-79.6302		--	131
35.48	981	1008.02	-75.4838		--	131
35.5	1042	1019.68	-72.5564		--	131
35.52	1052	1030.26	-66.7039		--	131
35.54	1088	1039.5	-60.5237		--	131
35.56	1053	1047.19	-50.8196		--	131
35.58	1034	1053.12	-47.1539		--	131
35.6	1133	1057.16	-38.4457		--	131
35.62	1088	1059.22	-41.2837		--	131
35.64	1129	1059.29	-42.5273		--	131
35.66	1078	1057.43	-36.0837		--	131
35.68	1087	1053.74	-32.0583		--	131
35.7	1074	1048.41	-19.6049		--	131
35.72	1111	1041.66	-15.6546		--	131
35.74	1062	1033.73	-24.2404		--	131
35.76	1120	1024.9	-15.9245		--	131
35.78	1101	1015.47	-16.0035		--	131
35.8	1057	1005.7	-13.4935		--	131
35.82	1069	995.861	-23.3277		--	131
35.84	995	986.211	-27.6227		--	131
35.86	994	976.97	-41.1299		--	131
35.88	1051	968.334	-47.273		--	131
35.9	953	960.465	-59.8134		--	131
35.92	951	953.492	-66.671		--	131
35.94	931	947.988	-73.2225		--	131
35.96	983	943.064	-74.578		--	131
35.98	909	939.219	-71.7054		--	131
36	958	936.444	-78.3904		--	131
36.02	917	934.699	-80.8601		--	131
36.04	921	933.909	-74.4715		--	131
36.06	937	934.213	-79.7413		--	131
36.08	971	935.005	-81.3764		--	131
36.1	917	936.369	-83.2406		--	131
36.12	910	938.132	-77.602		--	131
36.14	955	940.104	-72.6661		--	131
36.16	926	942.088	-70.006		--	131
36.18	926	943.883	-67.1382		--	131
36.2	985	945.294	-66.1279		--	131
36.22	976	946.146	-65.3643		--	131
36.24	974	946.286	-60.8551		--	131
36.26	980	945.599	-55.8566		--	131
36.28	914	944.061	-52.2921		--	131
36.3	979	941.527	-50.645		--	131
36.32	942	938.055	-52.5662		--	131
36.34	947	933.688	-60.8537		--	131
36.36	960	928.5	-63.118		--	131
36.38	979	922.616	-65.5143		--	131
36.4	923	916.097	-64.6359		--	131
36.42	881	909.1	-56.5666		--	131
36.44	905	901.754	-62.609		--	131
36.46	880	894.19	-69.185		--	131
36.48	905	886.532	-77.1519		--	131
36.5	896	878.896	-82.6691		--	131
36.52	899	871.384	-83.5152		--	131
36.54	870	864.09	-82.7487		--	131
36.56	783	857.09	-84.4736		--	131
36.58	802	850.451	-90.2005		--	131
36.6	853	844.224	-92.0148		--	131
36.62	842	838.449	-95.7222		--	131
36.64	824	833.154	-93.7236		--	131
36.66	792	828.355	-90.8063		--	131
36.68	817	824.058	-87.046		--	131
36.7	815	820.263	-78.6244		--	131
36.72	819	816.96	-74.8736		--	131
36.74	811	814.133	-76.292		--	131
36.76	816	811.762	-70.7341		--	131
36.78	800	809.825	-70.3444		--	131
36.8	807	808.296	-72.3654		--	131
36.82	848	807.148	-84.2442		--	131
36.84	821	806.356	-89.0794		--	131
36.86	765	805.893	-89.1296		--	131
36.88	789	805.737	-86.1864		--	131
36.9	747	805.865	-89.5097		--	131
36.92	778	806.259	-84.7714		--	131
36.94	784	806.905	-81.8585		--	131
36.96	862	807.792	-79.7		--	131
36.98	848	808.911	-62.649		--	131
37	820	810.263	-53.6415		--	131
37.02	800	811.848	-53.9284		--	131
37.04	875	813.677	-46.8356		--	131
37.06	829	815.764	-51.2278		--	131
37.08	841	818.131	-50.9747		--	131
37.1	874	820.806	-57.0424		--	131
37.12	782	823.829	-58.6502		--	131
37.14	841	827.247	-57.8868		--	131
37.16	889	831.117	-57.8761		--	131
37.18	834	835.511	-60.9731		--	131
37.2	881	840.512	-59.6955		--	131
37.22	830	846.217	-64.9089		--	131
37.24	859	852.739	-62.9617		--	131
37.26	900	860.207	-53.5213		--	131
37.28	899	868.766	-53.8032		--	131
37.3	893	878.579	-42.212		--	131
37.32	893	889.825	-30.4504		--	131
37.34	941	902.698	-30.4109		--	131
37.36	1014	917.406	-23.3847		--	131
37.38	1008	934.17	-23.952		--	131
37.4	1021	953.216	-21.166		--	131
37.42	1056	974.775	-21.9509		--	131
37.44	989	999.073	-23.458		--	131
37.46	1037	1026.33	-30.9732		--	131
37.48	1122	1056.75	-36.1328		--	131
37.5	1131	1090.52	-46.6052		--	131
37.52	1173	1127.77	-45.596		--	131
37.54	1161	1168.61	-48.1586		--	131
37.56	1245	1213.1	-49.1199		--	131
37.58	1279	1261.23	-50.6412		--	131
37.6	1358	1312.91	-69.0416		--	131
37.62	1338	1368	-86.3698		--	131
37.64	1442	1426.24	-101.44		--	131
37.66	1437	1487.3	-115.918		--	131
37.68	1500	1550.73	-124.558		--	131
37.7	1518	1615.99	-139.071		--	131
37.72	1576	1682.41	-154.217		--	131
37.74	1689	1749.22	-161.454		--	131
37.76	1730	1815.5	-152.675		--	131
37.78	1827	1880.24	-149.061		--	131
37.8	1888	1942.34	-133.186		--	131
37.82	1916	2000.57	-127.306		--	131
37.84	1984	2053.72	-110.898		--	131
37.86	2124	2100.53	-110.921		--	131
37.88	2159	2139.87	-100.581		--	131
37.9	2134	2170.7	-90.6791		--	131
37.92	2182	2192.27	-90.3816		--	131
37.94	2161	2203.98	-78.7217		--	131
37.96	2246	2205.64	-54.9028		--	131
37.98	2164	2197.33	-37.6398		--	131
38	2289	2179.46	-22.4073		--	131
38.02	2167	2152.66	-8.15633		--	131
38.04	2182	2117.82	11.8336		--	131
38.06	2256	2075.95	15.8503		--	131
38.08	2193	2028.19	13.5213		--	131
38.1	2037	1975.72	5.41023		--	131
38.12	1970	1919.7	1.87412		--	131
38.14	1868	1861.27	-15.9661		--	131
38.16	1866	1801.48	-34.2814		--	131
38.18	1717	1741.26	-56.5894		--	131
38.2	1691	1681.45	-76.114		--	131
38.22	1664	1622.76	-87.4509		--	131
38.24	1564	1565.78	-84.719		--	131
38.26	1469	1510.98	-90.6032		--	131
38.28	1388	1458.74	-95.1371		--	131
38.3	1445	1409.31	-95.8469		--	131
38.32	1337	1362.86	-87.1574		--	131
38.34	1275	1319.48	-84.7793		--	131
38.36	1313	1279.17	-79.7906		--	131
38.38	1219	1241.9	-69.639		--	131
38.4	1231	1207.59	-63.3333		--	131
38.42	1236	1176.09	-52.5132		--	131
38.44	1168	1147.26	-47.7598		--	131
38.46	1141	1120.92	-37.4745		--	131
38.48	1112	1096.91	-35.6272		--	131
38.5	1104	1075.04	-44.3197		--	131
38.52	1101	1055.11	-44.1922		--	131
38.54	1127	1036.96	-51.956		--	131
38.56	1031	1020.41	-53.8575		--	131
38.58	987	1005.3	-54.8792		--	131
38.6	983	991.481	-55.8856		--	131
38.62	966	978.811	-66.9366		--	131
38.64	999	967.164	-80.904		--	131
38.66	964	956.426	-89.32		--	131
38.68	957	946.495	-93.0613		--	131
38.7	902	937.28	-93.2462		--	131
38.72	907	928.704	-93.3374		--	131
38.74	835	920.697	-99.5345		--	131
38.76	896	913.2	-99.6527		--	131
38.78	918	906.162	-97.6668		--	131
38.8	881	899.54	-93.0556		--	131
38.82	853	893.294	-88.2517		--	131
38.84	901	887.394	-87.8723		--	131
38.86	860	881.81	-92.2322		--	131
38.88	900	876.519	-96.9504		--	131
38.9	854	871.499	-101.283		--	131
38.92	808	866.731	-102.057		--	131
38.94	813	862.199	-102.33		--	131
38.96	780	857.886	-107.986		--	131
38.98	826	853.781	-110.789		--	131
39	837	849.871	-115.425		--	131
39.02	870	846.144	-119.095		--	131
39.04	783	842.589	-119.754		--	131
39.06	766	839.198	-120.432		--	131
39.08	775	835.962	-125.321		--	131
39.1	800	832.87	-129.395		--	131
39.12	725	829.915	-137.536		--	131
39.14	783	827.089	-144.038		--	131
39.16	744	824.385	-144.45		--	131
39.18	773	821.792	-140.053		--	131
39.2	759	819.304	-140.239		--	131
39.22	759	816.913	-139.875		--	131
39.24	750	814.608	-132.61		--	131
39.26	740	812.382	-124.009		--	131
39.28	768	810.223	-125.354		--	131
39.3	743	808.125	-122.528		--	131
39.32	778	806.076	-122.953		--	131
39.34	788	804.07	-122.626		--	131
39.36	788	802.098	-114.956		--	131
39.38	730	800.153	-105		--	131
39.4	741	798.231	-104.635		--	131
39.42	758	796.329	-99.9461		--	131
39.44	776	794.447	-91.6618		--	131
39.46	783	792.584	-91.9422		--	131
39.48	831	790.743	-94.9715		--	131
39.5	768	788.93	-94.2712		--	131
39.52	729	787.148	-95.6699		--	131
39.54	807	785.405	-102.842		--	131
39.56	745	783.706	-112.735		--	131
39.58	698	782.059	-118.194		--	131
39.6	710	780.472	-120.715		--	131
39.62	749	778.949	-119.021		--	131
39.64	722	777.499	-117.273		--	131
39.66	750	776.127	-116.322		--	131
39.68	748	774.84	-112.907		--	131
39.7	778	773.643	-98.4147		--	131
39.72	753	772.542	-85.3174		--	131
39.74	744	771.543	-84.4356		--	131
39.76	708	770.652	-83.4859		--	131
39.78	793	769.877	-86.0535		--	131
39.8	805	769.225	-91.9589		--	131
39.82	764	768.705	-90.7889		--	131
39.84	749	768.33	-92.4433		--	131
39.86	704	768.112	-95.1966		--	131
39.88	744	768.068	-99.8474		--	131
39.9	713	768.22	-103.752		--	131
39.92	767	768.591	-111.707		--	131
39.94	776	769.214	-105.613		--	131
39.96	721	770.126	-92.1039		--	131
39.98	725	771.371	-84.2583		--	131
40	772	773.003	-71.2686		--	131
40.02	797	775.085	-63.2135		--	131
40.04	810	777.693	-59.4138		--	131
40.06	833	780.91	-58.0517		--	131
40.08	808	784.834	-55.586		--	131
40.1	789	789.576	-52.9267		--	131
40.12	846	795.257	-51.4153		--	131
40.14	805	802.012	-56.2164		--	131
40.16	786	809.986	-57.5488		--	131
40.18	851	819.332	-54.5474		--	131
40.2	837	830.21	-53.1113		--	131
40.22	879	842.782	-48.0401		--	131
40.24	922	857.208	-48.1572		--	131
40.26	888	873.644	-54.1012		--	131
40.28	934	892.231	-49.7971		--	131
40.3	945	913.091	-49.9706		--	131
40.32	932	936.323	-54.7667		--	131
40.34	971	961.988	-49.8793		--	131
40.36	983	990.108	-54.7671		--	131
40.38	1038	1020.66	-56.496		--	131
40.4	1111	1053.55	-52.6756		--	131
40.42	1114	1088.64	-57.0294		--	131
40.44	1155	1125.7	-62.9057		--	131
40.46	1195	1164.46	-69.0786		--	131
40.48	1164	1204.54	-84.157		--	131
40.5	1246	1245.51	-84.7846		--	131
40.52	1268	1286.84	-93.8339		--	131
40.54	1271	1327.94	-100.512		--	131
40.56	1319	1368.15	-100.814		--	131
40.58	1391	1406.77	-91.5692		--	131
40.6	1436	1443.03	-76.0609		--	131
40.62	1552	1476.14	-65.3592		--	131
40.64	1465	1505.33	-62.2211		--	131
40.66	1547	1529.83	-67.4006		--	131
40.68	1587	1548.99	-70.4817		--	131
40.7	1636	1562.25	-69.5398		--	131
40.72	1563	1569.23	-70.6636		--	131
40.74	1497	1569.73	-70.7986		--	131
40.76	1529	1563.76	-72.7378		--	131
40.78	1498	1551.53	-60.5817		--	131
40.8	1607	1533.43	-64.3557		--	131
40.82	1597	1510	-70.6322		--	131
40.84	1499	1481.88	-71.5657		--	131
40.86	1460	1449.83	-60.801		--	131
40.88	1418	1414.65	-59.6949		--	131
40.9	1388	1377.14	-62.5228		--	131
40.92	1290	1338.1	-68.6369		--	131
40.94	1265	1298.29	-80.108		--	131
40.96	1292	1258.41	-76.0824		--	131
40.98	1254	1219.08	-64.5542		--	131
41	1178	1180.84	-63.8499		--	131
41.02	1187	1144.15	-66.6448		--	131
41.04	1104	1109.39	-63.4835		--	131
41.06	1100	1076.85	-57.3914		--	131
41.08	1073	1046.74	-64.1295		--	131
41.1	1014	1019.22	-72.353		--	131
41.12	950	994.359	-71.0855		--	131
41.14	977	972.185	-71.6312		--	131
41.16	1008	952.667	-70.4083		--	131
41.18	944	935.735	-62.5228		--	131
41.2	901	921.28	-59.7219		--	131
41.22	937	909.167	-53.2479		--	131
41.24	939	899.234	-44.5768		--	131
41.26	906	891.309	-42.6313		--	131
41.28	949	885.201	-45.1428		--	131
41.3	911	880.719	-53.4552		--	131
41.32	896	877.665	-54.195		--	131
41.34	900	875.845	-57.0373		--	131
41.36	887	875.062	-62.9188		--	131
41.38	863	875.126	-66.221		--	131
41.4	883	875.853	-64.1753		--	131
41.42	843	877.066	-64.2033		--	131
41.44	917	878.594	-62.5549		--	131
41.46	917	880.28	-61.0233		--	131
41.48	912	881.985	-59.4854		--	131
41.5	902	883.576	-58.8616		--	131
41.52	919	884.951	-56.3989		--	131
41.54	886	886.026	-59.5259		--	131
41.56	869	886.741	-60.5272		--	131
41.58	907	887.061	-61.7705		--	131
41.6	897	886.973	-66.8758		--	131
41.62	888	886.483	-71.0014		--	131
41.64	909	885.614	-74.4341		--	131
41.66	882	884.406	-74.9948		--	131
41.68	902	882.905	-77.7292		--	131
41.7	891	881.166	-81.3216		--	131
41.72	804	879.247	-84.4044		--	131
41.74	875	877.204	-83.5087		--	131
41.76	877	875.093	-84.1149		--	131
41.78	880	872.964	-79.0967		--	131
41.8	844	870.863	-72.1872		--	131
41.82	895	868.83	-66.7498		--	131
41.84	897	866.897	-57.2536		--	131
41.86	879	865.092	-52.4158		--	131
41.88	884	863.434	-51.7096		--	131
41.9	916	861.94	-48.8674		--	131
41.92	867	860.619	-53.0634		--	131
41.94	876	859.476	-57.7015		--	131
41.96	871	858.514	-68.1407		--	131
41.98	850	857.73	-74.3452		--	131
42	897	857.119	-77.0693		--	131
42.02	821	856.672	-84.7684		--	131
42.04	807	856.38	-87.1236		--	131
42.06	851	856.23	-87.9374		--	131
42.08	851	856.209	-85.1821		--	131
42.1	857	856.303	-85.2469		--	131
42.12	861	856.498	-79.8357		--	131
42.14	837	856.891	-74.9586		--	131
42.16	880	857.243	-68.4444		--	131
42.18	846	857.651	-67.4882		--	131
42.2	896	858.103	-69.8689		--	131
42.22	840	858.585	-72.3535		--	131
42.24	891	859.087	-74.0225		--	131
42.26	853	859.599	-73.2741		--	131
42.28	830	860.169	-71.2264		--	131
42.3	870	860.675	-79.8121		--	131
42.32	858	861.17	-83.4592		--	131
42.34	847	861.647	-84.7055		--	131
42.36	875	862.104	-79.3073		--	131
42.38	870	862.539	-77.8945		--	131
42.4	847	862.949	-71.8156		--	131
42.42	821	863.337	-68.2592		--	131
42.44	893	863.701	-68.8568		--	131
42.46	915	864.045	-62.3588		--	131
42.48	880	864.369	-59.0379		--	131
42.5	879	864.677	-60.8548		--	131
42.52	870	864.971	-57.3336		--	131
42.54	882	865.254	-58.4892		--	131
42.56	883	865.53	-60.3149		--	131
42.58	897	865.802	-64.3864		--	131
42.6	858	866.075	-60.9356		--	131
42.62	865	866.352	-54.3318		--	131
42.64	896	866.637	-52.4994		--	131
42.66	868	866.938	-53.004		--	131
42.68	918	867.259	-57.7199		--	131
42.7	913	867.608	-66.6577		--	131
42.72	889	867.992	-69.1868		--	131
42.74	862	868.42	-69.2479		--	131
42.76	846	868.901	-70.8154		--	131
42.78	845	869.445	-84.2577		--	131
42.8	846	870.06	-78.7988		--	131
42.82	862	870.757	-72.0354		--	131
42.84	927	871.546	-63.4814		--	131
42.86	888	872.451	-55.813		--	131
42.88	893	873.45	-48.0723		--	131
42.9	869	874.566	-41.7825		--	131
42.92	1020	875.809	-38.1981		--	131
42.94	914	877.185	-33.1598		--	131
42.96	867	878.7	-33.2094		--	131
42.98	894	880.367	-38.1969		--	131
43	928	882.177	-34.5453		--	131
43.02	937	884.142	-32.8041		--	131
43.04	941	886.265	-30.8926		--	131
43.06	952	888.55	-34.6249		--	131
43.08	915	891	-19.9953		--	131
43.1	929	893.615	-18.7861		--	131
43.12	974	896.399	-19.6303		--	131
43.14	967	899.351	-23.9595		--	131
43.16	956	902.474	-30.7288		--	131
43.18	945	905.766	-38.0937		--	131
43.2	947	909.228	-41.3456		--	131
43.22	921	912.859	-39.6515		--	131
43.24	974	916.671	-41.461		--	131
43.26	923	920.637	-38.5761		--	131
43.28	936	924.769	-30.8619		--	131
43.3	981	929.064	-27.5433		--	131
43.32	1020	933.519	-23.3089		--	131
43.34	1018	938.131	-20.8896		--	131
43.36	1010	942.904	-17.3142		--	131
43.38	1023	947.821	-17.5291		--	131
43.4	983	952.883	-17.8225		--	131
43.42	970	958.087	-25.7119		--	131
43.44	1017	963.426	-34.9412		--	131
43.46	1013	968.895	-40.2745		--	131
43.48	1026	974.486	-41.2246		--	131
43.5	1014	980.194	-38.9819		--	131
43.52	999	986.01	-31.7873		--	131
43.54	1037	991.927	-23.9817		--	131
43.56	1057	997.935	-24.8034		--	131
43.58	1067	1004.03	-20.2113		--	131
43.6	1071	1010.19	-13.906		--	131
43.62	1092	1016.41	-18.8029		--	131
43.64	1098	1022.69	-15.5705		--	131
43.66	1061	1029	-13.8272		--	131
43.68	1077	1035.34	-17.511		--	131
43.7	1141	1041.7	-25.6644		--	131
43.72	1062	1048.06	-31.094		--	131
43.74	1053	1054.4	-37.3214		--	131
43.76	1159	1060.72	-38.074		--	131
43.78	1104	1066.99	-35.8268		--	131
43.8	1086	1073.2	-34.674		--	131
43.82	1080	1079.34	-45.9078		--	131
43.84	1134	1085.38	-53.4151		--	131
43.86	1127	1091.3	-53.4697		--	131
43.88	1154	1097.1	-61.3256		--	131
43.9	1105	1102.73	-67.8517		--	131
43.92	1077	1108.19	-64.74		--	131
43.94	1073	1113.45	-69.0252		--	131
43.96	1150	1118.47	-68.9311		--	131
43.98	1130	1123.24	-75.4921		--	131
44	1141	1127.72	-77.0167		--	131
44.02	1160	1131.89	-77.3499		--	131
44.04	1117	1135.71	-76.1739		--	131
44.06	1124	1139.15	-69.7808		--	131
44.08	1170	1142.16	-76.1856		--	131
44.1	1105	1144.72	-86.6804		--	131
44.12	1138	1146.77	-85.1797		--	131
44.14	1142	1148.29	-80.1086		--	131
44.16	1136	1149.21	-83.0762		--	131
44.18	1179	1149.5	-84.0202		--	131
44.2	1085	1149.12	-86.8483		--	131
44.22	1153	1148.03	-89.77		--	131
44.24	1174	1146.19	-89.0901		--	131
44.26	1130	1143.58	-102.068		--	131
44.28	1050	1140.2	-104.583		--	131
44.3	1110	1136.04	-110.234		--	131
44.32	1116	1131.12	-108.308		--	131
44.34	1086	1125.46	-101.244		--	131
44.36	1063	1119.12	-109.581		--	131
44.38	1057	1112.13	-112.545		--	131
44.4	1131	1104.55	-106.476		--	131
44.42	1061	1096.44	-98.8666		--	131
44.44	1101	1087.87	-110.737		--	131
44.46	1017	1078.91	-105.667		--	131
44.48	992	1069.61	-102.902		--	131
44.5	1030	1060.06	-106.223		--	131
44.52	1044	1050.29	-117.345		--	131
44.54	1006	1040.38	-124.468		--	131
44.56	951	1030.38	-120.362		--	131
44.58	1050	1020.32	-115.92		--	131
44.6	925	1010.26	-105.705		--	131
44.62	927	1000.22	-105.377		--	131
44.64	943	990.244	-106.632		--	131
44.66	1001	980.354	-105.766		--	131
44.68	966	970.574	-101.873		--	131
44.7	957	960.922	-98.6472		--	131
44.72	904	951.415	-105.382		--	131
44.74	891	942.064	-104.424		--	131
44.76	909	932.878	-113.498		--	131
44.78	875	923.865	-120.448		--	131
44.8	870	915.028	-129.037		--	131
44.82	857	906.372	-124.854		--	131
44.84	819	897.895	-118.268		--	131
44.86	830	889.6	-113.85		--	131
44.88	866	881.485	-109.422		--	131
44.9	867	873.546	-109.926		--	131
44.92	833	865.784	-109.471		--	131
44.94	861	858.192	-104.59		--	131
44.96	820	850.77	-100.202		--	131
44.98	783	843.513	-99.6597		--	131
45	816	836.418	-99.8954		--	131
45.02	773	829.482	-101.245		--	131
45.04	803	822.701	-98.4911		--	131
45.06	838	816.071	-97.6325		--	131
45.08	782	809.59	-95.2358		--	131
45.1	778	803.255	-86.0291		--	131
45.12	809	797.063	-79.9515		--	131
45.14	771	791.01	-82.7478		--	131
45.16	767	785.094	-87.0992		--	131
45.18	753	779.313	-94.7533		--	131
45.2	791	773.663	-100.474		--	131
45.22	759	768.143	-101.821		--	131
45.24	720	762.75	-99.1132		--	131
45.26	694	757.481	-100.051		--	131
45.28	709	752.335	-90.2393		--	131
45.3	746	747.308	-85.5255		--	131
45.32	735	742.398	-86.1364		--	131
45.34	746	737.604	-85.7689		--	131
45.36	779	732.922	-78.7395		--	131
45.38	711	728.35	-75.1905		--	131
45.4	744	723.887	-75.8462		--	131
45.42	674	719.529	-78.5804		--	131
45.44	673	715.274	-85.6312		--	131
45.46	717	711.12	-93.3953		--	131
45.48	697	707.066	-101.071		--	131
45.5	673	703.107	-103.184		--	131
45.52	684	699.243	-100.638		--	131
45.54	681	695.485	-100.236		--	131
45.56	638	691.802	-96.8556		--	131
45.58	648	688.207	-93.5848		--	131
45.6	682	684.698	-91.7883		--	131
45.62	687	681.272	-87.1858		--	131
45.64	658	677.927	-83.5436		--	131
45.66	679	674.661	-86.312		--	131
45.68	663	671.473	-84.962		--	131
45.7	698	668.358	-77.1623		--	131
45.72	646	665.318	-74.3061		--	131
45.74	635	662.348	-75.5156		--	131
45.76	645	659.448	-72.9254		--	131
45.78	644	656.615	-69.104		--	131
45.8	699	653.847	-66.9472		--	131
45.82	700	651.143	-63.8215		--	131
45.84	650	648.501	-65.8474		--	131
45.86	636	645.919	-64.0444		--	131
45.88	659	643.396	-66.4613		--	131
45.9	648	640.93	-70.3576		--	131
45.92	643	638.52	-74.9514		--	131
45.94	618	636.163	-81.8193		--	131
45.96	607	633.859	-82.3939		--	131
45.98	629	631.606	-81.1042		--	131
46	634	629.436	-82.7795		--	131
46.02	629	627.282	-89.1114		--	131
46.04	613	625.175	-89.4188		--	131
46.06	604	623.114	-91.1329		--	131
46.08	602	621.099	-94.3997		--	131
46.1	591	619.128	-92.03		--	131
46.12	593	617.201	-95.3708		--	131
46.14	580	615.316	-101.25		--	131
46.16	610	613.472	-100.795		--	131
46.18	580	611.671	-98.006		--	131
46.2	592	609.909	-98.3236		--	131
46.22	626	608.188	-93.9196		--	131
46.24	549	606.507	-85.7201		--	131
46.26	571	604.866	-81.1918		--	131
46.28	628	603.264	-79.3924		--	131
46.3	602	601.7	-76.6094		--	131
46.32	597	600.175	-71.1275		--	131
46.34	642	598.689	-72.295		--	131
46.36	614	597.241	-64.6102		--	131
46.38	576	595.831	-58.212		--	131
46.4	591	594.458	-60.2991		--	131
46.42	622	593.121	-68.1431		--	131
46.44	599	591.821	-65.8855		--	131
46.46	599	590.556	-62.6736		--	131
46.48	644	589.323	-62.8356		--	131
46.5	558	588.123	-60.8197		--	131
46.52	592	586.954	-64.749		--	131
46.54	580	585.813	-74.2386		--	131
46.56	634	584.698	-79.0263		--	131
46.58	597	583.605	-79.2224		--	131
46.6	550	582.533	-81.7738		--	131
46.62	542	581.477	-82.6464		--	131
46.64	548	580.434	-74.5719		--	131
46.66	587	579.399	-77.5474		--	131
46.68	615	578.369	-75.5536		--	131
46.7	587	577.34	-76.1251		--	131
46.72	580	576.308	-67.4162		--	131
46.74	594	575.27	-57.602		--	131
46.76	588	574.222	-56.209		--	131
46.78	563	573.166	-61.0566		--	131
46.8	594	572.099	-69.5883		--	131
46.82	576	571.022	-74.3504		--	131
46.84	592	569.936	-76.5315		--	131
46.86	572	568.843	-79.7701		--	131
46.88	530	567.745	-82.4846		--	131
46.9	536	566.645	-90.2024		--	131
46.92	550	565.547	-92.9199		--	131
46.94	560	564.452	-100.002		--	131
46.96	543	563.388	-97.1309		--	131
46.98	548	562.312	-98.2689		--	131
47	535	561.248	-94.2699		--	131
47.02	508	560.2	-88.4509		--	131
47.04	577	559.17	-81.4305		--	131
47.06	547	558.16	-79.2147		--	131
47.08	583	557.171	-77.2498		--	131
47.1	534	556.218	-72.7022		--	131
47.12	577	555.276	-67.647		--	131
47.14	581	554.358	-60.0043		--	131
47.16	582	553.481	-53.5218		--	131
47.18	529	552.612	-58.6546		--	131
47.2	564	551.766	-57.2338		--	131
47.22	586	550.945	-59.9817		--	131
47.24	590	550.146	-58.1136		--	131
47.26	580	549.37	-61.5516		--	131
47.28	553	548.616	-57.5778		--	131
47.3	522	547.89	-55.4924		--	131
47.32	571	547.176	-49.7546		--	131
47.34	564	546.481	-60.793		--	131
47.36	576	545.804	-66.6637		--	131
47.38	572	545.144	-71.155		--	131
47.4	574	544.502	-73.4755		--	131
47.42	526	543.875	-73.6104		--	131
47.44	535	543.266	-72.0448		--	131
47.46	478	542.674	-77.2665		--	131
47.48	564	542.1	-74.7221		--	131
47.5	539	541.546	-77.977		--	131
47.52	555	541.014	-74.3875		--	131
47.54	565	540.507	-70.846		--	131
47.56	564	540.029	-67.4074		--	131
47.58	528	539.583	-72.5511		--	131
47.6	547	539.175	-78.2606		--	131
47.62	502	538.809	-89.0558		--	131
47.64	552	538.49	-89.5717		--	131
47.66	503	538.223	-93.3957		--	131
47.68	494	538.015	-98.7719		--	131
47.7	495	537.87	-95.3842		--	131
47.72	531	537.793	-92.4676		--	131
47.74	553	537.788	-93.2099		--	131
47.76	537	537.86	-94.577		--	131
47.78	506	538.011	-96.0901		--	131
47.8	510	538.243	-88.7728		--	131
47.82	553	538.556	-86.5486		--	131
47.84	495	538.95	-85.1921		--	131
47.86	509	539.422	-89.0954		--	131
47.88	519	539.967	-89.0569		--	131
47.9	570	540.58	-86.6782		--	131
47.92	553	541.252	-80.2763		--	131
47.94	529	541.972	-78.1634		--	131
47.96	536	542.729	-78.0753		--	131
47.98	517	543.505	-75.654		--	131
48	550	544.284	-75.8282		--	131
48.02	547	545.045	-76.429		--	131
48.04	569	545.768	-77.352		--	131
48.06	533	546.432	-73.398		--	131
48.08	536	547.017	-69.7736		--	131
48.1	545	547.504	-74.3423		--	131
48.12	577	547.879	-76.2891		--	131
48.14	550	548.133	-80.2207		--	131
48.16	545	548.262	-77.5323		--	131
48.18	535	548.267	-78.8981		--	131
48.2	530	548.153	-76.7874		--	131
48.22	515	547.929	-77.0468		--	131
48.24	572	547.605	-78.9158		--	131
48.26	563	547.195	-77.2428		--	131
48.28	563	546.711	-77.2097		--	131
48.3	519	546.167	-77.0508		--	131
48.32	549	545.573	-74.8492		--	131
48.34	547	544.94	-74.7776		--	131
48.36	536	544.274	-80.7711		--	131
48.38	545	543.578	-83.9583		--	131
48.4	503	542.852	-84.4392		--	131
48.42	553	542.092	-85.4206		--	131
48.44	544	541.29	-84.6989		--	131
48.46	517	540.439	-91.2197		--	131
48.48	512	539.531	-89.2214		--	131
48.5	561	538.559	-86.4979		--	131
48.52	503	537.517	-85.0383		--	131
48.54	519	536.403	-80.9353		--	131
48.56	528	535.22	-79.1197		--	131
48.58	528	533.969	-73.9365		--	131
48.6	573	532.658	-70.031		--	131
48.62	534	531.295	-67.2095		--	131
48.64	536	529.891	-63.8709		--	131
48.66	550	528.457	-57.8908		--	131
48.68	549	527.004	-55.7908		--	131
48.7	525	525.559	-58.6538		--	131
48.72	535	524.109	-57.3524		--	131
48.74	555	522.679	-59.7479		--	131
48.76	546	521.279	-61.1749		--	131
48.78	519	519.92	-65.5842		--	131
48.8	536	518.609	-75.5829		--	131
48.82	502	517.353	-78.0655		--	131
48.84	540	516.168	-77.3693		--	131
48.86	484	515.036	-79.6645		--	131
48.88	482	513.972	-81.4396		--	131
48.9	506	512.975	-79.8616		--	131
48.92	496	512.046	-75.5669		--	131
48.94	561	511.185	-73.753		--	131
48.96	525	510.39	-72.8193		--	131
48.98	503	509.662	-74.3177		--	131
49	507	508.993	-70.1484		--	131
49.02	511	508.383	-75.0119		--	131
49.04	511	507.829	-82.0003		--	131
49.06	488	507.329	-83.7259		--	131
49.08	480	506.878	-87.2606		--	131
49.1	507	506.474	-80.0122		--	131
49.12	502	506.113	-75.4104		--	131
49.14	486	505.794	-70.3162		--	131
49.16	522	505.514	-70.2319		--	131
49.18	542	505.271	-69.619		--	131
49.2	518	505.063	-70.5952		--	131
49.22	526	504.888	-68.8995		--	131
49.24	497	504.748	-69.2397		--	131
49.26	503	504.639	-69.6905		--	131
49.28	466	504.564	-70.0404		--	131
49.3	506	504.523	-78.8574		--	131
49.32	510	504.516	-81.5824		--	131
49.34	544	504.545	-79.2035		--	131
49.36	501	504.614	-76.9882		--	131
49.38	489	504.724	-73.2417		--	131
49.4	498	504.879	-72.2833		--	131
49.42	477	505.084	-72.1852		--	131
49.44	534	505.342	-76.9115		--	131
49.46	520	505.661	-76.4281		--	131
49.48	510	506.047	-73.5797		--	131
49.5	502	506.506	-66.7708		--	131
49.52	504	507.047	-68.1347		--	131
49.54	507	507.68	-68.9683		--	131
49.56	525	508.414	-70.3723		--	131
49.58	535	509.26	-73.0935		--	131
49.6	519	510.231	-72.7484		--	131
49.62	494	511.339	-75.4167		--	131
49.64	487	512.598	-70.9565		--	131
49.66	534	514.022	-72.0672		--	131
49.68	518	515.626	-72.2994		--	131
49.7	528	517.425	-77.1699		--	131
49.72	504	519.435	-77.058		--	131
49.74	524	521.672	-74.4311		--	131
49.76	566	524.151	-71.7509		--	131
49.78	493	526.886	-74.8989		--	131
49.8	526	529.892	-82.8571		--	131
49.82	508	533.182	-87.0596		--	131
49.84	554	536.767	-87.0094		--	131
49.86	534	540.655	-85.2995		--	131
49.88	530	544.89	-82.1394		--	131
49.9	516	549.403	-74.0858		--	131
49.92	539	554.229	-72.8471		--	131
49.94	575	559.366	-71.5054		--	131
[truncated: 5,976 more rows]
