# Supplementary material for: Pulsed electroreduction of low-concentration nitrate to ammonia
Source: Nat Commun. 2023 Nov 14;14:7368. doi: 10.1038/s41467-023-43179-1 (PMC10645723; doi:10.1038/s41467-023-43179-1)
Supplement: Supplementary file 3 — Source Data [file 41467_2023_43179_MOESM3_ESM.zip › Source data/Source Data-Fig 2.xlsx]

## Sheet: Fig. 2
Fig.2b
	Potentiostatic		Pulsed				Potentiostatic		Pulsed
E/V vs.RHE	FE / %	Standard Deviation	FE / %	Standard Deviation		E/V vs.RHE	Yield rate / mmol h-1 mg-1Ru	Standard Deviation	Yield rate / mmol h-1 mg-1Ru	Standard Deviation
0.1	44.955	1.778	66.365	3.614		0.1	0.157	0.0612	0.281	0.142
0	70.21	1.618	93.043	4.637		0	0.401	0.101	0.858	0.105
-0.1	65.802	1.906	97.647	5.124		-0.1	0.966	0.108	1.912	0.142
-0.2	38.314	3.656	79.096	7.769		-0.2	1.156	0.103	2.727	0.139
-0.3	29.389	1.176	39.338	5.532		-0.3	1.396	0.066	2.837	0.107
Fig.2c
	Potentiostatic		Pulsed				Potentiostatic		Pulsed
E/V vs.RHE	NH3 partialcurrent / mA cm-2	Standard Deviation	NH3 partialcurrent / mA cm-2	Standard Deviation		E/V vs.RHE	EE / %	Standard Deviation	EE / %	Standard Deviation
0.1	-1.532	0.63958	-4.15667	0.16921		0.1	21.483	0.84994	27.6868	0.25615
0	-6.279	1.03075	-10.7463	1.19121		0	30.8242	0.71037	34.9662	1.74283
-0.1	-6.27667	0.28868	-22.0067	1.13958		-0.1	26.7165	0.77414	31.6263	1.71218
-0.2	-8.93667	0.56536	-27.3057	1.89591		-0.2	14.4683	1.38092	24.1637	2.37343
-0.3	-9.87	0.601	-21.1	0.70711		-0.3	10.3724	0.415	10.8296	1.52287
Fig.2d	Potentiostatic		Pulsed
c (NO3-) / mM	FE / %	Standard Deviation	FE / %	Standard Deviation
2	22	3.12	57	1.77
4	35	3.82	79	1.14
5	41.2	2.412	85	2.67
10	65.8	1.9	94.65	5.12
50	76.55	4.65	97.46	3.71
100	81.2	3.82	98.43	2.18
200	85.47	5.17	97.07	1.77
Fig.2e	Potentiostatic		Pulsed
c (NO3-) / mM	Yield rate / mmol h-1 mg-1Ru	Standard Deviation	Yield rate / mmol h-1 mg-1Ru	Standard Deviation
2	0.07899	0.01052	0.10983	0.0142
4	0.11424	0.01486	0.18316	0.01614
5	0.12972	0.01922	0.50782	0.03235
10	0.96605	0.10834	1.97234	0.14248
50	2.41512	0.17085	3.91193	0.20115
100	5.03024	0.18302	7.916	0.13766
200	5.59033	0.15736	8.054	0.1712
Fig.2f
cycle number	FE	Yield rate / mmol h-1 mg-1Ru
1	94.65	1.912
2	97.46	1.907
3	95.43	1.978
4	97.07	1.972
5	94.64	1.912
6	92.92	1.916
7	97.99	1.942
8	95.35	1.922
9	95.41	1.936
10	95.35	1.938
