# Supplementary material for: Pulsed electroreduction of low-concentration nitrate to ammonia
Source: Nat Commun. 2023 Nov 14;14:7368. doi: 10.1038/s41467-023-43179-1 (PMC10645723; doi:10.1038/s41467-023-43179-1)
Supplement: Supplementary file 3 — Source Data [file 41467_2023_43179_MOESM3_ESM.zip › Source data/Source Data-Fig 3.xlsx]

## Sheet: Fig. 3
Fig. 3a
initial						End at -0.1 V						End at 0.6 V
Binding energy	peak sum	background	peak1	peak2		Binding energy	peak sum	peak1	peak2	background		Binding energy	peak sum	peak1	peak2	peak3	background
283.01	4561.65	2397.5	2459.01	4448.35		283.04	6147.25	5942.44	3600.37	3547.1		283.01	5744.71	5065.58	3274.12	3490.02	3243.46
282.91	4267.08	2374.9	2441.54	4156.03		282.94	5800.03	5640.54	3580.47	3522.72		282.91	5470.5	4837.14	3251.53	3506.99	3218.29
282.81	4038.9	2351.7	2424.14	3927.35		282.84	5518.39	5388.37	3555.93	3493.12		282.81	5275.2	4658.44	3238.35	3543.78	3202.17
282.71	3856.63	2328.96	2407.98	3742.41		282.74	5298.68	5186.38	3543.31	3474.69		282.71	5134.01	4504.27	3221.77	3590.85	3182.26
282.61	3713.86	2314.17	2400.7	3595.13		282.64	5121.7	5018.41	3537.2	3461.84		282.61	5041.27	4367.37	3202.53	3653.01	3159.19
282.51	3593.46	2298.96	2394.12	3468.49		282.54	4971.44	4870.52	3530.74	3447.39		282.51	5000.87	4248.84	3186.86	3741.36	3139.08
282.41	3493.12	2286.38	2391.54	3360.12		282.44	4843.8	4739.82	3526.15	3433.04		282.41	5009.15	4141.82	3171.38	3857.28	3118.32
282.31	3410.32	2277.27	2394.18	3267.27		282.34	4732.22	4620.16	3521.26	3415.83		282.31	5065.6	4044.19	3156.65	4003.87	3097.1
282.21	3335.09	2263.52	2394.44	3179.52		282.24	4638.89	4513.29	3521.42	3399.79		282.21	5161.17	3952.21	3141.2	4174.36	3073.26
282.11	3270.81	2249.47	2397.43	3099.54		282.14	4557.9	4411.85	3523.08	3379.38		282.11	5278.82	3869.4	3131.04	4352.8	3051.53
282.01	3222.8	2240.58	2409.71	3031.58		282.04	4499.55	4323.56	3538.31	3363.69		282.01	5373.29	3792.62	3126.32	4493.49	3029.75
281.91	3182.15	2227.28	2423.33	2965.11		281.94	4464.35	4245.02	3568.99	3350.44		281.91	5389.31	3718.21	3128.11	4538.69	3005.02
281.81	3156.23	2215.49	2446.49	2905.28		281.84	4450.76	4169.36	3614.67	3333.7		281.81	5310.97	3653.94	3151.22	4467.4	2985.79
281.71	3145.38	2203.18	2480.15	2849.41		281.74	4469.1	4100.37	3686.55	3318.07		281.71	5159.27	3589.5	3195.38	4292.12	2962.31
281.61	3154.39	2191.91	2529.65	2798.53		281.64	4524.12	4035.45	3790.16	3301.62		281.61	5008.57	3533.06	3282	4075.25	2943.23
281.51	3187.37	2181.87	2599.57	2752.38		281.54	4625.15	3976.91	3935.4	3287.23		281.51	4908.83	3472.75	3415.02	3851.99	2917.07
281.41	3247.37	2171.95	2693.35	2709.45		281.44	4775.11	3922.28	4125.72	3272.93		281.41	4908.5	3417.45	3619.4	3655.59	2893.05
281.31	3335.35	2159.25	2812.32	2666.48		281.34	4971.63	3867.25	4359.18	3254.82		281.31	5026.76	3367.63	3908.52	3493.14	2871.98
281.21	3454.08	2144.04	2959.52	2623.47		281.24	5212.03	3812.5	4633.47	3233.95		281.21	5260.44	3318.45	4281.61	3357.98	2849.27
281.11	3606.02	2129.02	3137.7	2582.85		281.14	5491.1	3762.76	4943.72	3215.38		281.11	5591.72	3266.98	4726.08	3242.49	2822.23
281.01	3786.47	2114.43	3342.36	2544.63		281.04	5782.34	3709.89	5263.71	3191.26		281.01	5995.39	3220.68	5222.01	3149.3	2798.5
280.91	3980.72	2098.61	3559.01	2506.98		280.94	6061.3	3656.67	5569.22	3164.59		280.91	6406.05	3165.1	5708.53	3059.83	2763.83
280.81	4163.76	2081.36	3762.79	2469.51		280.84	6288.38	3599.48	5820.89	3131.98		280.81	6768.75	3111.46	6134.34	2982	2729.61
280.71	4290.53	2055.87	3908.84	2425.24		280.74	6429.46	3545.02	5984.76	3100.32		280.71	6995.7	3046.55	6414.44	2900.08	2682.74
280.61	4330.08	2033.18	3966.31	2385.1		280.64	6450.07	3493.8	6026.55	3070.28		280.61	7036.62	2985.23	6500.68	2827.09	2638.22
280.51	4257.25	2012.14	3910.17	2347.8		280.54	6325.42	3435.75	5921.61	3031.95		280.51	6856	2922.27	6359.13	2756.42	2590.93
280.41	4079.88	1989.82	3748.38	2310.33		280.44	6078.62	3380.37	5693.19	2994.94		280.41	6479.95	2863.79	6017.13	2693.19	2547.09
280.31	3832.6	1963.45	3515.66	2269.79		280.34	5741.66	3325.05	5373.38	2956.78		280.31	5969.04	2812.15	5536.2	2638.98	2509.15
280.21	3568.81	1944.99	3265.5	2238.08		280.24	5365.04	3279.39	5012.8	2927.15		280.21	5390.27	2763.05	4984.02	2588.96	2472.88
280.11	3311.65	1927.28	3021.11	2207.96		280.14	4979.41	3237.98	4642.19	2900.77		280.11	4809.18	2717.32	4426.7	2543.55	2439.2
280.01	3079.1	1911.28	2800.54	2180.31		280.04	4610.12	3198.49	4286.99	2875.36		280.01	4284.35	2684.45	3923.24	2511.93	2417.64
279.91	2881.88	1900.21	2614.58	2158.3		279.94	4284.97	3170.1	3975.07	2860.2		279.91	3832.44	2650.57	3490.66	2479.98	2394.39
279.81	2717.35	1890.05	2460.65	2137.85		279.84	4003.77	3142.24	3706.31	2844.78		279.81	3477.32	2627.44	3153.14	2459.29	2381.27
279.71	2584.76	1881.91	2338.03	2120.03		279.74	3770.28	3115.1	3484.52	2829.34		279.71	3211.27	2609.32	2903.16	2443.99	2372.6
279.61	2484.06	1879.56	2246.75	2108.54		279.64	3589.86	3095.96	3315.13	2821.23		279.61	3017.67	2591.14	2724.3	2428.89	2363.33
279.51	2402.43	1874.71	2173.99	2095.06		279.54	3444.29	3071.83	3179.96	2807.51		279.51	2880.77	2572.83	2600.96	2413.85	2353.43
279.41	2336.93	1868.99	2116.89	2081.21		279.44	3341.15	3057.36	3086.66	2802.86		279.41	2789.44	2559.01	2522.17	2403.42	2347.58
279.31	2285.35	1864.31	2073.25	2068.82		279.34	3269.38	3048.83	3024.18	2803.62		279.31	2727.82	2547.26	2472.17	2395.13	2343.37
279.21	2241.83	1858.14	2037.25	2055.36		279.24	3215.88	3039.83	2979.46	2803.42		279.21	2683.89	2535.61	2439.03	2386.97	2338.86
279.11	2205.13	1851.82	2007.68	2042.13		279.14	3174.99	3030.28	2946.91	2802.2		279.11	2653.21	2526.51	2418.41	2381.37	2336.54
279.01	2177.04	1849.03	1986.36	2032.78		279.04	3138.45	3016.09	2918.27	2795.91		279.01	2626.66	2515.21	2401.27	2373.54	2331.68
278.91	2151.83	1845.35	1967.57	2022.88		278.94	3105.28	2999.31	2892.59	2786.62		278.91	2606.04	2506.06	2389.43	2367.83	2328.64
278.81	2130.03	1842.25	1951.88	2013.86		278.84	3081.72	2988.19	2876.16	2782.63
278.71	2112.63	1841.3	1940.28	2007.29		278.74	3062.29	2978.6	2863.5	2779.81
