# Supplementary material for: Pulsed electroreduction of low-concentration nitrate to ammonia
Source: Nat Commun. 2023 Nov 14;14:7368. doi: 10.1038/s41467-023-43179-1 (PMC10645723; doi:10.1038/s41467-023-43179-1)
Supplement: Supplementary file 3 — Source Data [file 41467_2023_43179_MOESM3_ESM.zip › Source data/Source Data-Fig 4.xlsx]

## Sheet: Fig. 4a
Fig.4a
Raman shift	Time / s
	0	25	50	75	100	125	150	175
800.617	-4.83087	1.00906	-0.25893	0.74333	-11.0957	-4.79578	-7.22641	-4.83087
802.31	8.25118	7.26993	-11.611	-12.0618	3.18561	-2.25436	-7.03573	8.25118
804.004	-2.52741	7.43514	-7.93331	-16.3405	-6.54797	-9.78332	-4.34538	-2.52741
805.697	-3.9433	22.5266	0.64722	-21.2696	4.53824	-0.97114	-2.13202	-3.9433
807.389	13.2852	7.14451	-14.7484	-6.94984	-8.76308	-20.8878	3.93005	13.2852
809.082	-8.87185	16.0776	1.78982	-7.2359	11.339	-1.71487	-20.8059	-8.87185
810.774	2.30888	11.6077	6.02996	-12.0267	1.70904	14.8492	11.9473	2.30888
812.466	-10.3017	3.84434	-11.303	-7.07903	-2.28117	-13.3763	-3.53189	-10.3017
814.155	-1.49977	9.04011	-3.76395	-19.3559	-9.48657	8.69093	-7.76203	-1.49977
815.846	-6.54724	-0.43866	-4.40295	-7.86252	9.21163	-3.453	-10.7565	-6.54724
817.537	-0.10096	-4.51011	5.89106	6.16806	6.38775	-3.97651	0.08186	-0.10096
819.228	2.38079	7.1059	-4.56381	-1.31392	-14.6555	8.19038	-0.24974	2.38079
820.918	-5.56968	5.85939	-0.41577	4.5595	-1.42464	-0.12154	-11.0654	-5.56968
822.608	9.50853	7.69852	-9.75084	-19.4409	3.68202	0.86697	-4.59851	9.50853
824.297	10.5753	-3.39699	-4.44999	-10.1745	-7.61578	5.78666	-3.19457	10.5753
825.987	0.05692	13.3102	-16.6273	2.04446	-1.77256	8.66603	0.71692	0.05692
827.676	6.33215	18.2407	0.27135	-7.7226	8.92928	7.41659	-13.6543	6.33215
829.362	-12.0205	18.4749	7.04193	-3.36238	3.33708	3.53989	-4.92785	-12.0205
831.05	10.4537	23.7278	3.15834	-4.2095	-2.76497	-5.38789	-6.66602	10.4537
832.738	-10.4865	30.1201	3.59563	-8.09264	-5.28936	6.34477	-5.97323	-10.4865
834.426	13.2364	17.6405	-2.99623	-0.91215	-12.5495	2.7279	-5.71589	13.2364
836.113	0.97035	25.1889	7.7398	7.11243	1.20138	0.72224	-24.6295	0.97035
837.8	18.1824	21.0134	-2.20032	-4.76012	13.6896	8.77706	-7.46134	18.1824
839.485	20.341	0.62451	6.96643	10.3315	6.6422	6.25386	-17.1761	20.341
841.172	1.14184	30.9181	10.043	-6.18637	4.24457	0.80961	-6.80974	1.14184
842.858	2.99384	13.1053	2.59835	8.95834	-4.05583	-13.2734	-4.53198	2.99384
844.543	3.1745	21.5553	4.44554	-17.6547	-2.4625	-15.3952	-12.3523	3.1745
846.229	17.1705	25.3753	-10.6445	-10.5175	-5.49939	8.80281	-10.1417	17.1705
847.912	11.9611	10.7674	4.60425	-19.7072	10.911	8.63354	0.60171	11.9611
849.597	-4.32833	12.6168	7.11576	-17.2783	5.68414	-3.87674	-23.9786	-4.32833
851.281	13.6211	2.49461	-26.234	-19.1286	7.9672	-2.01577	-4.31469	13.6211
852.965	5.34641	21.4091	-18.265	4.18071	12.1166	4.08571	-12.4066	5.34641
854.647	3.59611	2.38084	-9.52045	-12.0291	-2.86075	10.9892	-0.00226	3.59611
856.331	22.176	20.5455	2.73691	5.43817	24.9709	-10.6783	-7.56412	22.176
858.014	2.39486	24.8645	-12.3031	-8.28522	15.0989	11.6755	-7.99826	2.39486
859.697	-3.11011	-1.41403	-2.95546	-5.56051	15.7594	4.05981	1.16016	-3.11011
861.378	25.1496	12.3906	-0.28735	-0.85639	-0.03032	-8.55385	-9.21877	25.1496
863.06	17.56	18.2048	-5.54056	3.43427	0.32549	-9.35772	5.42534	17.56
864.742	20.3493	25.3583	-5.38318	-0.04807	8.15369	-23.5411	-0.72716	20.3493
866.422	23.876	5.49193	-3.50249	-4.39208	0.03142	-13.9924	4.60983	23.876
868.103	15.1061	4.59195	-11.1861	-0.36065	14.7445	-7.28385	6.6137	15.1061
869.784	0.57781	10.5982	-19.4423	-21.2933	-3.07026	1.23521	-17.9492	0.57781
871.463	0.1997	5.43156	-6.12231	-11.0587	8.62444	-14.7037	-11.1747	0.1997
873.143	14.5577	11.3381	-14.8357	-33.4498	16.3143	-6.57275	-11.0745	14.5577
874.823	7.85997	20.8479	-18.4347	-23.066	-13.5239	-1.05126	-22.5362	7.85997
876.501	4.5053	3.15167	-13.0307	-25.4761	12.6074	-7.6777	-13.1847	4.5053
878.18	23.0194	21.2556	0.71885	-14.2929	10.3936	-9.32432	-7.3516	23.0194
879.859	14.3206	13.9095	-12.0223	-11.5859	13.7317	6.43964	1.66051	14.3206
881.536	4.31767	11.5046	-23.4486	-2.67386	6.6392	-12.2843	-1.63028	4.31767
883.215	11.0355	20.3955	-19.6612	-4.12052	0.80094	-9.11918	-9.06032	11.0355
884.893	3.15387	20.6044	-15.0778	-3.39365	2.19496	-8.54271	-14.1378	3.15387
886.569	3.95113	22.8215	4.80012	-4.5927	10.9686	-13.1041	-11.8981	3.95113
888.246	-4.54737	28.1724	-10.2985	-4.84069	19.4867	3.16427	-7.41917	-4.54737
889.922	8.87952	7.28833	-12.4014	-19.4962	5.67723	-2.02611	-3.37264	8.87952
891.599	-0.17773	7.36597	-18.5988	-7.80139	14.8354	-4.67713	-8.0935	-0.17773
893.273	3.92687	27.069	-1.44744	-3.58299	-17.2691	-15.2161	-3.7929	3.92687
894.949	6.62114	15.2205	-8.99928	-20.7559	4.5266	-20.4372	-24.4102	6.62114
896.625	4.59924	2.31179	-1.72215	2.05135	-0.27943	-28.1092	-0.00724	4.59924
898.299	6.97556	22.7847	-15.7954	-29.9598	16.8531	-1.24107	-2.23864	6.97556
899.974	11.7495	17.486	-3.74633	-16.5724	11.4673	-22.6153	-16.2433	11.7495
901.648	6.23544	-3.45087	0.97899	5.25504	11.8825	6.51923	-6.72091	6.23544
903.322	12.4047	0.00376	2.16303	-18.0888	0.10522	-4.17859	-0.32372	12.4047
904.995	2.89084	7.63209	-8.49081	0.38663	15.3841	-13.7783	14.0478	2.89084
906.669	5.14391	-14.2977	0.6495	-3.63085	4.27448	-4.80192	3.54039	5.14391
908.341	-9.36034	6.34941	2.40833	-10.8987	-4.3729	-24.6774	3.5955	-9.36034
910.014	12.8871	10.4901	15.6672	-18.9403	8.15618	-14.3973	-4.88105	12.8871
911.685	-2.15804	2.66965	5.93065	-14.373	11.1325	-0.74987	1.43222	-2.15804
913.358	-3.47799	24.4731	3.4696	6.31902	-3.69088	1.91161	-3.73996	-3.47799
915.029	-5.48574	5.42706	13.2991	4.77922	7.60794	-8.38016	1.64498	-5.48574
916.701	-9.18248	10.5281	0.5005	3.79431	4.90302	-19.1079	-7.38735	-9.18248
918.371	2.78773	3.90168	15.8386	11.427	-12.5047	-7.5295	-2.59521	2.78773
920.043	17.6424	25.0125	7.75397	-4.48725	14.2475	12.1215	8.5358	17.6424
921.712	6.60996	-7.44087	10.3828	-3.64355	11.8329	3.52857	-11.1303	6.60996
923.383	14.8866	3.76474	11.2148	1.40256	8.02317	-9.92242	-5.69034	14.8866
925.052	-1.9603	11.7765	31.2659	-4.70511	13.1802	7.21128	5.50877	-1.9603
926.72	0.57021	14.8237	10.0984	-0.68792	-10.0797	-8.99145	-6.74538	0.57021
928.39	-2.28315	3.22238	-2.39697	-5.67945	-8.2423	2.79665	-1.70774	-2.28315
930.058	-9.06316	1.27993	1.08608	-1.33575	8.4639	-11.2716	-8.51487	-9.06316
931.727	-10.4611	0.91233	13.998	-4.34041	9.20328	2.70114	6.97818	-10.4611
933.394	-3.98115	-0.98461	19.1448	-10.3105	5.71608	10.4869	9.29387	-3.98115
935.061	8.53674	0.14669	7.51765	-3.88854	3.18773	4.13363	-8.22169	8.53674
936.73	6.35239	1.85373	23.2672	12.3528	7.27402	-11.9505	-9.2426	6.35239
938.396	3.9342	-2.28418	1.06242	-2.55107	0.58639	2.34811	0.30657	3.9342
940.064	-23.1516	-0.07466	-1.38669	-5.74618	2.2145	-8.3949	3.72923	-23.1516
941.729	-4.16658	-11.3983	14.025	4.34347	6.42983	0.84428	-6.54034	-4.16658
943.395	-0.27335	0.18898	3.02411	12.8736	-0.30643	-9.05805	-6.82893	-0.27335
945.061	-15.6983	-5.5903	-4.43641	-2.35435	5.12039	4.3286	-10.2162	-15.6983
946.726	10.2519	-2.8735	5.46683	-10.6788	-7.13518	-12.1653	-20.9017	10.2519
948.391	-15.6215	-11.7815	16.5341	-4.54074	-5.59972	-24.0908	-2.86816	-15.6215
950.056	-7.11616	-23.8534	-3.01294	-1.56973	2.48078	-4.14839	6.10347	-7.11616
951.72	2.32124	-16.3767	2.2292	6.32573	-5.3891	1.11251	-1.31647	2.32124
953.384	5.92191	-3.69213	16.8906	23.4947	5.13413	7.50069	-8.32062	5.92191
955.049	-13.7529	4.56929	1.5812	12.6964	4.32389	-13.0051	-3.14157	-13.7529
956.711	-9.03665	-4.92438	7.82962	-1.49403	8.29673	14.0484	-9.39459	-9.03665
958.374	2.34868	9.52054	11.8707	4.52882	19.7543	-11.5227	-4.09671	2.34868
960.036	3.65743	6.50852	6.43957	5.72778	-0.03799	-20.407	-2.75622	3.65743
961.7	-9.96099	-1.97501	14.2528	-13.1707	17.8717	17.3724	5.79159	-9.96099
963.361	-0.08954	-16.4101	-7.19956	-8.94978	-5.76852	-8.26016	-23.2877	-0.08954
965.023	-11.3297	-30.5632	1.7875	-3.09438	14.6022	-14.3087	-21.7206	-11.3297
966.684	-10.0474	-11.4498	-1.00111	20.9184	-6.31998	-10.7018	-6.12573	-10.0474
968.346	-10.8222	4.45729	-3.71697	-2.60365	-0.7632	2.43836	-1.45675	-10.8222
970.007	6.27041	-10.1749	4.29437	3.6332	-5.25654	-11.2549	-7.50279	6.27041
971.667	1.8856	-13.8156	10.3197	0.94	15.6895	11.5293	1.77079	1.8856
973.326	-0.51937	-10.0064	-10.6871	11.414	4.71641	2.04402	-22.9537	-0.51937
974.988	-8.1599	-10.7656	-9.49734	-4.37281	11.5903	2.23899	2.83252	-8.1599
976.647	3.55542	-20.2044	18.9613	1.80478	-4.30872	-6.15697	-5.17266	3.55542
978.305	12.2924	-21.628	3.0599	10.7113	-2.1421	-6.13266	6.03114	12.2924
979.964	-2.50283	-22.7908	-4.55995	4.11153	11.7393	8.04369	5.33485	-2.50283
981.622	-4.72185	-22.5019	4.76826	4.81515	1.09913	-6.75335	1.69231	-4.72185
983.282	8.21142	0.9746	-7.13473	19.2862	0.05656	8.32813	8.10425	8.21142
984.939	-5.99431	6.16873	8.16049	-9.82383	6.41356	-0.45842	4.71513	-5.99431
986.597	9.39644	-0.27016	0.82374	-7.58185	1.76848	13.6504	-8.86928	9.39644
988.253	-6.12904	-20.7439	-7.88818	-13.0981	3.78325	9.25147	-5.6644	-6.12904
989.91	16.4449	-2.30834	-6.80389	-4.02874	-2.83393	-8.25994	3.0515	16.4449
991.566	-1.70538	-14.3785	-3.38774	2.36416	-11.8048	-7.99894	-10.0981	-1.70538
993.222	-3.03367	-8.42948	-0.96648	-3.38378	13.9092	3.53989	-9.61065	-3.03367
994.88	-18.9237	-7.03563	3.66296	-9.71753	2.35778	8.15253	-15.6639	-18.9237
996.535	2.64061	-12.1434	-6.34274	3.00275	-0.59281	16.8625	-15.1834	2.64061
998.19	24.8856	-6.36689	5.96871	6.66143	-7.84254	1.0263	-17.7071	24.8856
999.845	6.54755	-3.22095	5.3214	-2.84502	4.41733	2.08916	-6.76217	6.54755
1001.5	2.61266	-1.42875	-3.83154	-5.96944	-5.96229	-6.30242	-0.21481	2.61266
1003.15	-1.8528	-15.808	-3.64579	4.86478	-5.38592	-11.2896	-6.61227	-1.8528
1004.81	-19.0425	-24.3255	-6.17639	-1.74886	1.97346	-13.1916	-7.53928	-19.0425
1006.46	-10.7799	-9.11196	-24.0572	-14.0056	14.9364	-28.477	0.36275	-10.7799
1008.11	-17.1987	-11.1925	-14.7134	0.26292	-7.01842	-25.2844	-5.26725	-17.1987
1009.77	-22.0639	-27.4465	0.75083	2.80343	-15.7868	-7.9562	-1.79329	-22.0639
1011.42	-27.0868	-0.18813	-4.35969	-5.55693	-4.29175	-9.10534	6.02764	-27.0868
1013.07	-7.16185	-4.76586	-5.76911	-2.67109	-5.52799	-20.0732	-16.7278	-7.16185
1014.72	12.0072	-2.52365	-6.20189	2.49793	-5.35677	-16.0688	1.70568	12.0072
1016.38	-1.26741	-3.79479	-5.08479	4.92601	2.63369	-5.53792	-8.93848	-1.26741
1018.03	-8.02122	0.05435	3.51229	-2.42797	-12.6746	-0.52626	0.34781	-8.02122
1019.68	-5.83031	-15.6386	18.3455	-2.73164	-2.82834	-8.9655	-4.84135	-5.83031
1021.33	-5.75792	-7.30766	6.89118	-1.14485	-0.48572	3.19164	-0.39076	-5.75792
1022.98	12.043	-3.63684	-1.96348	-6.32756	-9.61504	7.24254	-8.26519	12.043
1024.63	6.05971	10.5498	12.7986	10.7103	-11.7646	-2.62541	-13.1294	6.05971
1026.28	16.2491	10.6683	4.6645	-3.50134	-2.69287	12.1552	-3.95828	16.2491
1027.93	12.8684	22.7747	1.44135	8.51767	-3.51806	6.46163	-2.62651	12.8684
1029.58	-10.0452	21.9648	10.4062	9.90732	3.66144	4.3214	4.3911	-10.0452
1031.23	6.70512	13.2347	11.2963	0.49766	6.42729	-1.62816	2.32975	6.70512
1032.88	-13.9333	4.62039	16.0886	7.93873	8.90114	6.05034	25.2747	-13.9333
1034.52	6.4783	16.8148	27.5327	8.33297	1.14487	1.11847	6.94688	6.4783
1036.17	1.59394	24.2204	14.9115	-4.58429	11.8799	1.01562	7.77015	1.59394
1037.82	-2.908	13.3697	25.1838	2.04929	4.37796	7.24293	6.8153	-2.908
1039.47	-1.0504	12.4586	25.3067	24.1237	8.59062	-8.02222	12.2175	-1.0504
1041.11	1.4871	17.8718	44.3523	13.572	7.40062	10.573	23.7885	1.4871
1042.76	3.66531	36.2084	52.6783	34.9184	26.8377	-11.6947	8.13059	3.66531
1044.41	-1.75569	59.0925	28.0462	45.7058	28.4943	15.2173	19.6354	-1.75569
1046.05	22.2651	72.7896	47.2193	38.1175	14.4238	5.13219	33.1146	22.2651
1047.7	7.62713	121.677	50.3526	59.2171	13.1248	-2.48435	54.3705	7.62713
1049.34	10.5653	123.46	68.8061	65.8613	13.9322	-9.84309	51.491	10.5653
1050.99	16.4085	100.214	47.3332	65.7232	2.95402	13.0113	55.1186	16.4085
1052.63	11.1921	83.7063	48.795	33.6101	17.4259	4.68802	27.411	11.1921
1054.28	7.32482	64.4316	47.524	36.8346	27.4352	17.3726	15.9411	7.32482
1055.92	23.9119	33.6566	33.9723	35.8742	-0.1319	-7.00596	22.8161	23.9119
1057.56	7.7362	32.4269	28.0295	33.1353	6.20399	-1.93631	23.155	7.7362
1059.21	-0.47911	5.35806	24.5445	2.22389	3.30192	-9.3265	3.44755	-0.47911
1060.85	6.9507	0.80668	4.8401	17.0781	10.8786	-0.89844	6.10983	6.9507
1062.49	6.35866	8.23828	29.6456	23.2038	3.25326	-19.7004	-5.16862	6.35866
1064.14	19.2688	5.72868	30.0299	-0.49315	20.0946	10.6606	-10.097	19.2688
1065.78	11.9443	-4.32597	25.7959	7.10589	12.5999	-0.58926	-10.9212	11.9443
1067.42	-5.47111	-24.34	8.81273	4.23667	3.46792	7.34267	17.3393	-5.47111
1069.06	-1.0504	0.03248	17.3673	3.60923	15.3004	10.3236	7.86966	-1.0504
1070.7	11.0634	-7.37371	19.8665	0.90359	20.9889	-8.79913	-8.81512	11.0634
1072.35	6.73626	-15.7969	9.00052	9.43479	4.74215	-18.3501	-26.262	6.73626
1073.98	9.80791	-14.0708	-4.94297	-11.2421	-0.89939	-1.39685	-22.7295	9.80791
1075.63	3.37292	-2.86099	-1.98399	0.63269	3.8641	-11.4878	-16.5798	3.37292
1077.27	-1.56085	-19.112	2.08421	0.91457	-2.7569	3.41772	7.71679	-1.56085
1078.91	3.3059	7.52716	-0.68187	-5.84133	0.34533	-10.0811	-1.20185	3.3059
1080.54	-5.10253	-12.4264	11.159	-3.57876	2.36263	-8.1376	0.07265	-5.10253
1082.18	8.51222	-14.8187	10.6516	14.142	1.49798	-18.6324	-3.62114	8.51222
1083.82	-11.6565	-16.4122	-14.6132	5.49711	-5.17696	-1.48968	15.3645	-11.6565
1085.46	4.47616	-6.80745	4.20989	0.80732	4.80657	-13.0725	1.31748	4.47616
1087.1	13.055	-2.74487	6.78628	-30.1166	-6.83268	-10.4342	6.05558	13.055
1088.74	0.77489	-34.2049	1.06131	0.48593	-3.89593	6.81213	0.33665	0.77489
1090.37	5.85772	-20.8817	4.69384	14.0619	-7.28142	7.3699	14.0267	5.85772
1092.01	7.90433	-24.1486	12.072	3.3798	-5.13636	2.48272	23.7973	7.90433
1093.65	-10.0734	-3.80948	25.675	6.24647	-12.039	7.31409	0.61445	-10.0734
1095.28	-13.0629	-21.2891	-2.77892	4.75888	-11.8475	-8.18242	31.0845	-13.0629
1096.92	-8.94452	-9.77955	4.83945	9.81525	-0.09922	-9.50326	2.64863	-8.94452
1098.56	7.3941	-14.9253	4.53864	-7.00746	-3.22239	-2.94501	-3.96711	7.3941
1100.19	17.2372	-23.6819	-19.5031	17.2779	-18.3649	-8.17323	9.63469	17.2372
1101.83	3.43144	-21.7699	10.7939	-4.16075	-3.14449	-1.44588	9.47329	3.43144
1103.46	24.1815	-14.91	10.0307	1.8002	12.7243	-13.3003	19.9262	24.1815
1105.09	-4.03712	-8.7177	9.97986	-1.12495	-11.1531	-11.4871	-1.02795	-4.03712
1106.73	9.50801	-7.21762	0.09375	2.94792	-23.4917	1.31101	14.5469	9.50801
1108.36	20.7766	-9.45158	8.58393	-10.2473	8.16485	12.33	-1.07816	20.7766
1110	-2.62335	-3.80828	-3.37061	-1.99317	-0.44248	-1.40374	-1.61977	-2.62335
1111.63	4.68	-10.2703	3.34369	-7.59552	-14.9952	5.29482	1.82184	4.68
1113.26	6.37828	-27.5921	4.41496	16.7102	-14.9914	0.9856	14.5241	6.37828
1114.9	6.28318	-26.3575	7.95161	-1.14132	1.15171	-6.29123	25.8146	6.28318
1116.53	27.7601	-17.8301	18.9134	-11.8856	24.4092	2.54507	18.6275	27.7601
1118.16	12.4916	-5.95381	-1.26128	1.2321	3.74384	2.6353	24.7609	12.4916
1119.79	14.9776	-7.79913	5.52992	11.243	-8.02759	3.94335	-2.38176	14.9776
1121.42	5.41794	0.60352	-3.03082	3.64828	-11.0683	-0.09692	17.2127	5.41794
1123.05	-9.43755	-1.33632	8.48871	3.12933	-1.2313	-1.06164	17.9574	-9.43755
1124.68	22.421	-7.60909	17.9207	8.28739	-11.9799	5.45308	14.1259	22.421
1126.31	5.32346	-7.70523	4.70745	-5.07626	2.33276	9.28111	23.7112	5.32346
1127.94	6.80967	-14.9552	21.5211	-8.68036	-11.0365	17.5463	25.6867	6.80967
1129.57	4.5895	4.02056	23.4938	-3.03364	-3.98075	7.13258	23.6457	4.5895
1131.2	15.5928	5.64161	8.82794	20.3952	13.1167	-3.56623	10.4714	15.5928
1132.83	0.69943	10.5575	12.5756	5.06738	21.9528	11.5338	22.187	0.69943
1134.46	12.3592	-2.91223	8.82904	8.25423	21.0344	10.2964	13.5859	12.3592
1136.09	3.95211	2.36199	16.7905	1.39699	-18.6818	8.10564	9.8413	3.95211
1137.72	-6.25212	-4.20029	0.3421	-14.4131	-6.13889	1.00528	2.88648	-6.25212
1139.35	1.92638	-11.8395	10.0861	8.27537	-8.06003	2.73922	10.7147	1.92638
1140.97	-5.7336	-7.06538	13.3687	-11.7109	-25.5896	-4.67604	10.6147	-5.7336
1142.6	-9.49828	3.81002	2.89413	4.15815	1.90095	2.37732	0.37813	-9.49828
1144.23	-11.8965	-10.8029	5.0186	-4.07054	-10.4438	-7.64592	7.61226	-11.8965
1145.85	0.17942	-2.4741	-7.74215	-8.1205	-4.82253	20.6302	10.5285	0.17942
1147.48	-4.40374	4.78503	-9.42309	-2.62098	6.58073	1.74389	9.8525	-4.40374
1149.11	7.01248	-12.1354	14.6916	-5.24536	1.29361	-6.5644	13.931	7.01248
1150.73	-0.37662	-17.4558	-2.27269	-4.25771	-8.37851	0.81312	-1.43158	-0.37662
1152.36	-16.8695	-5.74676	-20.5601	-1.03628	-7.13628	3.70861	18.0541	-16.8695
1153.98	-3.91039	-4.32877	19.2174	2.38936	9.31063	7.15789	-6.80669	-3.91039
1155.61	-0.88499	2.35809	-3.81347	-20.8783	-12.3369	-4.00489	-8.79236	-0.88499
1157.23	-1.9703	4.86281	-12.0654	2.95031	2.77027	10.6443	-1.03956	-1.9703
1158.86	-17.9294	33.5858	11.1692	-22.4715	11.954	9.94122	0.805	-17.9294
1160.48	-10.5316	2.49554	13.1766	-7.86475	1.86255	-7.7214	21.0431	-10.5316
1162.1	3.18891	-14.3278	-3.01315	-21.5323	8.23218	9.52933	-5.25191	3.18891
1163.73	-4.41967	-13.0539	-8.67905	-1.71574	0.77958	13.9168	7.35453	-4.41967
1165.35	-3.86988	-9.38478	26.1036	-16.0877	-11.0076	-6.48696	-1.20755	-3.86988
1166.97	-5.89414	5.62996	-8.46434	-10.41	19.7274	25.8714	-4.02384	-5.89414
1168.59	2.39196	-1.25012	-0.42079	3.0884	-5.18507	-7.50852	0.01865	2.39196
1170.21	6.3228	23.5446	14.4853	-3.63175	13.4881	-8.48395	6.70449	6.3228
1171.84	3.54824	10.1549	11.3528	-7.743	14.4818	24.1778	16.4539	3.54824
1173.46	-20.178	-11.1521	-9.10085	-11.7925	11.545	-0.40935	4.5012	-20.178
1175.08	-7.02632	2.49446	3.45272	-28.2431	-3.24641	0.93826	-4.94296	-7.02632
1176.7	7.01765	15.7741	-13.4684	-24.9558	21.0177	-9.10892	2.22994	7.01765
1178.32	-0.02129	-23.9836	-0.8562	-38.3716	-7.3624	-6.45048	-3.62155	-0.02129
1179.94	-20.348	7.71091	-0.16247	-21.2412	-5.52665	-20.866	4.31111	-20.348
1181.56	-10.8273	-12.3627	-12.8092	-25.2158	12.7552	26.5149	2.72647	-10.8273
1183.18	-5.18397	-5.3449	-9.95811	-42.1261	-0.09684	1.47265	-0.41692	-5.18397
1184.8	-22.2229	2.91391	-6.91126	-22.3931	-0.91243	4.08765	15.7395	-22.2229
1186.42	5.62102	11.3033	-7.89048	-36.1577	8.70853	-0.90969	-7.65582	5.62102
1188.04	-11.0569	-4.90713	-14.0177	-8.20086	-8.63378	-16.179	-11.5442	-11.0569
1189.65	-7.09814	-7.54993	-25.8178	-33.7041	-15.9823	-3.59142	-5.72946	-7.09814
1191.27	-3.80435	-10.9913	-8.37675	-30.1073	-6.78049	-0.63322	4.02155	-3.80435
1192.89	9.60305	7.72619	-1.53934	-39.2518	-9.93142	-7.99572	-2.55491	9.60305
1194.51	-21.5108	2.07223	6.30254	-37.9785	2.34504	-2.99854	-15.6703	-21.5108
1196.12	14.9734	-2.48599	-15.7967	-13.9396	-6.31326	-11.0824	-4.96814	14.9734
1197.74	-7.75712	-4.61424	-7.04162	-24.0337	3.3887	-8.62449	-17.0657	-7.75712
1199.35	5.45113	-11.4377	-4.36167	-33.2843	8.02661	-0.92659	-15.9184	5.45113
1200.97	-3.13535	1.25815	11.859	-2.11943	1.16473	0.18367	-13.064	-3.13535

## Sheet: Fig. 4b
Fig.4b
Raman shift	1- -0.1V	2- +0.6V	3- -0.1V	4- +0.6V	5- -0.1V	6- +0.6V	7- -0.1V
899.974	8.81157	11.7072	-0.51957	0.12593	-0.51084	-1.08835	-0.41664
901.648	5.53508	5.32414	-0.75056	1.57112	-0.50808	-7.40271	-1.1926
903.322	2.33171	13.7875	2.64983	-1.10962	-1.36007	-4.88834	-0.37165
904.995	4.86092	4.73905	1.2975	2.43443	-1.54391	-7.78265	-1.27779
906.669	2.99097	6.58682	-3.76599	4.51766	2.70903	-3.50291	-4.37342
908.341	-4.45884	13.3252	-0.44247	-1.37397	0.88988	-0.33263	-2.98834
910.014	10.2453	11.6908	-3.30754	5.17981	-2.98585	2.04098	-0.75003
911.685	5.6047	15.4481	5.30401	1.95198	1.85797	1.94745	-1.80737
913.358	8.72072	10.8123	-2.17758	3.00865	2.08374	0.15456	0.29516
915.029	6.44314	10.1694	0.57803	0.39698	2.43569	3.41186	-1.95032
916.701	2.7047	10.0057	-2.1218	4.72916	1.40834	7.67205	-2.32913
918.371	6.02476	15.5061	-0.23583	5.19027	-0.21823	-1.61422	-0.96136
920.043	-0.41738	18.1552	-0.41087	2.15129	-1.05852	2.82969	0.03881
921.712	0.1165	17.811	-2.8514	3.32572	-0.77734	3.48656	-0.00594
923.383	9.75555	8.57649	-0.89135	3.65227	-3.15726	3.16888	1.67993
925.052	10.7632	6.35834	-1.00037	2.80734	0.60784	2.06253	0.15301
926.72	0.81431	5.09563	-8.19382	5.63341	-0.04333	8.02722	1.39627
928.39	3.52579	18.3739	-6.22133	-0.23259	3.14347	5.39425	1.66801
930.058	4.55268	8.90036	-0.60956	5.77291	0.43519	4.3598	3.83172
931.727	-2.9431	5.01042	-4.60214	6.9398	-0.77705	2.24912	-0.91027
933.394	-2.0489	1.81976	-0.4559	2.18053	4.30617	3.00147	1.18565
935.061	1.97964	10.6255	-3.37231	7.93222	-2.71895	2.51519	1.50571
936.73	8.48878	4.00457	-0.68583	2.46582	1.52181	4.42035	5.28306
938.396	1.31831	17.3564	-4.64109	3.2906	0.91892	3.07011	2.56228
940.064	5.61994	0.4125	-0.34089	7.55051	-0.32749	9.16358	1.75571
941.729	3.37365	11.2226	-3.1239	4.07701	0.74002	1.96532	5.57322
943.395	4.49756	-4.44026	2.36323	1.63427	-0.91738	-1.11549	2.04693
945.061	-2.39552	7.3762	-0.21763	-2.73153	0.65565	1.83279	1.77881
946.726	-2.02164	-1.58797	-1.937	7.20228	-2.11756	6.23566	-0.6749
948.391	-1.92413	11.8319	1.15759	-1.88578	-1.70775	0.00215	4.3146
950.056	-4.68169	3.91221	2.08459	3.51828	3.97439	7.92388	2.18774
951.72	0.52571	3.05161	0.28553	0.39296	2.39921	1.66508	4.26338
953.384	8.35088	6.50458	-0.87321	2.45675	-0.42403	4.80877	5.78087
955.049	-12.648	2.13553	-4.91722	1.77008	0.05088	3.81689	3.06341
956.711	-0.22747	6.86946	-0.52583	-0.23889	4.53561	1.05864	1.39499
958.374	-1.49649	0.04446	1.9392	3.16166	2.86611	-0.664	0.01977
960.036	-3.84222	-2.7386	4.90443	-1.4882	3.5859	-4.04716	2.73404
961.7	0.25509	5.23009	2.5532	-3.43219	-0.10007	0.36882	3.99412
963.361	-2.98528	-3.7616	-0.39384	-0.53249	-1.96384	-2.27038	2.11062
965.023	-6.33541	-2.26623	-0.85039	-2.71341	0.64239	-11.8497	0.88639
966.684	-6.89956	-6.30255	0.2011	-1.59285	0.86895	-1.92845	-0.33521
968.346	0.00196	-5.91887	1.26601	2.95001	1.34874	-2.94615	-2.4245
970.007	1.14273	-11.8037	-4.65113	-6.70272	-2.643	1.11574	0.22786
971.667	-2.47627	1.59955	-0.75186	-0.13409	0.03059	1.15462	-0.02969
973.326	-2.7071	-6.16202	-1.52973	0.52025	-1.14765	-4.38762	-0.03172
974.988	0.3006	-10.2141	2.77265	1.33307	1.71536	-3.391	-3.26704
976.647	-4.06449	-16.2507	1.19186	-4.83251	3.7986	-2.22467	-2.60825
978.305	0.51052	-8.56695	1.09332	-5.06789	0.69447	-4.53224	-1.29365
979.964	-10.0457	-7.57736	-1.49753	-1.3532	1.56947	0.81807	-3.05327
981.622	-11.4779	-10.7874	1.9838	-3.9278	-0.3493	-2.0263	-1.84423
983.282	-7.09073	-21.3818	5.48373	-5.67384	4.48766	-5.45841	-3.13342
984.939	6.5201	-10.2433	2.91381	-5.43721	-0.22637	-2.78589	-2.773
986.597	6.27528	-17.0176	2.87344	-7.66518	1.50005	-1.05974	-0.66883
988.253	1.53143	-19.7436	3.41214	-10.1039	0.05877	2.16813	2.13334
989.91	-0.74946	-9.70255	-0.54867	-6.66064	0.86455	-3.78802	-0.86884
991.566	1.70725	-5.59577	3.19151	-0.42106	-0.50711	-2.34411	0.55035
993.222	7.81023	6.3246	0.59813	0.51333	-0.6758	2.51013	-1.16182
994.88	11.8582	5.32499	2.12961	0.42107	4.00956	3.42141	0.45655
996.535	2.37999	9.70402	1.61155	-1.80724	3.54085	4.89499	1.76689
998.19	4.5544	16.1639	-0.49665	5.05158	2.80231	-3.84811	1.8758
999.845	5.72197	8.71913	3.60346	5.93324	7.58776	-1.64013	4.33682
1001.5	12.8453	18.8244	1.25637	8.26148	1.32399	4.05372	3.17248
1003.15	12.9134	26.5528	1.89178	3.76121	3.76886	-1.28727	2.43141
1004.81	4.16523	1.14367	1.05845	2.89854	1.24603	-3.41295	0.25375
1006.46	-2.03767	8.91533	-0.47917	-0.11378	-3.3162	0.23272	0.22029
1008.11	1.39468	-3.94729	-2.43306	-0.02389	3.14905	-0.09763	-0.92141
1009.77	-1.46405	1.84693	-3.29643	-2.26576	-0.54208	-4.21641	0.14144
1011.42	0.40941	11.6581	1.20948	-3.67441	-1.30877	5.04314	2.24143
1013.07	2.40685	-2.02893	-5.5474	-3.13991	2.56901	0.91233	1.1153
1014.72	3.83165	1.76143	1.08594	-3.27362	1.69901	-2.75513	5.5225
1016.38	6.18642	-3.06868	2.45878	3.22664	3.9621	1.05842	5.04759
1018.03	3.37382	-10.1553	1.57011	1.90776	4.22433	-2.18617	4.7172
1019.68	14.2966	6.41472	1.06627	-2.65363	5.87601	2.58459	3.91462
1021.33	12.4935	0.00692	2.64748	-0.44288	-0.41711	-0.3306	3.35228
1022.98	8.09887	0.54414	-0.32405	2.19883	2.47169	1.40433	4.32764
1024.63	2.85746	-2.07557	5.51988	3.17848	2.03915	2.31311	1.90112
1026.28	13.1828	3.30172	1.08448	8.85847	1.849	3.88559	2.11518
1027.93	7.79647	11.659	4.27997	1.34077	2.89098	-5.55739	-1.36203
1029.58	-3.17894	-4.04062	4.49854	1.21334	3.89782	-4.61899	-1.94786
1031.23	0.31914	-6.0442	1.96942	2.26416	-1.32774	-2.75135	0.5502
1032.88	-0.08486	-1.48868	-0.8662	3.04018	1.20003	-1.07763	-2.22341
1034.52	-6.8676	0.07857	2.75436	-0.44293	1.30142	-0.09344	1.90811
1036.17	-13.6651	-12.2217	-0.08157	1.6714	0.81092	0.98247	-1.34281
1037.82	-11.323	-4.08779	1.32963	-7.4262	-2.29609	-7.91416	-2.25004
1039.47	-20.6579	-18.3698	-3.86983	-6.45992	1.13006	2.96716	-1.06616
1041.11	-13.4882	-9.64679	0.74788	-3.97746	3.65335	4.64129	-0.49939
1042.76	-3.25168	8.82776	2.30777	3.98377	3.97952	7.57703	0.37886
1044.41	-0.95585	17.2175	6.64063	14.1685	8.09877	25.5364	3.95459
1046.05	0.54251	23.6655	7.80238	22.3361	6.86145	26.8516	5.06091
1047.7	-3.37256	32.7569	4.11183	28.8527	8.65504	33.3009	3.69476
1049.34	-1.73045	31.6616	7.32766	26.4435	10.825	36.4736	11.3768
1050.99	2.84842	33.1871	8.78454	34.177	9.6635	34.6669	9.64557
1052.63	-0.82766	46.0235	9.77226	29.3907	9.23236	30.2729	10.2832
1054.28	3.45795	34.3857	10.1464	27.1212	10.5993	24.3133	6.23678
1055.92	-4.98327	23.8289	2.54884	23.7086	10.2967	23.1962	5.85086
1057.56	-4.24742	10.6352	3.59498	15.0866	5.14895	15.1943	5.27585
1059.21	3.99262	3.45525	5.07005	13.6922	2.83812	3.41147	6.35562
1060.85	-1.46653	0.16162	4.32415	7.59954	1.24281	3.26443	3.68098
1062.49	1.69004	-11.5663	1.94855	0.56047	3.18291	-1.52085	1.37373
1064.14	-4.33322	5.40277	1.03743	-0.42428	3.25959	0.72784	2.79284
1065.78	3.22449	3.45617	0.84702	1.93329	-0.38898	0.59736	1.68583
1067.42	2.84456	0.74486	1.62153	-0.21984	0.50533	3.91502	1.46767
1069.06	-0.64942	-5.17745	2.30616	-3.55927	-1.07031	-1.03814	2.78384
1070.7	5.63637	2.53297	0.19812	-1.17464	2.84325	-0.86908	3.92383
1072.35	-1.98305	-5.0501	5.82951	2.49294	3.61832	1.67344	-1.27945
1073.98	-13.5269	-14.996	-2.01516	-3.03641	3.89963	3.83567	2.00128
1075.63	-4.08301	-1.73661	-0.42512	-5.80599	-0.0881	-4.30467	1.49997
1077.27	-4.4531	3.27169	-2.01782	-8.15234	0.00188	0.83164	3.4911
1078.91	-3.50601	-3.78586	-0.43517	-5.76307	-0.72977	-0.23743	-1.3315
1080.54	-0.65954	-1.61801	1.0882	-1.34189	0.96688	0.32942	-0.51026
1082.18	-1.17011	2.82629	-1.11382	-5.64636	0.23313	-8.75847	3.2287
1083.82	-3.08666	-5.92284	0.55813	-6.68386	-2.1048	-2.10751	1.90553
1085.46	-6.03125	0.88197	0.36324	1.01629	-1.76667	0.32108	4.81834
1087.1	-1.98191	-8.07359	-4.40626	1.93182	-0.19721	4.34376	1.2642
1088.74	2.1743	3.56252	3.47581	4.18824	-0.61719	2.56992	0.06122
1090.37	-6.70285	11.0116	-4.92215	4.00788	-4.51119	0.20539	1.62426
1092.01	-1.52999	-1.83296	-3.3243	2.08172	1.77777	0.47936	3.07296
1093.65	-6.37043	-7.84168	4.68875	1.50027	-1.33295	2.52745	-1.3799
1095.28	1.08183	-2.3293	-2.82164	-3.00602	-1.30786	4.32418	0.26277
1096.92	6.0227	-2.4112	0.93041	3.71442	4.02487	-1.49761	0.86912
1098.56	-1.91889	4.56683	2.52326	3.3544	2.09468	-0.42264	-1.21783
1100.19	-5.21978	-0.6783	-3.28172	-0.23911	-0.90789	7.60436	2.12323
1101.83	-0.14341	-0.546	1.74636	-0.81077	-2.50212	2.91575	-0.49199
1103.46	-3.23837	-3.50783	1.799	0.49996	1.8648	-3.52317	1.55108
1105.09	5.75507	3.1173	-3.03976	-0.45093	2.75284	3.09953	-2.1077
1106.73	1.25546	-4.45981	-6.52283	-2.79267	0.55394	-1.76172	-2.14964
1108.36	-5.20056	2.23098	-3.55176	1.51247	2.90897	-2.21538	-0.59994
1110	3.65121	-3.14441	-3.65457	4.0951	-0.58646	-0.24407	1.78072
1111.63	-0.81052	3.79089	-0.10686	0.21257	2.31556	4.81585	2.35723
1113.26	0.97679	-4.05642	-5.02654	-0.01803	0.41895	0.35355	-0.94273
1114.9	7.25569	5.9423	1.19556	0.34079	2.29862	-2.23552	3.36447
1116.53	6.96791	0.02104	-7.11127	-0.45476	3.3285	0.22234	1.75679
1118.16	1.76396	5.27797	-2.59588	1.74694	4.3085	0.90472	4.34086
1119.79	-0.3692	7.21004	-3.56006	0.72665	1.02287	-3.23213	0.11576
1121.42	3.97934	-9.44583	-1.25263	0.60613	0.61785	-3.29398	-1.02444
1123.05	3.03852	-3.90269	-6.58537	0.46415	-0.56129	2.72043	2.66734
1124.68	-0.18673	-3.94361	1.01791	1.69649	1.37367	-3.70968	-0.96284
1126.31	-1.50649	4.67836	-1.76559	-2.41111	2.31501	-4.98805	-2.6179
1127.94	8.05518	12.1901	-2.94765	4.39514	3.10895	4.69256	1.49223
1129.57	-2.33079	16.3787	-4.82609	0.175	1.37576	1.10039	3.51064
1131.2	6.84553	2.27091	1.5343	0.58923	2.06768	-3.47333	-0.67262
1132.83	1.58906	10.4938	-0.39328	1.10561	-2.32304	1.65866	-0.37846
1134.46	-1.70928	12.8942	-2.14164	-0.47911	2.50384	-0.0794	0.41114
1136.09	5.34592	18.6491	-6.99165	-2.68716	-0.66765	-3.19928	-0.0936
1137.72	-3.44842	2.69552	-8.32431	1.09623	0.29033	1.36127	-0.75026
1139.35	3.56462	5.99028	-6.87058	-6.04417	0.5046	-6.95751	-1.06646
1140.97	1.4606	-2.24591	-4.06485	0.12823	5.59418	0.44801	-1.52117
1142.6	2.68509	12.3266	-4.90131	-0.68429	2.39051	-2.43672	2.64267
1144.23	7.7767	8.91119	1.59467	1.55011	0.51162	-4.00901	1.50313
1145.85	11.2048	7.57134	-1.27938	-0.51315	6.21448	-2.2641	1.68209
1147.48	-7.75866	4.99055	-2.41046	-4.71103	2.11862	-2.45112	1.41595
1149.11	5.81376	2.29253	1.58198	1.63415	-0.94497	-2.37202	-3.4014
1150.73	-3.0808	9.57045	-0.40065	0.11109	0.46165	-0.06071	1.83878
1152.36	6.32805	2.52859	2.54185	1.17529	3.35905	-0.13492	0.93917
1153.98	-0.20137	1.15288	-2.35273	-8.52041	-2.36068	-4.84183	-0.5442
1155.61	8.66457	5.03819	-5.19307	-2.96565	6.12904	-3.5364	0.57449
1157.23	3.32693	-6.32014	-0.33752	-0.96841	-5.27473	-2.4075	-2.16186
1158.86	-0.51138	7.61335	-0.64462	2.58644	1.91662	-3.52349	-2.14328
1160.48	2.02445	6.32339	-1.65885	-1.29081	1.86614	4.99223	-1.55702
1162.1	1.36734	19.1379	-0.82846	2.33472	1.37355	-2.38431	0.48714
1163.73	9.7725	-2.84452	-3.02053	-0.96248	5.25556	0.43134	0.24246
1165.35	-2.34265	2.47989	-1.16779	2.21294	3.40624	-0.84083	7.18561
1166.97	3.66402	7.77953	-4.74535	1.48633	-1.90571	-1.06346	-1.08616
1168.59	6.33043	0.20465	-1.4302	-0.8239	-1.68945	5.51472	2.41857
1170.21	3.82049	11.2055	-6.09331	-0.27235	0.41786	-0.59501	0.46218
1171.84	10.6487	-4.45859	-0.72761	1.96307	4.15988	3.17789	0.90297
1173.46	-0.28913	6.83463	1.35685	0.83949	5.86675	-2.31688	1.00755
1175.08	2.80746	10.5543	-3.23289	-1.73311	3.11315	-1.80677	-0.91179
1176.7	5.78536	4.56076	-2.19881	5.69369	4.61891	1.70549	2.62136
1178.32	2.6285	8.59416	-3.82088	-2.39273	1.60087	6.93718	2.51339
1179.94	3.65879	-6.54522	-2.64909	3.63106	-1.53015	0.99157	3.67671
1181.56	0.80616	-4.92713	0.31959	-2.46355	6.22168	4.26992	-2.11129
1183.18	2.88251	-6.86132	-0.86081	-2.35515	-2.0928	-1.36048	1.67279
1184.8	-3.20125	1.70245	-3.16529	0.58365	2.32524	0.33462	-1.86062
1186.42	-0.59236	-0.86736	-5.05381	-0.14397	0.15778	2.07668	1.76033
1188.04	-1.45225	-9.49623	-4.68935	-3.97642	3.54795	-1.85633	-1.24811
1189.65	1.84951	-3.33096	0.83864	-0.68521	-0.42487	-4.11319	0.82473
1191.27	-3.53221	-10.5061	-1.49292	2.08233	2.25591	-2.86011	-2.92963
1192.89	8.17506	-8.59844	-2.58445	-2.89134	-0.41434	1.94795	-0.72257
1194.51	7.8929	-6.02393	-6.2679	0.26431	3.23052	-2.04563	0.06919
1196.12	-0.43844	-16.2793	-1.08589	1.79504	0.47693	-1.55422	-0.00256
1197.74	-2.38875	-15.2592	-3.56019	4.26703	0.00735	0.25805	1.20844
1199.35	1.36987	-1.04071	0.34895	1.78041	2.22758	3.90918	-1.87549
1200.97	9.93277	5.03106	-1.43311	4.91894	0.86105	1.45269	-1.22117
1202.59	0.16217	-13.8505	-0.951	5.57049	1.10222	-0.1697	-0.38779

## Sheet: Fig. 4c
Fig. 4c
Distance / μm	t / s
	0	0.1	0.2	0.3	0.4	0.5	0.6	0.7	0.8	0.9	1	1.1	1.2	1.3	1.4	1.5	1.6	1.7	1.8	1.9	2	2.1	2.2	2.3	2.4	2.5	2.6	2.7	2.8	2.9	3	3.1	3.2	3.3	3.4	3.5	3.6	3.7	3.8	3.9	4	4.1	4.2	4.3	4.4	4.5	4.6	4.7	4.8
0	9.99666	9.6475	9.50734	9.40209	9.31489	9.23875	9.17078	9.10892	9.05178	8.99831	8.94793	8.90028	8.85495	8.81172	8.77034	8.73056	8.69232	8.65546	8.61982	8.58542	8.55209	8.51987	8.48859	8.4583	8.42886	8.40029	8.37247	8.34545	8.3191	8.29347	8.26845	8.24406	8.22024	8.19698	8.17424	8.15201	8.13024	8.10893	8.08805	8.06762	8.29847	8.41121	8.48869	8.54961	8.60048	8.49662	8.34731	8.26857	8.21251
0.66667	9.99802	9.66133	9.52112	9.41578	9.32849	9.25226	9.18421	9.12228	9.06507	9.01152	8.96108	8.91337	8.86797	8.82469	8.78326	8.74342	8.70513	8.66822	8.63253	8.59808	8.56471	8.53244	8.50113	8.4708	8.44131	8.4127	8.38485	8.35779	8.33141	8.30574	8.28068	8.25627	8.23241	8.20913	8.18635	8.16409	8.14229	8.12096	8.10004	8.07959	8.29897	8.41152	8.48892	8.5498	8.60065	8.50832	8.35942	8.28068	8.22459
1.33333	9.99938	9.67515	9.53489	9.42947	9.34209	9.26577	9.19764	9.13564	9.07835	9.02474	8.97423	8.92646	8.881	8.83766	8.79617	8.75628	8.71794	8.68098	8.64524	8.61075	8.57733	8.54502	8.51366	8.48329	8.45376	8.42512	8.39723	8.37013	8.34372	8.31801	8.29292	8.26847	8.24458	8.22127	8.19846	8.17617	8.15434	8.13298	8.11203	8.09155	8.29947	8.41183	8.48916	8.55	8.60082	8.52002	8.37154	8.29279	8.23666
2	10.0007	9.68898	9.54867	9.44316	9.35569	9.27929	9.21108	9.14899	9.09163	9.03795	8.98738	8.93954	8.89403	8.85063	8.80908	8.76914	8.73075	8.69374	8.65796	8.62341	8.58995	8.5576	8.5262	8.49578	8.46622	8.43753	8.40961	8.38247	8.35602	8.33028	8.30516	8.28068	8.25675	8.23341	8.21057	8.18825	8.16639	8.145	8.12403	8.10351	8.29997	8.41214	8.48939	8.55019	8.60099	8.53172	8.38365	8.3049	8.24874
2.66667	10.0004	9.7017	9.56168	9.45623	9.36876	9.29234	9.22409	9.16197	9.10456	9.05083	9.00022	8.95233	8.90677	8.86333	8.82174	8.78176	8.74332	8.70627	8.67045	8.63586	8.60236	8.56998	8.53854	8.50809	8.47849	8.44978	8.42182	8.39465	8.36817	8.3424	8.31725	8.29274	8.26879	8.24541	8.22255	8.2002	8.17831	8.1569	8.1359	8.11535	8.30146	8.41305	8.49009	8.55076	8.60148	8.54159	8.39516	8.31662	8.2605
3.33333	10.0001	9.71443	9.5747	9.46931	9.38184	9.30539	9.23711	9.17494	9.11749	9.06371	9.01305	8.96512	8.91952	8.87603	8.8344	8.79437	8.75589	8.7188	8.68294	8.64832	8.61478	8.58236	8.55089	8.5204	8.49077	8.46202	8.43403	8.40683	8.38032	8.35452	8.32934	8.3048	8.28082	8.25742	8.23452	8.21215	8.19024	8.1688	8.14777	8.1272	8.30294	8.41396	8.49078	8.55134	8.60197	8.55146	8.40666	8.32833	8.27227
4	9.99984	9.72715	9.58771	9.48238	9.39491	9.31844	9.25012	9.18791	9.13042	9.0766	9.02589	8.97791	8.93226	8.88873	8.84705	8.80698	8.76846	8.73134	8.69543	8.66077	8.6272	8.59474	8.56323	8.53272	8.50305	8.47426	8.44624	8.41901	8.39247	8.36664	8.34143	8.31686	8.29285	8.26942	8.2465	8.2241	8.20216	8.1807	8.15965	8.13905	8.30443	8.41487	8.49147	8.55191	8.60246	8.56133	8.41817	8.34004	8.28403
4.66667	9.9999	9.73879	9.59996	9.49485	9.40746	9.33102	9.26272	9.2005	9.14299	9.08914	9.03841	8.9904	8.94472	8.90116	8.85945	8.81935	8.7808	8.74364	8.70771	8.67302	8.63941	8.60692	8.57539	8.54484	8.51515	8.48634	8.45829	8.43103	8.40446	8.37861	8.35337	8.32878	8.30475	8.28129	8.25835	8.23593	8.21396	8.19247	8.1714	8.15078	8.30687	8.41638	8.49262	8.55286	8.60328	8.56953	8.42906	8.35136	8.29549
5.33333	9.99997	9.75042	9.61221	9.50731	9.42001	9.34361	9.27531	9.21309	9.15556	9.10169	9.05093	9.0029	8.95718	8.91359	8.87185	8.83172	8.79313	8.75594	8.71998	8.68526	8.65162	8.61911	8.58754	8.55697	8.52725	8.49841	8.47033	8.44305	8.41646	8.39058	8.36531	8.3407	8.31664	8.29316	8.27019	8.24775	8.22576	8.20425	8.18316	8.16251	8.30932	8.41789	8.49377	8.55381	8.60409	8.57774	8.43996	8.36268	8.30695
6	10	9.76206	9.62447	9.51977	9.43256	9.3562	9.28791	9.22567	9.16813	9.11424	9.06345	9.01539	8.96964	8.92602	8.88424	8.84408	8.80547	8.76825	8.73225	8.6975	8.66384	8.63129	8.5997	8.5691	8.53935	8.51048	8.48238	8.45507	8.42845	8.40254	8.37726	8.35261	8.32853	8.30503	8.28204	8.25957	8.23756	8.21603	8.19491	8.17424	8.31177	8.4194	8.49492	8.55475	8.60491	8.58594	8.45086	8.374	8.31841
6.66667	10	9.77263	9.63596	9.53162	9.44458	9.36832	9.30008	9.23788	9.18034	9.12645	9.07566	9.02758	8.98182	8.93818	8.89638	8.8562	8.81756	8.78032	8.7443	8.70953	8.67584	8.64328	8.61166	8.58104	8.55127	8.52238	8.49426	8.46693	8.44029	8.41436	8.38905	8.36439	8.34029	8.31676	8.29375	8.27126	8.24923	8.22768	8.20654	8.18585	8.31514	8.42149	8.49653	8.55608	8.60605	8.59272	8.46117	8.38493	8.32956
7.33333	10	9.7832	9.64746	9.54347	9.45661	9.38044	9.31226	9.25008	9.19255	9.13866	9.08786	9.03977	8.994	8.95034	8.90852	8.86832	8.82966	8.7924	8.75636	8.72156	8.68785	8.65526	8.62363	8.59298	8.56319	8.53428	8.50613	8.47878	8.45212	8.42617	8.40085	8.37616	8.35204	8.3285	8.30546	8.28295	8.26091	8.23933	8.21817	8.19746	8.31851	8.42359	8.49813	8.5574	8.60718	8.5995	8.47147	8.39585	8.34071
8	9.99999	9.79377	9.65896	9.55532	9.46863	9.39257	9.32444	9.26228	9.20477	9.15088	9.10007	9.05197	9.00617	8.96249	8.92066	8.88044	8.84175	8.80447	8.76841	8.73359	8.69986	8.66725	8.63559	8.60492	8.57511	8.54618	8.51801	8.49064	8.46396	8.43799	8.41264	8.38793	8.36379	8.34023	8.31717	8.29465	8.27258	8.25098	8.22981	8.20907	8.32188	8.42569	8.49973	8.55872	8.60832	8.60628	8.48178	8.40678	8.35186
8.66667	10	9.8033	9.66971	9.56657	9.48014	9.40423	9.33619	9.2741	9.21662	9.16275	9.11196	9.06386	9.01807	8.97438	8.93254	8.8923	8.85361	8.81632	8.78024	8.74541	8.71167	8.67904	8.64736	8.61668	8.58685	8.55791	8.52972	8.50234	8.47564	8.44965	8.42428	8.39956	8.3754	8.35182	8.32875	8.30621	8.28412	8.26251	8.24132	8.22057	8.32613	8.42836	8.50177	8.56041	8.60978	8.61191	8.49151	8.41732	8.36271
9.33333	10	9.81284	9.68047	9.57781	9.49164	9.41589	9.34795	9.28592	9.22848	9.17463	9.12385	9.07575	9.02996	8.98627	8.94442	8.90417	8.86547	8.82816	8.79207	8.75723	8.72347	8.69083	8.65914	8.62844	8.59859	8.56963	8.54143	8.51403	8.48731	8.46131	8.43593	8.41119	8.38702	8.36342	8.34033	8.31777	8.29567	8.27404	8.25283	8.23206	8.33038	8.43103	8.50382	8.5621	8.61123	8.61754	8.50124	8.42786	8.37356
10	10	9.82237	9.69122	9.58906	9.50314	9.42755	9.35971	9.29774	9.24033	9.18651	9.13574	9.08765	9.04185	8.99816	8.9563	8.91604	8.87733	8.84001	8.8039	8.76905	8.73527	8.70262	8.67091	8.6402	8.61034	8.58136	8.55315	8.52572	8.49899	8.47297	8.44758	8.42282	8.39863	8.37502	8.35191	8.32933	8.30721	8.28557	8.26434	8.24356	8.33463	8.4337	8.50586	8.56379	8.61269	8.62318	8.51097	8.43841	8.3844
10.6667	10	9.83091	9.70124	9.5997	9.51413	9.43875	9.37105	9.30917	9.25183	9.19805	9.14731	9.09924	9.05346	9.00977	8.96792	8.92766	8.88895	8.85162	8.81552	8.78065	8.74687	8.71421	8.68249	8.65177	8.6219	8.59291	8.56469	8.53726	8.51051	8.48448	8.45907	8.43431	8.4101	8.38648	8.36336	8.34077	8.31863	8.29698	8.27573	8.25493	8.3397	8.43692	8.50834	8.56585	8.61446	8.62795	8.52016	8.44857	8.39495
11.3333	10	9.83944	9.71126	9.61035	9.52511	9.44995	9.38239	9.32061	9.26333	9.2096	9.15889	9.11084	9.06507	9.02139	8.97954	8.93929	8.90057	8.86324	8.82713	8.79226	8.75847	8.7258	8.69408	8.66335	8.63346	8.60447	8.57623	8.54879	8.52203	8.49599	8.47057	8.44579	8.42157	8.39793	8.3748	8.3522	8.33005	8.30838	8.28713	8.26631	8.34477	8.44015	8.51082	8.5679	8.61623	8.63271	8.52934	8.45873	8.4055
12	10	9.84798	9.72129	9.621	9.5361	9.46115	9.39373	9.33204	9.27483	9.22114	9.17046	9.12244	9.07668	9.03301	8.99116	8.95091	8.91219	8.87485	8.83874	8.80386	8.77007	8.73739	8.70566	8.67492	8.64503	8.61602	8.58777	8.56032	8.53355	8.5075	8.48207	8.45727	8.43304	8.40939	8.38625	8.36363	8.34147	8.31979	8.29852	8.27769	8.34983	8.44338	8.51331	8.56995	8.618	8.63748	8.53852	8.46889	8.41605
12.6667	10	9.85557	9.73059	9.63105	9.54657	9.4719	9.40466	9.34309	9.28597	9.23235	9.18172	9.13373	9.08801	9.04435	9.00252	8.96228	8.92357	8.88624	8.85013	8.81526	8.78146	8.74878	8.71705	8.68631	8.65641	8.6274	8.59915	8.57169	8.54492	8.51886	8.49341	8.46861	8.44438	8.42071	8.39756	8.37493	8.35276	8.33107	8.30979	8.28894	8.35565	8.44714	8.51621	8.57237	8.62008	8.64163	8.54719	8.47869	8.42631
13.3333	10	9.86316	9.7399	9.64111	9.55705	9.48265	9.41559	9.35415	9.29711	9.24356	9.19298	9.14503	9.09933	9.0557	9.01388	8.97365	8.93495	8.89763	8.86152	8.82665	8.79286	8.76018	8.72844	8.6977	8.6678	8.63878	8.61053	8.58306	8.55628	8.53021	8.50476	8.47995	8.45571	8.43204	8.40887	8.38623	8.36405	8.34235	8.32106	8.3002	8.36147	8.4509	8.51911	8.57478	8.62216	8.64579	8.55585	8.48848	8.43656
14	10	9.87074	9.74921	9.65116	9.56752	9.49339	9.42652	9.3652	9.30826	9.25477	9.20424	9.15633	9.11066	9.06704	9.02524	8.98502	8.94633	8.90901	8.87291	8.83804	8.80425	8.77157	8.73983	8.70909	8.67918	8.65016	8.6219	8.59443	8.56764	8.54157	8.51611	8.49129	8.46704	8.44336	8.42019	8.39754	8.37535	8.35363	8.33233	8.31146	8.36728	8.45466	8.52202	8.57719	8.62424	8.64994	8.56451	8.49828	8.44682
14.6667	10	9.87744	9.75782	9.66064	9.57749	9.50368	9.43703	9.37587	9.31905	9.26565	9.21519	9.16733	9.1217	9.07812	9.03634	8.99615	8.95747	8.92017	8.88408	8.84922	8.81544	8.78276	8.75103	8.72029	8.69039	8.66137	8.63311	8.60564	8.57885	8.55277	8.52731	8.50249	8.47823	8.45454	8.43136	8.40871	8.38651	8.36479	8.34348	8.3226	8.37377	8.45894	8.52534	8.57995	8.62662	8.65369	8.57269	8.50771	8.45679
15.3333	10	9.88413	9.76643	9.67011	9.58746	9.51398	9.44755	9.38655	9.32983	9.27653	9.22613	9.17833	9.13274	9.0892	9.04745	9.00727	8.96861	8.93133	8.89525	8.8604	8.82663	8.79396	8.76224	8.73149	8.7016	8.67258	8.64432	8.61684	8.59005	8.56397	8.53851	8.51368	8.48942	8.46573	8.44254	8.41988	8.39768	8.37594	8.35462	8.33374	8.38027	8.46321	8.52865	8.5827	8.62901	8.65744	8.58087	8.51715	8.46676
16	10	9.89082	9.77505	9.67959	9.59742	9.52427	9.45806	9.39722	9.34062	9.2874	9.23708	9.18933	9.14378	9.10027	9.05855	9.0184	8.97976	8.94249	8.90642	8.87158	8.83782	8.80516	8.77344	8.7427	8.7128	8.68378	8.65552	8.62805	8.60126	8.57518	8.54971	8.52488	8.50061	8.47691	8.45372	8.43105	8.40884	8.3871	8.36577	8.34488	8.38676	8.46748	8.53197	8.58546	8.63139	8.66119	8.58905	8.52659	8.47673
16.6667	10	9.89668	9.78299	9.68849	9.60689	9.53412	9.46817	9.40752	9.35106	9.29795	9.24772	9.20003	9.15454	9.11108	9.06939	9.02928	8.99066	8.95342	8.91737	8.88255	8.8488	8.81615	8.78445	8.75372	8.72383	8.69482	8.66656	8.63909	8.61231	8.58622	8.56076	8.53593	8.51166	8.48796	8.46477	8.44209	8.41988	8.39813	8.3768	8.3559	8.39385	8.47224	8.53569	8.58856	8.63407	8.66471	8.59678	8.53568	8.48642
17.3333	10	9.90253	9.79093	9.6974	9.61636	9.54396	9.47828	9.41781	9.3615	9.3085	9.25835	9.21073	9.1653	9.12188	9.08024	9.04015	9.00157	8.96435	8.92832	8.89352	8.85979	8.82715	8.79546	8.76474	8.73486	8.70585	8.67761	8.65014	8.62335	8.59727	8.57181	8.54698	8.52271	8.49901	8.47581	8.45314	8.43092	8.40916	8.38783	8.36692	8.40095	8.477	8.5394	8.59166	8.63675	8.66823	8.60451	8.54478	8.49611
18	10	9.90839	9.79887	9.70631	9.62583	9.55381	9.48838	9.42811	9.37193	9.31904	9.26898	9.22144	9.17606	9.13269	9.09108	9.05103	9.01247	8.97527	8.93927	8.90449	8.87077	8.83815	8.80647	8.77576	8.74589	8.71689	8.68865	8.66118	8.6344	8.60832	8.58286	8.55803	8.53376	8.51006	8.48686	8.46418	8.44195	8.4202	8.39885	8.37794	8.40804	8.48176	8.54311	8.59476	8.63944	8.67175	8.61224	8.55387	8.5058
18.6667	10	9.91348	9.80616	9.71466	9.63481	9.56322	9.49809	9.43803	9.38202	9.32926	9.27931	9.23185	9.18654	9.14323	9.10167	9.06166	9.02314	8.98598	8.95	8.91525	8.88155	8.84895	8.81729	8.78659	8.75674	8.72775	8.69952	8.67207	8.64529	8.61922	8.59376	8.56894	8.54466	8.52097	8.49777	8.47509	8.45286	8.43111	8.40976	8.38885	8.41565	8.48698	8.54721	8.59819	8.64241	8.67518	8.61956	8.56263	8.51522
19.3333	10	9.91856	9.81345	9.72301	9.64379	9.57262	9.50779	9.44795	9.39211	9.33948	9.28963	9.24225	9.19702	9.15376	9.11226	9.07229	9.03381	8.99668	8.96074	8.926	8.89233	8.85975	8.8281	8.79743	8.76759	8.73861	8.71039	8.68295	8.65618	8.63012	8.60466	8.57984	8.55557	8.53188	8.50868	8.486	8.46377	8.44201	8.42067	8.39975	8.42327	8.4922	8.55131	8.60161	8.64538	8.6786	8.62688	8.5714	8.52463
20	10	9.92365	9.82075	9.73137	9.65277	9.58203	9.5175	9.45787	9.4022	9.3497	9.29995	9.25266	9.2075	9.1643	9.12284	9.08292	9.04448	9.00738	8.97147	8.93676	8.90311	8.87055	8.83892	8.80826	8.77844	8.74948	8.72127	8.69383	8.66707	8.64101	8.61557	8.59075	8.56648	8.54279	8.51959	8.49691	8.47468	8.45292	8.43157	8.41065	8.43088	8.49741	8.55541	8.60504	8.64835	8.68203	8.6342	8.58016	8.53405
20.6667	10	9.92802	9.82742	9.73918	9.66128	9.591	9.5268	9.46743	9.41194	9.35959	9.30997	9.26278	9.2177	9.17457	9.13317	9.09331	9.05491	9.01785	8.98198	8.94731	8.91369	8.88116	8.84955	8.81892	8.78911	8.76017	8.73197	8.70455	8.67781	8.65176	8.62632	8.60151	8.57725	8.55356	8.53037	8.50769	8.48547	8.46371	8.44236	8.42144	8.43894	8.50306	8.55987	8.60879	8.65161	8.68546	8.64116	8.58862	8.54321
21.3333	10	9.9324	9.83409	9.74699	9.66978	9.59997	9.53611	9.47698	9.42168	9.36948	9.31998	9.27289	9.2279	9.18484	9.1435	9.10369	9.06534	9.02833	8.99249	8.95785	8.92427	8.89176	8.86018	8.82957	8.79978	8.77086	8.74268	8.71527	8.68854	8.6625	8.63707	8.61227	8.58802	8.56433	8.54115	8.51847	8.49625	8.47449	8.45314	8.43222	8.447	8.5087	8.56433	8.61253	8.65486	8.68889	8.64811	8.59707	8.55237
22	10	9.93678	9.84077	9.75481	9.67828	9.60894	9.54541	9.48653	9.43142	9.37937	9.33	9.28301	9.2381	9.19511	9.15384	9.11408	9.07577	9.0388	9.003	8.9684	8.93484	8.90237	8.87081	8.84022	8.81045	8.78155	8.75338	8.72599	8.69927	8.67325	8.64783	8.62303	8.59879	8.57511	8.55193	8.52926	8.50703	8.48528	8.46393	8.443	8.45506	8.51434	8.5688	8.61628	8.65812	8.69231	8.65507	8.60552	8.56153
22.6667	10	9.94052	9.84685	9.7621	9.68631	9.61749	9.55433	9.49572	9.44082	9.38894	9.3397	9.29283	9.24802	9.20511	9.16391	9.12422	9.08597	9.04905	9.0133	8.97874	8.94522	8.91278	8.88125	8.85069	8.82095	8.79207	8.76392	8.73655	8.70985	8.68384	8.65843	8.63365	8.60942	8.58575	8.56257	8.53991	8.51769	8.49594	8.47459	8.45367	8.46349	8.52038	8.57361	8.62033	8.66165	8.69582	8.66171	8.61368	8.57043
23.3333	10	9.94426	9.85293	9.76939	9.69434	9.62604	9.56324	9.5049	9.45021	9.39851	9.34941	9.30265	9.25794	9.21512	9.17399	9.13436	9.09617	9.0593	9.02359	8.98907	8.95559	8.92318	8.89169	8.86116	8.83144	8.80258	8.77446	8.74711	8.72042	8.69443	8.66904	8.64427	8.62004	8.59638	8.57322	8.55056	8.52835	8.5066	8.48525	8.46434	8.47192	8.52642	8.57842	8.62439	8.66518	8.69932	8.66834	8.62184	8.57934
24	10	9.948	9.85902	9.77668	9.70237	9.63458	9.57215	9.51409	9.45961	9.40808	9.35912	9.31248	9.26786	9.22512	9.18406	9.1445	9.10636	9.06954	9.03388	8.99941	8.96597	8.93359	8.90213	8.87163	8.84194	8.8131	8.785	8.75767	8.731	8.70502	8.67964	8.65489	8.63067	8.60702	8.58386	8.56121	8.539	8.51726	8.49592	8.475	8.48035	8.53246	8.58323	8.62844	8.66871	8.70282	8.67498	8.63	8.58824
24.6667	10	9.95117	9.86454	9.78347	9.70995	9.64271	9.58068	9.52291	9.46867	9.41732	9.36852	9.32201	9.2775	9.23486	9.19389	9.15439	9.11633	9.07957	9.04396	9.00953	8.97614	8.94381	8.91239	8.88191	8.85226	8.82345	8.79538	8.76807	8.74142	8.71546	8.6901	8.66536	8.64116	8.61752	8.59437	8.57173	8.54953	8.5278	8.50646	8.48555	8.48908	8.53886	8.58837	8.63279	8.67251	8.70644	8.68133	8.63789	8.59691
25.3333	10	9.95434	9.87006	9.79025	9.71753	9.65084	9.5892	9.53174	9.47773	9.42657	9.37793	9.33154	9.28715	9.2446	9.20371	9.16429	9.12629	9.08959	9.05404	9.01966	8.98631	8.95402	8.92264	8.8922	8.86258	8.8338	8.80575	8.77847	8.75184	8.7259	8.70056	8.67583	8.65165	8.62802	8.60488	8.58225	8.56006	8.53833	8.517	8.4961	8.49781	8.54526	8.59351	8.63714	8.6763	8.71006	8.68769	8.64577	8.60557
26	10	9.9575	9.87559	9.79704	9.7251	9.65896	9.59773	9.54056	9.48679	9.43582	9.38733	9.34108	9.29679	9.25434	9.21353	9.17419	9.13625	9.09961	9.06412	9.02979	8.99648	8.96424	8.93289	8.90249	8.87289	8.84414	8.81613	8.78886	8.76226	8.73634	8.71102	8.68631	8.66214	8.63852	8.6154	8.59277	8.57059	8.54887	8.52755	8.50664	8.50654	8.55167	8.59866	8.64149	8.6801	8.71369	8.69405	8.65365	8.61424
26.6667	10	9.96017	9.88058	9.80334	9.73223	9.66668	9.60587	9.54903	9.49551	9.44475	9.39643	9.35032	9.30616	9.26382	9.2231	9.18384	9.14598	9.10941	9.07398	9.03971	9.00646	8.97426	8.94296	8.91259	8.88304	8.85432	8.82633	8.7991	8.77253	8.74663	8.72133	8.69664	8.67249	8.64889	8.62578	8.60317	8.581	8.55928	8.53797	8.51707	8.51551	8.5584	8.60411	8.64612	8.68415	8.71746	8.70017	8.66128	8.62267
27.3333	10	9.96283	9.88558	9.80964	9.73936	9.6744	9.61402	9.5575	9.50423	9.45368	9.40554	9.35957	9.31553	9.27329	9.23267	9.1935	9.15571	9.11921	9.08384	9.04963	9.01643	8.98427	8.95302	8.9227	8.89318	8.8645	8.83654	8.80934	8.78279	8.75692	8.73164	8.70697	8.68283	8.65925	8.63616	8.61356	8.5914	8.5697	8.54839	8.5275	8.52449	8.56513	8.60956	8.65075	8.6882	8.72124	8.70629	8.66891	8.63111
28	10	9.96549	9.89057	9.81594	9.7465	9.68212	9.62217	9.56597	9.51295	9.46261	9.41464	9.36882	9.3249	9.28277	9.24224	9.20315	9.16544	9.12901	9.0937	9.05954	9.0264	8.99429	8.96308	8.9328	8.90332	8.87468	8.84675	8.81958	8.79305	8.76721	8.74195	8.7173	8.69318	8.66962	8.64654	8.62395	8.60181	8.58011	8.55881	8.53793	8.53346	8.57187	8.61501	8.65538	8.69225	8.72502	8.71241	8.67654	8.63955
28.6667	10	9.96771	9.89507	9.82178	9.7532	9.68944	9.62994	9.57409	9.52135	9.47123	9.42344	9.37778	9.334	9.29199	9.25156	9.21257	9.17494	9.13858	9.10335	9.06926	9.03617	9.00412	8.97296	8.94273	8.91329	8.88468	8.8568	8.82966	8.80316	8.77734	8.75211	8.72749	8.70339	8.67985	8.65678	8.63422	8.61208	8.5904	8.56912	8.54824	8.54261	8.5789	8.62075	8.66027	8.69655	8.72896	8.71834	8.68394	8.64776
29.3333	10	9.96993	9.89957	9.82761	9.7599	9.69676	9.63771	9.58221	9.52974	9.47984	9.43225	9.38674	9.3431	9.3012	9.26088	9.22198	9.18444	9.14816	9.113	9.07897	9.04594	9.01395	8.98284	8.95265	8.92326	8.89469	8.86684	8.83973	8.81327	8.78748	8.76228	8.73767	8.7136	8.69008	8.66703	8.64448	8.62236	8.60069	8.57942	8.55856	8.55176	8.58593	8.62649	8.66517	8.70085	8.73291	8.72427	8.69133	8.65598
30	10	9.97214	9.90407	9.83345	9.7666	9.70407	9.64548	9.59033	9.53813	9.48846	9.44105	9.3957	9.3522	9.31042	9.2702	9.23139	9.19394	9.15774	9.12264	9.08868	9.05572	9.02378	8.99272	8.96258	8.93323	8.9047	8.87689	8.84981	8.82338	8.79762	8.77244	8.74786	8.72381	8.70031	8.67728	8.65474	8.63264	8.61098	8.58972	8.56887	8.56091	8.59296	8.63224	8.67007	8.70515	8.73686	8.7302	8.69873	8.6642
30.6667	10	9.97398	9.90811	9.83884	9.77288	9.711	9.65289	9.5981	9.5462	9.49677	9.44956	9.40439	9.36103	9.31938	9.27928	9.24057	9.20321	9.16709	9.13208	9.09819	9.06529	9.03341	9.00241	8.97232	8.94302	8.91454	8.88677	8.85973	8.83334	8.80761	8.78246	8.75791	8.73388	8.7104	8.68739	8.66488	8.64279	8.62115	8.5999	8.57906	8.57019	8.60025	8.63825	8.67522	8.70968	8.741	8.73597	8.70591	8.67221
31.3333	10	9.97581	9.91215	9.84423	9.77917	9.71793	9.6603	9.60588	9.55426	9.50508	9.45807	9.41307	9.36986	9.32834	9.28835	9.24975	9.21248	9.17645	9.14151	9.1077	9.07486	9.04305	9.0121	8.98207	8.95281	8.92438	8.89665	8.86965	8.84329	8.8176	8.79248	8.76795	8.74396	8.7205	8.69751	8.67501	8.65295	8.63132	8.61008	8.58926	8.57947	8.60755	8.64426	8.68037	8.71421	8.74513	8.74174	8.71309	8.68023
32	10	9.97765	9.91618	9.84962	9.78545	9.72486	9.66771	9.61365	9.56233	9.51338	9.46658	9.42175	9.37869	9.3373	9.29742	9.25893	9.22175	9.1858	9.15095	9.1172	9.08444	9.05268	9.02179	8.99181	8.96261	8.93422	8.90653	8.87957	8.85325	8.82758	8.80249	8.778	8.75403	8.73059	8.70763	8.68515	8.6631	8.64149	8.62027	8.59945	8.58875	8.61484	8.65027	8.68553	8.71875	8.74926	8.74752	8.72027	8.68824
32.6667	10	9.97916	9.91979	9.85458	9.79133	9.73141	9.67476	9.62109	9.57008	9.52139	9.4748	9.43015	9.38725	9.346	9.30625	9.26787	9.2308	9.19494	9.16017	9.12651	9.09382	9.06213	9.0313	9.00138	8.97223	8.94389	8.91625	8.88933	8.86305	8.83742	8.81237	8.7879	8.76396	8.74055	8.71761	8.69516	8.67313	8.65153	8.63033	8.60953	8.59812	8.62237	8.65653	8.69092	8.72351	8.75358	8.75317	8.72726	8.69606
33.3333	10	9.98066	9.9234	9.85955	9.79722	9.73796	9.68181	9.62852	9.57782	9.52939	9.48302	9.43855	9.39581	9.3547	9.31508	9.27681	9.23984	9.20408	9.16939	9.13581	9.10319	9.07157	9.04081	9.01094	8.98185	8.95356	8.92596	8.89909	8.87285	8.84726	8.82224	8.79781	8.77389	8.75051	8.7276	8.70516	8.68315	8.66158	8.64039	8.61961	8.60748	8.6299	8.66279	8.69631	8.72827	8.7579	8.75882	8.73425	8.70388
34	10	9.98217	9.92701	9.86451	9.8031	9.74451	9.68886	9.63596	9.58557	9.53739	9.49124	9.44696	9.40438	9.36341	9.32391	9.28575	9.24888	9.21321	9.17862	9.14511	9.11257	9.08102	9.05032	9.02051	8.99147	8.96323	8.93568	8.90885	8.88265	8.8571	8.83211	8.80771	8.78383	8.76047	8.73758	8.71517	8.69318	8.67163	8.65045	8.62968	8.61685	8.63743	8.66905	8.7017	8.73303	8.76222	8.76448	8.74124	8.7117
34.6667	10	9.98339	9.93022	9.86908	9.8086	9.7507	9.69556	9.64307	9.593	9.54509	9.49917	9.45508	9.41268	9.37186	9.33249	9.29446	9.2577	9.22213	9.18763	9.15421	9.12175	9.09027	9.05965	9.0299	9.00092	8.97274	8.94524	8.91846	8.8923	8.86679	8.84184	8.81748	8.79362	8.7703	8.74744	8.72505	8.70308	8.68155	8.6604	8.63964	8.62626	8.64516	8.67554	8.70732	8.738	8.76673	8.77005	8.74806	8.71934
35.3333	10	9.98462	9.93343	9.87364	9.81409	9.75688	9.70226	9.65017	9.60043	9.55279	9.5071	9.46321	9.42098	9.38031	9.34108	9.30316	9.26652	9.23105	9.19665	9.16331	9.13093	9.09953	9.06897	9.03929	9.01037	8.98224	8.9548	8.92806	8.90195	8.87648	8.85157	8.82724	8.80342	8.78012	8.75729	8.73493	8.71299	8.69147	8.67034	8.6496	8.63567	8.6529	8.68203	8.71293	8.74297	8.77123	8.77562	8.75488	8.72698
36	10	9.98585	9.93664	9.8782	9.81959	9.76306	9.70896	9.65728	9.60786	9.5605	9.51503	9.47134	9.42928	9.38876	9.34966	9.31187	9.27534	9.23997	9.20566	9.17241	9.14011	9.10878	9.0783	9.04868	9.01982	8.99175	8.96435	8.93767	8.9116	8.88617	8.8613	8.83701	8.81322	8.78995	8.76714	8.74481	8.72289	8.7014	8.68028	8.65957	8.64509	8.66063	8.68852	8.71855	8.74795	8.77574	8.78119	8.7617	8.73462
36.6667	10	9.98684	9.93949	9.88238	9.82471	9.76889	9.71533	9.66406	9.61499	9.5679	9.52268	9.4792	9.43732	9.39696	9.35801	9.32035	9.28393	9.24868	9.21447	9.18132	9.1491	9.11785	9.08744	9.05789	9.0291	9.00108	8.97375	8.94712	8.9211	8.89571	8.87088	8.84663	8.82288	8.79965	8.77687	8.75456	8.73267	8.7112	8.69011	8.66941	8.65452	8.66853	8.69522	8.72438	8.75312	8.78043	8.7867	8.76837	8.74209
37.3333	10	9.98783	9.94233	9.88656	9.82984	9.77472	9.72169	9.67085	9.62211	9.57531	9.53033	9.48706	9.44536	9.40516	9.36635	9.32882	9.29253	9.25738	9.22328	9.19022	9.15809	9.12692	9.09658	9.06711	9.03838	9.01042	8.98315	8.95657	8.9306	8.90526	8.88047	8.85625	8.83254	8.80934	8.78659	8.76431	8.74245	8.721	8.69993	8.67925	8.66394	8.67644	8.70192	8.7302	8.7583	8.78512	8.79221	8.77503	8.74957
38	10	9.98883	9.94518	9.89074	9.83496	9.78055	9.72805	9.67763	9.62923	9.58272	9.53798	9.49491	9.4534	9.41336	9.3747	9.3373	9.30112	9.26609	9.23208	9.19912	9.16708	9.13599	9.10573	9.07632	9.04766	9.01976	8.99254	8.96601	8.94009	8.9148	8.89006	8.86588	8.8422	8.81903	8.79632	8.77407	8.75223	8.73081	8.70976	8.6891	8.67337	8.68434	8.70862	8.73603	8.76347	8.78981	8.79773	8.7817	8.75704
38.6667	10	9.98962	9.94769	9.89457	9.83973	9.78603	9.73408	9.68409	9.63605	9.58984	9.54535	9.50251	9.46118	9.42131	9.38281	9.34555	9.3095	9.27458	9.24068	9.20782	9.17588	9.14487	9.11469	9.08536	9.05677	9.02894	9.00178	8.97531	8.94944	8.9242	8.8995	8.87536	8.85172	8.82859	8.80591	8.78369	8.76188	8.74049	8.71947	8.69883	8.68279	8.69239	8.71551	8.74205	8.76884	8.79468	8.80321	8.78824	8.76436
39.3333	10	9.99042	9.9502	9.89839	9.8445	9.79151	9.74012	9.69056	9.64287	9.59695	9.55272	9.5101	9.46897	9.42927	9.39091	9.35379	9.31787	9.28307	9.24929	9.21652	9.18467	9.15376	9.12366	9.0944	9.06588	9.03812	9.01102	8.9846	8.95879	8.93359	8.90894	8.88485	8.86125	8.83816	8.81551	8.79332	8.77154	8.75017	8.72917	8.70856	8.69221	8.70044	8.72239	8.74807	8.77421	8.79955	8.8087	8.79477	8.77167
40	10	9.99122	9.95272	9.90221	9.84927	9.79699	9.74615	9.69703	9.64969	9.60407	9.56009	9.51769	9.47675	9.43722	9.39902	9.36204	9.32625	9.29157	9.25789	9.22522	9.19347	9.16264	9.13262	9.10344	9.07499	9.04729	9.02025	8.9939	8.96813	8.94299	8.91838	8.89433	8.87077	8.84772	8.8251	8.80295	8.78119	8.75985	8.73888	8.71829	8.70162	8.70849	8.72928	8.7541	8.77958	8.80442	8.81418	8.80131	8.77899
40.6667	10	9.99186	9.95492	9.90569	9.8537	9.80215	9.75186	9.70318	9.65621	9.6109	9.56719	9.52502	9.48428	9.44493	9.4069	9.37006	9.33441	9.29985	9.26629	9.23373	9.20208	9.17134	9.14141	9.11231	9.08393	9.05631	9.02933	9.00304	8.97733	8.95224	8.92768	8.90368	8.88016	8.85715	8.83457	8.81245	8.79073	8.76942	8.74847	8.7279	8.71101	8.71666	8.73633	8.7603	8.78513	8.80946	8.81966	8.80773	8.78617
41.3333	10	9.99249	9.95713	9.90918	9.85812	9.8073	9.75757	9.70934	9.66274	9.61773	9.57429	9.53234	9.49181	9.45265	9.41477	9.37809	9.34256	9.30813	9.27469	9.24224	9.21068	9.18004	9.1502	9.12118	9.09288	9.06532	9.03841	9.01218	8.98653	8.96149	8.93699	8.91303	8.88955	8.86658	8.84404	8.82195	8.80026	8.77898	8.75806	8.73751	8.72039	8.72483	8.74339	8.7665	8.79068	8.8145	8.82513	8.81416	8.79334
42	10	9.99313	9.95934	9.91266	9.86255	9.81245	9.76328	9.7155	9.66926	9.62457	9.58139	9.53967	9.49934	9.46036	9.42264	9.38611	9.35072	9.31641	9.28308	9.25074	9.21929	9.18874	9.15898	9.13004	9.10182	9.07433	9.04749	9.02132	8.99573	8.97074	8.94629	8.92238	8.89894	8.87601	8.85351	8.83145	8.80979	8.78854	8.76765	8.74713	8.72977	8.733	8.75044	8.7727	8.79622	8.81954	8.83061	8.82058	8.80052
42.6667	10	9.99364	9.96128	9.91583	9.86666	9.81728	9.76868	9.72136	9.67549	9.63112	9.58822	9.54674	9.50663	9.46783	9.43029	9.39391	9.35867	9.32449	9.29128	9.25906	9.22771	9.19726	9.16759	9.13874	9.1106	9.08318	9.05641	9.03031	9.00478	8.97985	8.95545	8.93159	8.9082	8.88531	8.86285	8.84083	8.8192	8.79798	8.77712	8.75663	8.73911	8.74126	8.75764	8.77907	8.80194	8.82474	8.8361	8.82691	8.80757
43.3333	10	9.99414	9.96321	9.919	9.87077	9.82211	9.77408	9.72721	9.68173	9.63767	9.59505	9.55381	9.51391	9.4753	9.43793	9.40171	9.36661	9.33256	9.29948	9.26737	9.23613	9.20578	9.1762	9.14744	9.11937	9.09204	9.06534	9.0393	9.01383	8.98896	8.96461	8.9408	8.91746	8.89461	8.87219	8.85021	8.82862	8.80743	8.78659	8.76612	8.74844	8.74953	8.76485	8.78544	8.80766	8.82994	8.84159	8.83324	8.81461
44	10	9.99465	9.96515	9.92216	9.87487	9.82694	9.77948	9.73307	9.68796	9.64423	9.60188	9.56088	9.52119	9.48277	9.44557	9.40951	9.37455	9.34064	9.30768	9.27568	9.24455	9.21429	9.18481	9.15613	9.12815	9.10089	9.07426	9.04828	9.02288	8.99806	8.97377	8.95001	8.92671	8.90391	8.88153	8.85958	8.83803	8.81687	8.79606	8.77562	8.75777	8.75779	8.77205	8.79181	8.81338	8.83515	8.84708	8.83957	8.82166
44.6667	10	9.99505	9.96684	9.92504	9.87867	9.83147	9.78458	9.73864	9.69391	9.65051	9.60844	9.5677	9.52823	9.49001	9.45299	9.41709	9.38228	9.34851	9.31568	9.2838	9.25278	9.22263	9.19325	9.16466	9.13676	9.10958	9.08303	9.05712	9.03178	9.00703	8.98279	8.95908	8.93584	8.91308	8.89074	8.86884	8.84732	8.82619	8.80542	8.78501	8.76704	8.76612	8.77938	8.79833	8.81925	8.84051	8.85259	8.84582	8.82859
45.3333	10	9.99545	9.96853	9.92791	9.88247	9.83599	9.78968	9.7442	9.69986	9.65679	9.61501	9.57451	9.53527	9.49725	9.4604	9.42467	9.39001	9.35638	9.32368	9.29192	9.26101	9.23097	9.20169	9.17319	9.14538	9.11828	9.0918	9.06596	9.04069	9.01599	8.99181	8.96816	8.94496	8.92225	8.89995	8.87809	8.85661	8.83552	8.81478	8.79439	8.77631	8.77446	8.78672	8.80485	8.82512	8.84586	8.85811	8.85208	8.83552
46	10	9.99585	9.97022	9.93078	9.88626	9.84051	9.79478	9.74977	9.70581	9.66307	9.62158	9.58133	9.54231	9.50448	9.46782	9.43225	9.39775	9.36425	9.33168	9.30004	9.26925	9.23931	9.21012	9.18172	9.15399	9.12697	9.10056	9.0748	9.04959	9.02496	9.00083	8.97723	8.95409	8.93142	8.90917	8.88734	8.8659	8.84484	8.82413	8.80378	8.78558	8.78279	8.79405	8.81136	8.831	8.85122	8.86362	8.85833	8.84244
46.6667	10	9.99616	9.97168	9.93338	9.88977	9.84474	9.79959	9.75505	9.71149	9.66908	9.62789	9.5879	9.5491	9.51149	9.47501	9.43961	9.40527	9.37192	9.33949	9.30798	9.2773	9.24747	9.21839	9.19008	9.16244	9.13551	9.10918	9.08349	9.05835	9.03378	9.00972	8.98617	8.96308	8.94046	8.91825	8.89647	8.87507	8.85405	8.83337	8.81305	8.79477	8.79117	8.80149	8.81802	8.83702	8.85673	8.86918	8.86452	8.84927
47.3333	10	9.99648	9.97315	9.93597	9.89328	9.84897	9.8044	9.76033	9.71716	9.6751	9.63419	9.59446	9.5559	9.51849	9.4822	9.44698	9.41279	9.37959	9.34729	9.31591	9.28535	9.25563	9.22665	9.19844	9.17089	9.14404	9.11779	9.09218	9.06711	9.0426	9.0186	8.99511	8.97207	8.9495	8.92734	8.9056	8.88424	8.86326	8.84261	8.82232	8.80396	8.79956	8.80894	8.82468	8.84304	8.86223	8.87474	8.87071	8.85609
48	10	9.99679	9.97462	9.93857	9.89678	9.8532	9.80921	9.76561	9.72284	9.68111	9.6405	9.60103	9.5627	9.5255	9.48939	9.45434	9.42031	9.38726	9.3551	9.32384	9.2934	9.26379	9.23492	9.2068	9.17935	9.15258	9.12641	9.10086	9.07586	9.05143	9.02748	9.00405	8.98107	8.95854	8.93643	8.91473	8.89341	8.87246	8.85185	8.8316	8.81316	8.80794	8.81638	8.83133	8.84906	8.86774	8.88029	8.8769	8.86291
48.6667	10	9.99703	9.97589	9.94091	9.90002	9.85715	9.81374	9.77062	9.72825	9.68687	9.64656	9.60736	9.56926	9.53227	9.49637	9.46149	9.42763	9.39473	9.36271	9.33159	9.30127	9.27178	9.24301	9.215	9.18764	9.16096	9.13487	9.10941	9.08448	9.06011	9.03623	9.01286	8.98993	8.96746	8.94539	8.92374	8.90246	8.88155	8.86098	8.84076	8.82227	8.81636	8.82392	8.83811	8.85521	8.87338	8.8859	8.88304	8.86964
49.3333	10	9.99728	9.97716	9.94326	9.90325	9.8611	9.81826	9.77562	9.73366	9.69262	9.65262	9.61368	9.57582	9.53905	9.50334	9.46865	9.43495	9.4022	9.37032	9.33933	9.30914	9.27976	9.25111	9.22319	9.19593	9.16934	9.14334	9.11795	9.09309	9.06879	9.04498	9.02166	8.99879	8.97637	8.95436	8.93275	8.91151	8.89064	8.87011	8.84992	8.83138	8.82477	8.83146	8.84489	8.86137	8.87902	8.89151	8.88919	8.87636
50	10	9.99753	9.97843	9.9456	9.90648	9.86505	9.82279	9.78063	9.73906	9.69837	9.65867	9.62	9.58239	9.54583	9.51031	9.4758	9.44226	9.40967	9.37794	9.34708	9.31701	9.28775	9.2592	9.23139	9.20422	9.17772	9.1518	9.12649	9.10171	9.07747	9.05372	9.03047	9.00765	8.98529	8.96332	8.94176	8.92056	8.89973	8.87923	8.85907	8.84049	8.83319	8.839	8.85167	8.86752	8.88467	8.89711	8.89533	8.88309
50.6667	10	9.99772	9.97953	9.94771	9.90945	9.86873	9.82705	9.78537	9.74421	9.70387	9.66448	9.62609	9.58872	9.55238	9.51707	9.48274	9.44938	9.41694	9.38536	9.35464	9.3247	9.29556	9.26713	9.23942	9.21235	9.18594	9.16011	9.13488	9.11018	9.08602	9.06234	9.03914	9.01639	8.99408	8.97216	8.95065	8.92949	8.90871	8.88824	8.86812	8.84951	8.84161	8.84662	8.85855	8.8738	8.89044	8.90277	8.90143	8.88973
51.3333	10	9.99791	9.98062	9.94981	9.91242	9.8724	9.83131	9.79011	9.74936	9.70937	9.67029	9.63217	9.59505	9.55893	9.52382	9.48968	9.45649	9.42422	9.39278	9.3622	9.3324	9.30338	9.27506	9.24745	9.22048	9.19417	9.16843	9.14328	9.11865	9.09456	9.07095	9.04782	9.02512	9.00286	8.981	8.95953	8.93842	8.91768	8.89726	8.87717	8.85853	8.85004	8.85424	8.86544	8.88007	8.89621	8.90844	8.90754	8.89637
52	10	9.9981	9.98172	9.95192	9.91539	9.87608	9.83557	9.79485	9.7545	9.71487	9.6761	9.63826	9.60138	9.56549	9.53058	9.49663	9.46361	9.43149	9.40021	9.36977	9.34009	9.31119	9.28298	9.25549	9.22862	9.20239	9.17674	9.15167	9.12712	9.10311	9.07956	9.05649	9.03385	9.01165	8.98984	8.96842	8.94736	8.92665	8.90627	8.88622	8.86755	8.85847	8.86186	8.87233	8.88635	8.90198	8.9141	8.91365	8.90301
52.6667	10	9.99825	9.98266	9.95381	9.91812	9.8795	9.83957	9.79933	9.7594	9.72013	9.68167	9.64411	9.60749	9.57182	9.53712	9.50336	9.47052	9.43857	9.40745	9.37715	9.34761	9.31883	9.29074	9.26336	9.23659	9.21047	9.18491	9.15993	9.13546	9.11151	9.08804	9.06504	9.04246	9.02032	8.99856	8.97719	8.95617	8.93551	8.91517	8.89516	8.87648	8.8669	8.86954	8.87931	8.89274	8.90787	8.91982	8.91973	8.90958
53.3333	10	9.99839	9.98361	9.9557	9.92084	9.88293	9.84356	9.80381	9.76429	9.72538	9.68724	9.64996	9.61359	9.57816	9.54367	9.5101	9.47744	9.44566	9.41468	9.38453	9.35512	9.32648	9.29851	9.27123	9.24457	9.21854	9.19307	9.16818	9.14379	9.11992	9.09651	9.07358	9.05106	9.02898	9.00727	8.98596	8.96499	8.94437	8.92407	8.90409	8.88541	8.87532	8.87722	8.88629	8.89913	8.91376	8.92555	8.92581	8.91615
54	10	9.99854	9.98455	9.95759	9.92357	9.88635	9.84756	9.80829	9.76918	9.73063	9.69281	9.65581	9.6197	9.58449	9.55021	9.51684	9.48436	9.45274	9.42192	9.39191	9.36264	9.33412	9.30627	9.2791	9.25255	9.22662	9.20124	9.17643	9.15212	9.12833	9.10499	9.08212	9.05967	9.03764	9.01599	8.99473	8.9738	8.95323	8.93297	8.91303	8.89434	8.88375	8.8849	8.89328	8.90552	8.91965	8.93127	8.93189	8.92271
54.6667	10	9.99866	9.98536	9.95929	9.92606	9.88953	9.85131	9.81252	9.77383	9.73565	9.69815	9.66144	9.62558	9.59061	9.55655	9.52338	9.49108	9.45963	9.42898	9.39912	9.36999	9.3416	9.31387	9.28682	9.26037	9.23454	9.20926	9.18454	9.16031	9.1366	9.11334	9.09054	9.06815	9.04618	9.02459	9.00338	8.9825	8.96197	8.94175	8.92186	8.90317	8.89216	8.89262	8.90034	8.91201	8.92565	8.93706	8.93796	8.92921
55.3333	10	9.99877	9.98616	9.96098	9.92856	9.8927	9.85506	9.81676	9.77848	9.74066	9.70349	9.66706	9.63147	9.59673	9.56289	9.52991	9.4978	9.46652	9.43603	9.40632	9.37733	9.34907	9.32147	9.29453	9.26819	9.24247	9.21728	9.19265	9.16851	9.14487	9.12168	9.09895	9.07663	9.05472	9.03318	9.01202	8.9912	8.97072	8.95054	8.93068	8.912	8.90057	8.90035	8.90741	8.9185	8.93165	8.94285	8.94403	8.93571
56	10	9.99889	9.98697	9.96267	9.93106	9.89588	9.85881	9.82099	9.78313	9.74567	9.70882	9.67268	9.63735	9.60285	9.56922	9.53645	9.50452	9.47342	9.44308	9.41352	9.38467	9.35655	9.32907	9.30225	9.27602	9.25039	9.2253	9.20076	9.1767	9.15314	9.13003	9.10737	9.08511	9.06326	9.04178	9.02067	8.9999	8.97946	8.95933	8.93951	8.92083	8.90898	8.90808	8.91447	8.92498	8.93765	8.94864	8.9501	8.94221
56.6667	10	9.99897	9.98766	9.96418	9.93334	9.89883	9.86232	9.82498	9.78754	9.75045	9.71393	9.67808	9.64302	9.60876	9.57536	9.54279	9.51105	9.48013	9.44996	9.42055	9.39185	9.36386	9.33651	9.30981	9.28369	9.25817	9.23317	9.20872	9.18475	9.16128	9.13824	9.11565	9.09346	9.07168	9.05026	9.0292	9.00848	8.98809	8.968	8.94823	8.92956	8.91736	8.91584	8.92161	8.93157	8.94375	8.9545	8.95616	8.94866
57.3333	10	9.99906	9.98835	9.96569	9.93562	9.90177	9.86583	9.82898	9.79195	9.75523	9.71904	9.68349	9.64869	9.61467	9.58149	9.54913	9.51758	9.48683	9.45683	9.42758	9.39903	9.37117	9.34394	9.31736	9.29136	9.26594	9.24105	9.21669	9.19281	9.16942	9.14646	9.12394	9.10182	9.0801	9.05873	9.03774	9.01706	8.99673	8.97668	8.95695	8.93829	8.92574	8.92361	8.92874	8.93815	8.94985	8.96035	8.96222	8.9551
58	10	9.99915	9.98904	9.9672	9.9379	9.90472	9.86934	9.83297	9.79636	9.76001	9.72414	9.68889	9.65436	9.62059	9.58762	9.55547	9.52411	9.49354	9.46371	9.43461	9.4062	9.37848	9.35138	9.32492	9.29903	9.27372	9.24892	9.22466	9.20087	9.17756	9.15467	9.13223	9.11017	9.08851	9.06721	9.04627	9.02565	9.00536	8.98536	8.96566	8.94702	8.93413	8.93137	8.93588	8.94473	8.95595	8.96621	8.96828	8.96154
58.6667	10	9.99922	9.98963	9.96854	9.93998	9.90744	9.87262	9.83673	9.80054	9.76456	9.72903	9.69407	9.65981	9.62629	9.59356	9.56162	9.53046	9.50007	9.47041	9.44147	9.41321	9.38563	9.35867	9.33233	9.30655	9.28135	9.25666	9.23249	9.20879	9.18556	9.16276	9.14039	9.1184	9.09681	9.07557	9.05468	9.03412	9.01388	8.99392	8.97427	8.95565	8.94247	8.93915	8.94307	8.95139	8.96214	8.97213	8.97434	8.96794
59.3333	10	9.99929	9.99022	9.96989	9.94206	9.91017	9.87591	9.8405	9.80472	9.76911	9.73391	9.69926	9.66527	9.632	9.59949	9.56776	9.5368	9.50659	9.4771	9.44833	9.42022	9.39278	9.36595	9.33973	9.31407	9.28898	9.26439	9.24032	9.21671	9.19357	9.17084	9.14855	9.12663	9.10511	9.08392	9.0631	9.04259	9.02239	9.00249	8.98288	8.96428	8.95082	8.94693	8.95027	8.95805	8.96834	8.97805	8.9804	8.97433
60	10	9.99935	9.9908	9.97123	9.94414	9.91289	9.87919	9.84426	9.8089	9.77367	9.7388	9.70444	9.67073	9.6377	9.60543	9.57391	9.54314	9.51312	9.4838	9.45519	9.42723	9.39993	9.37323	9.34714	9.3216	9.29661	9.27213	9.24815	9.22463	9.20157	9.17893	9.15671	9.13486	9.1134	9.09228	9.07151	9.05105	9.03091	9.01105	8.99149	8.97291	8.95916	8.95472	8.95746	8.96471	8.97453	8.98397	8.98646	8.98072
60.6667	10	9.99941	9.9913	9.97243	9.94603	9.91541	9.88225	9.8478	9.81286	9.778	9.74347	9.70942	9.67598	9.64321	9.61117	9.57987	9.5493	9.51947	9.49033	9.46188	9.43407	9.40692	9.38036	9.35439	9.32897	9.3041	9.27972	9.25585	9.23242	9.20945	9.18689	9.16474	9.14297	9.12158	9.10052	9.07981	9.05941	9.03932	9.01951	8.99999	8.98144	8.96746	8.96251	8.9647	8.97144	8.98081	8.98995	8.99252	8.98707
61.3333	10	9.99946	9.9918	9.97362	9.94793	9.91793	9.88532	9.85134	9.81682	9.78233	9.74814	9.71439	9.68123	9.64872	9.61691	9.58583	9.55546	9.52582	9.49685	9.46857	9.44092	9.41391	9.38748	9.36165	9.33635	9.31159	9.28731	9.26354	9.2402	9.21732	9.19485	9.17278	9.15108	9.12976	9.10876	9.08811	9.06777	9.04773	9.02797	9.0085	8.98997	8.97575	8.97031	8.97194	8.97817	8.98708	8.99594	8.99859	8.99342
62	10	9.99951	9.9923	9.97481	9.94982	9.92045	9.88838	9.85488	9.82078	9.78667	9.75281	9.71937	9.68648	9.65422	9.62265	9.59178	9.56162	9.53217	9.50338	9.47526	9.44776	9.4209	9.39461	9.3689	9.34372	9.31908	9.29491	9.27123	9.24799	9.2252	9.2028	9.18082	9.15919	9.13793	9.117	9.09641	9.07612	9.05614	9.03643	9.017	8.9985	8.98405	8.9781	8.97919	8.9849	8.99336	9.00192	9.00466	8.99977
62.6667	10	9.99955	9.99272	9.97587	9.95154	9.92277	9.89124	9.85821	9.82453	9.79079	9.75727	9.72414	9.69154	9.65953	9.6282	9.59756	9.56761	9.53834	9.50973	9.48178	9.45445	9.42774	9.40158	9.37601	9.35095	9.32642	9.30237	9.27879	9.25565	9.23295	9.21064	9.18873	9.16718	9.14599	9.12513	9.1046	9.08437	9.06444	9.04477	9.02539	9.00693	8.99229	8.98589	8.98646	8.99169	8.99971	9.00797	9.01073	9.00608
63.3333	10	9.99959	9.99314	9.97693	9.95325	9.92509	9.89409	9.86154	9.82828	9.79491	9.76173	9.72891	9.69659	9.66485	9.63375	9.60333	9.57359	9.54452	9.51609	9.48831	9.46113	9.43457	9.40856	9.38312	9.35818	9.33377	9.30982	9.28635	9.26331	9.24069	9.21847	9.19664	9.17516	9.15405	9.13325	9.11279	9.09261	9.07273	9.05312	9.03379	9.01536	9.00053	8.99368	8.99374	8.99848	9.00606	9.01401	9.01681	9.0124
64	10	9.99963	9.99356	9.97798	9.95497	9.92741	9.89695	9.86486	9.83202	9.79903	9.76619	9.73368	9.70164	9.67016	9.6393	9.60911	9.57957	9.55069	9.52245	9.49484	9.46782	9.4414	9.41554	9.39022	9.36541	9.34112	9.31728	9.29391	9.27096	9.24844	9.2263	9.20455	9.18315	9.16211	9.14138	9.12097	9.10085	9.08103	9.06147	9.04218	9.02379	9.00877	9.00148	9.00102	9.00527	9.01241	9.02006	9.02288	9.01871
64.6667	10	9.99966	9.99392	9.97892	9.95653	9.92955	9.89961	9.86799	9.83556	9.80295	9.77045	9.73825	9.7065	9.67528	9.64467	9.6147	9.58538	9.55669	9.52864	9.5012	9.47435	9.44809	9.42236	9.39719	9.3725	9.34833	9.3246	9.30134	9.27849	9.25606	9.23401	9.21234	9.19102	9.17005	9.14939	9.12905	9.10899	9.08922	9.06971	9.05048	9.03211	9.01695	9.00926	9.00833	9.01211	9.01883	9.02616	9.02897	9.02499
65.3333	10	9.99969	9.99427	9.97985	9.95809	9.93169	9.90227	9.87111	9.8391	9.80687	9.77471	9.74282	9.71136	9.6804	9.65004	9.6203	9.59118	9.5627	9.53483	9.50757	9.48088	9.45477	9.42919	9.40415	9.37959	9.35553	9.33192	9.30877	9.28602	9.26368	9.24172	9.22014	9.19889	9.17799	9.1574	9.13712	9.11712	9.09741	9.07796	9.05877	9.04044	9.02513	9.01704	9.01563	9.01895	9.02525	9.03226	9.03506	9.03127
66	10	9.99972	9.99463	9.98078	9.95964	9.93382	9.90493	9.87424	9.84264	9.81078	9.77897	9.74739	9.71622	9.68553	9.6554	9.62589	9.59699	9.5687	9.54102	9.51393	9.48741	9.46145	9.43601	9.41111	9.38668	9.36274	9.33924	9.31619	9.29354	9.2713	9.24943	9.22793	9.20676	9.18593	9.16541	9.14519	9.12526	9.1056	9.0862	9.06706	9.04877	9.03331	9.02482	9.02294	9.0258	9.03167	9.03837	9.04115	9.03755
66.6667	10	9.99974	9.99493	9.98161	9.96105	9.93578	9.9074	9.87717	9.84599	9.8145	9.78304	9.75177	9.72089	9.69046	9.66059	9.63131	9.60262	9.57454	9.54705	9.52014	9.49378	9.46798	9.44269	9.41793	9.39363	9.36982	9.34643	9.32349	9.30094	9.2788	9.25701	9.2356	9.21451	9.19376	9.1733	9.15316	9.13328	9.11368	9.09433	9.07524	9.05699	9.04142	9.03258	9.03026	9.03268	9.03814	9.04452	9.04725	9.0438
67.3333	10	9.99976	9.99523	9.98243	9.96246	9.93775	9.90987	9.8801	9.84933	9.81822	9.7871	9.75615	9.72556	9.6954	9.66578	9.63673	9.60826	9.58038	9.55308	9.52634	9.50016	9.47451	9.44937	9.42475	9.40058	9.37689	9.35362	9.33079	9.30834	9.2863	9.2646	9.24327	9.22226	9.20158	9.1812	9.16112	9.1413	9.12177	9.10247	9.08343	9.06522	9.04954	9.04035	9.03758	9.03956	9.04462	9.05068	9.05336	9.05006
68	10	9.99979	9.99553	9.98325	9.96386	9.93971	9.91234	9.88303	9.85267	9.82194	9.79116	9.76053	9.73023	9.70034	9.67096	9.64215	9.6139	9.58622	9.55911	9.53255	9.50653	9.48105	9.45605	9.43157	9.40753	9.38396	9.36081	9.33809	9.31574	9.29379	9.27219	9.25094	9.23001	9.20941	9.1891	9.16908	9.14933	9.12985	9.11061	9.09161	9.07344	9.05765	9.04811	9.04491	9.04645	9.05109	9.05684	9.05946	9.05631
68.6667	10	9.9998	9.99578	9.98397	9.96513	9.94151	9.91463	9.88577	9.85583	9.82547	9.79504	9.76472	9.73472	9.7051	9.67598	9.6474	9.61937	9.5919	9.56498	9.53861	9.51276	9.48743	9.46259	9.43824	9.41434	9.3909	9.36787	9.34526	9.32302	9.30116	9.27965	9.2585	9.23765	9.21712	9.19688	9.17693	9.15724	9.13782	9.11864	9.0997	9.08157	9.06569	9.05584	9.05224	9.05337	9.05762	9.06305	9.06558	9.06254
69.3333	10	9.99982	9.99603	9.98469	9.9664	9.94331	9.91693	9.88851	9.85898	9.829	9.79891	9.76892	9.7392	9.70986	9.68099	9.65265	9.62484	9.59757	9.57085	9.54466	9.51898	9.49382	9.46913	9.44492	9.42116	9.39784	9.37493	9.35243	9.33029	9.30854	9.28712	9.26605	9.24528	9.22484	9.20467	9.18479	9.16516	9.1458	9.12667	9.10778	9.08969	9.07373	9.06358	9.05957	9.06029	9.06415	9.06925	9.0717	9.06877
70	10	9.99984	9.99628	9.98542	9.96767	9.94511	9.91922	9.89126	9.86214	9.83253	9.80279	9.77311	9.74369	9.71462	9.686	9.6579	9.63031	9.60325	9.57672	9.55071	9.52521	9.5002	9.47567	9.4516	9.42797	9.40478	9.38199	9.3596	9.33757	9.31591	9.29459	9.2736	9.25292	9.23255	9.21245	9.19264	9.17308	9.15377	9.1347	9.11586	9.09782	9.08177	9.07131	9.0669	9.0672	9.07067	9.07546	9.07782	9.075
70.6667	10	9.99985	9.99649	9.98605	9.96881	9.94675	9.92134	9.89382	9.86511	9.83588	9.80648	9.77712	9.748	9.71921	9.69085	9.66298	9.63562	9.60877	9.58244	9.55662	9.53128	9.50644	9.48206	9.45815	9.43465	9.41159	9.38892	9.36664	9.34472	9.32317	9.30194	9.28104	9.26044	9.24015	9.22013	9.20038	9.18089	9.16164	9.14263	9.12384	9.10584	9.08973	9.07901	9.07423	9.07415	9.07724	9.08171	9.08396	9.08121
71.3333	10	9.99987	9.9967	9.98668	9.96995	9.9484	9.92347	9.89639	9.86808	9.83923	9.81018	9.78114	9.75231	9.72379	9.69569	9.66807	9.64093	9.61429	9.58815	9.56252	9.53736	9.51269	9.48846	9.46469	9.44133	9.4184	9.39585	9.37368	9.35187	9.33042	9.30928	9.28848	9.26796	9.24775	9.2278	9.20813	9.1887	9.16951	9.15055	9.13183	9.11387	9.0977	9.08671	9.08156	9.08109	9.08381	9.08796	9.09009	9.08742
72	10	9.99988	9.99691	9.98731	9.9711	9.95005	9.92559	9.89896	9.87106	9.84258	9.81387	9.78515	9.75662	9.72838	9.70054	9.67315	9.64623	9.61981	9.59387	9.56842	9.54344	9.51893	9.49486	9.47123	9.44801	9.42521	9.40278	9.38073	9.35902	9.33767	9.31663	9.29592	9.27549	9.25535	9.23548	9.21587	9.19651	9.17739	9.15848	9.13981	9.12189	9.10566	9.09441	9.0889	9.08804	9.09038	9.09421	9.09623	9.09363
72.6667	10	9.99989	9.99709	9.98787	9.97212	9.95155	9.92756	9.90135	9.87386	9.84575	9.81739	9.78899	9.76076	9.7328	9.70522	9.67808	9.65139	9.62517	9.59944	9.57418	9.54938	9.52503	9.50112	9.47764	9.45456	9.43189	9.40958	9.38765	9.36606	9.34481	9.32386	9.30324	9.2829	9.26284	9.24304	9.22351	9.20421	9.18515	9.16631	9.14769	9.12982	9.11354	9.10207	9.09622	9.095	9.09698	9.10051	9.10238	9.09982
73.3333	10	9.9999	9.99726	9.98842	9.97314	9.95306	9.92952	9.90375	9.87666	9.84892	9.82091	9.79283	9.7649	9.73722	9.7099	9.683	9.65654	9.63054	9.60501	9.57994	9.55531	9.53114	9.50738	9.48405	9.46111	9.43857	9.41639	9.39457	9.37309	9.35194	9.3311	9.31056	9.29031	9.27033	9.25061	9.23115	9.21192	9.19292	9.17413	9.15557	9.13774	9.12143	9.10972	9.10354	9.10196	9.10359	9.1068	9.10854	9.10602
74	10	9.99991	9.99744	9.98897	9.97417	9.95456	9.93149	9.90615	9.87946	9.8521	9.82443	9.79667	9.76905	9.74164	9.71458	9.68792	9.66169	9.63591	9.61058	9.58569	9.56125	9.53724	9.51364	9.49046	9.46766	9.44525	9.42319	9.40149	9.38012	9.35908	9.33833	9.31789	9.29772	9.27782	9.25818	9.23879	9.21962	9.20069	9.18196	9.16345	9.14567	9.12931	9.11738	9.11087	9.10892	9.11019	9.11309	9.11469	9.11221
74.6667	10	9.99992	9.99758	9.98945	9.97508	9.95593	9.9333	9.90839	9.88209	9.8551	9.82778	9.80035	9.77302	9.7459	9.7191	9.69269	9.66669	9.64112	9.616	9.59131	9.56704	9.54321	9.51977	9.49674	9.47408	9.4518	9.42987	9.40829	9.38703	9.36609	9.34545	9.3251	9.30501	9.2852	9.26564	9.24632	9.22722	9.20835	9.18968	9.17123	9.1535	9.13712	9.12499	9.11818	9.1159	9.11683	9.11941	9.12085	9.11838
75.3333	10	9.99992	9.99773	9.98993	9.976	9.9573	9.93512	9.91063	9.88472	9.85811	9.83113	9.80402	9.777	9.75016	9.72362	9.69746	9.67169	9.64634	9.62142	9.59692	9.57284	9.54917	9.5259	9.50302	9.4805	9.45836	9.43655	9.41509	9.39394	9.37311	9.35257	9.33231	9.31231	9.29259	9.2731	9.25385	9.23482	9.21601	9.19741	9.17901	9.16133	9.14492	9.1326	9.12549	9.12287	9.12346	9.12574	9.12702	9.12456
76	10	9.99993	9.99787	9.99042	9.97692	9.95867	9.93693	9.91286	9.88736	9.86111	9.83448	9.8077	9.78097	9.75441	9.72814	9.70223	9.67669	9.65156	9.62684	9.60254	9.57864	9.55514	9.53202	9.5093	9.48692	9.46492	9.44324	9.4219	9.40086	9.38013	9.35968	9.33952	9.31961	9.29997	9.28055	9.26138	9.24242	9.22368	9.20513	9.18679	9.16915	9.15272	9.14021	9.1328	9.12984	9.13009	9.13206	9.13319	9.13074
76.6667	10	9.99994	9.99799	9.99083	9.97773	9.95992	9.93861	9.91495	9.88984	9.86396	9.83767	9.81121	9.78479	9.75851	9.73251	9.70685	9.68154	9.65663	9.63212	9.60802	9.5843	9.56097	9.53802	9.51545	9.49322	9.47135	9.4498	9.42858	9.40766	9.38704	9.36669	9.34662	9.3268	9.30724	9.28791	9.26881	9.24992	9.23124	9.21276	9.19447	9.17689	9.16045	9.14777	9.14009	9.13682	9.13674	9.13842	9.13937	9.1369
77.3333	10	9.99994	9.99811	9.99125	9.97855	9.96116	9.94028	9.91704	9.89231	9.8668	9.84086	9.81472	9.78861	9.76262	9.73688	9.71146	9.6864	9.66171	9.63741	9.61349	9.58996	9.56681	9.54402	9.5216	9.49952	9.47778	9.45636	9.43526	9.41445	9.39394	9.3737	9.35372	9.334	9.31452	9.29526	9.27624	9.25742	9.23881	9.22038	9.20215	9.18462	9.16817	9.15533	9.14738	9.1438	9.1434	9.14477	9.14555	9.14306
78	10	9.99995	9.99824	9.99167	9.97937	9.96241	9.94195	9.91912	9.89479	9.86965	9.84406	9.81824	9.79243	9.76672	9.74124	9.71608	9.69125	9.66678	9.64269	9.61897	9.59562	9.57264	9.55002	9.52775	9.50581	9.48421	9.46292	9.44194	9.42125	9.40085	9.3807	9.36082	9.34119	9.32179	9.30262	9.28367	9.26491	9.24637	9.228	9.20983	9.19235	9.17589	9.16289	9.15467	9.15077	9.15005	9.15112	9.15173	9.14922
78.6667	10	9.99995	9.99834	9.99203	9.9801	9.96354	9.9435	9.92107	9.89712	9.87234	9.84709	9.8216	9.79609	9.77067	9.74546	9.72056	9.69596	9.67171	9.64783	9.62431	9.60115	9.57835	9.55589	9.53378	9.51199	9.49053	9.46937	9.44851	9.42793	9.40764	9.3876	9.36782	9.34827	9.32896	9.30987	9.29099	9.27231	9.25383	9.23553	9.21742	9.19998	9.18352	9.17039	9.16193	9.15775	9.15672	9.1575	9.15792	9.15536
79.3333	10	9.99996	9.99844	9.99239	9.98082	9.96467	9.94504	9.92301	9.89945	9.87503	9.85013	9.82496	9.79976	9.77462	9.74968	9.72503	9.70067	9.67665	9.65298	9.62965	9.60668	9.58405	9.56176	9.5398	9.51816	9.49684	9.47581	9.45508	9.43462	9.41443	9.39449	9.37481	9.35535	9.33613	9.31712	9.29832	9.27971	9.2613	9.24306	9.225	9.20762	9.19116	9.17789	9.1692	9.16472	9.16339	9.16388	9.16411	9.16151
80	10	9.99996	9.99853	9.99275	9.98155	9.9658	9.94658	9.92495	9.90178	9.87773	9.85317	9.82832	9.80342	9.77857	9.7539	9.7295	9.70538	9.68158	9.65812	9.635	9.61221	9.58976	9.56763	9.54583	9.52434	9.50315	9.48226	9.46165	9.4413	9.42122	9.40139	9.3818	9.36244	9.3433	9.32437	9.30564	9.28711	9.26876	9.25058	9.23258	9.21525	9.19879	9.1854	9.17646	9.1717	9.17006	9.17025	9.1703	9.16765
80.6667	10	9.99996	9.99862	9.99306	9.9822	9.96682	9.948	9.92676	9.90396	9.88027	9.85606	9.83154	9.80694	9.78238	9.75798	9.73384	9.70995	9.68638	9.66313	9.64021	9.61761	9.59534	9.57338	9.55174	9.53039	9.50935	9.48858	9.4681	9.44787	9.42791	9.40818	9.38869	9.36942	9.35037	9.33152	9.31287	9.2944	9.27612	9.25801	9.24007	9.22279	9.20635	9.19284	9.18369	9.17866	9.17674	9.17665	9.1765	9.17378
81.3333	10	9.99997	9.9987	9.99337	9.98284	9.96785	9.94941	9.92857	9.90615	9.88282	9.85895	9.83475	9.81046	9.78619	9.76206	9.73817	9.71453	9.69118	9.66814	9.64542	9.62301	9.60092	9.57913	9.55764	9.53645	9.51555	9.49491	9.47455	9.45445	9.43459	9.41497	9.39558	9.3764	9.35743	9.33866	9.32009	9.3017	9.28349	9.26544	9.24756	9.23033	9.2139	9.20028	9.19093	9.18563	9.18341	9.18304	9.1827	9.17992
82	10	9.99997	9.99878	9.99368	9.98349	9.96887	9.95083	9.93038	9.90834	9.88537	9.86184	9.83796	9.81398	9.79	9.76614	9.7425	9.7191	9.69597	9.67315	9.65063	9.62841	9.6065	9.58487	9.56355	9.5425	9.52174	9.50124	9.48101	9.46102	9.44127	9.42175	9.40246	9.38338	9.3645	9.34581	9.32732	9.309	9.29085	9.27287	9.25505	9.23787	9.22145	9.20773	9.19816	9.1926	9.19009	9.18944	9.1889	9.18605
82.6667	10	9.99997	9.99885	9.99395	9.98406	9.9698	9.95213	9.93206	9.91039	9.88778	9.86459	9.84104	9.81736	9.79367	9.77008	9.7467	9.72354	9.70064	9.67804	9.65572	9.63369	9.61195	9.5905	9.56934	9.54844	9.52783	9.50746	9.48735	9.46748	9.44785	9.42844	9.40924	9.39025	9.37147	9.35286	9.33445	9.3162	9.29812	9.2802	9.26244	9.24532	9.22891	9.21511	9.20535	9.19955	9.19677	9.19584	9.1951	9.19216
83.3333	10	9.99998	9.99892	9.99422	9.98463	9.97072	9.95343	9.93374	9.91244	9.89019	9.86734	9.84411	9.82074	9.79733	9.77402	9.7509	9.72798	9.70531	9.68292	9.6608	9.63897	9.61741	9.59613	9.57513	9.55438	9.53391	9.51368	9.4937	9.47395	9.45443	9.43512	9.41603	9.39713	9.37843	9.35991	9.34157	9.3234	9.30539	9.28753	9.26983	9.25276	9.23638	9.22249	9.21255	9.2065	9.20345	9.20225	9.2013	9.19828
84	10	9.99998	9.99898	9.99448	9.9852	9.97164	9.95474	9.93542	9.91449	9.8926	9.87009	9.84719	9.82412	9.801	9.77796	9.7551	9.73242	9.70998	9.6878	9.66589	9.64425	9.62287	9.60176	9.58091	9.56032	9.53999	9.51989	9.50004	9.48041	9.461	9.4418	9.42281	9.40401	9.38539	9.36696	9.3487	9.3306	9.31266	9.29487	9.27723	9.26021	9.24384	9.22987	9.21974	9.21345	9.21013	9.20865	9.20751	9.20439
84.6667	10	9.99998	9.99904	9.99471	9.9857	9.97248	9.95593	9.93698	9.91642	9.89488	9.87271	9.85013	9.82737	9.80454	9.78177	9.75916	9.73673	9.71452	9.69256	9.67085	9.6494	9.62821	9.60727	9.58659	9.56615	9.54596	9.526	9.50628	9.48677	9.46747	9.44838	9.42949	9.41078	9.39226	9.37391	9.35573	9.3377	9.31983	9.30211	9.28453	9.26756	9.25122	9.23718	9.2269	9.22038	9.21681	9.21507	9.21371	9.21049
85.3333	10	9.99998	9.99909	9.99494	9.9862	9.97331	9.95712	9.93855	9.91835	9.89716	9.87533	9.85307	9.83062	9.80808	9.78558	9.76323	9.74104	9.71906	9.69732	9.67582	9.65456	9.63355	9.61278	9.59226	9.57198	9.55193	9.53211	9.51251	9.49312	9.47395	9.45496	9.43617	9.41756	9.39912	9.38086	9.36275	9.3448	9.327	9.30934	9.29183	9.27491	9.2586	9.24449	9.23405	9.22732	9.22348	9.22148	9.21992	9.21659
86	10	9.99998	9.99915	9.99516	9.9867	9.97414	9.95832	9.94011	9.92028	9.89944	9.87794	9.85601	9.83386	9.81161	9.78939	9.7673	9.74536	9.72361	9.70208	9.68078	9.65972	9.63889	9.61829	9.59794	9.57781	9.5579	9.53822	9.51875	9.49948	9.48042	9.46154	9.44285	9.42433	9.40599	9.3878	9.36978	9.3519	9.33418	9.31658	9.29913	9.28227	9.26598	9.25181	9.24121	9.23425	9.23016	9.22789	9.22612	9.22269
86.6667	10	9.99998	9.99919	9.99535	9.98714	9.97489	9.95941	9.94156	9.92208	9.9016	9.88044	9.85882	9.83698	9.81502	9.79308	9.77125	9.74955	9.72803	9.70672	9.68563	9.66476	9.64411	9.62369	9.6035	9.58352	9.56377	9.54422	9.52488	9.50573	9.48679	9.46802	9.44943	9.43101	9.41276	9.39466	9.37671	9.35891	9.34126	9.32373	9.30633	9.28953	9.27327	9.25905	9.24832	9.24116	9.23683	9.23431	9.23232	9.22877
87.3333	10	9.99999	9.99924	9.99555	9.98758	9.97564	9.9605	9.94301	9.92389	9.90375	9.88293	9.86164	9.8401	9.81843	9.79676	9.77519	9.75374	9.73245	9.71136	9.69048	9.6698	9.64934	9.62909	9.60906	9.58924	9.56963	9.55022	9.53101	9.51199	9.49315	9.47449	9.45601	9.43768	9.41952	9.40151	9.38365	9.36592	9.34833	9.33087	9.31354	9.29679	9.28057	9.2663	9.25543	9.24807	9.2435	9.24072	9.23853	9.23485
88	10	9.99999	9.99928	9.99574	9.98802	9.97639	9.9616	9.94446	9.9257	9.90591	9.88542	9.86445	9.84322	9.82184	9.80045	9.77914	9.75793	9.73687	9.716	9.69532	9.67484	9.65456	9.63449	9.61462	9.59496	9.57549	9.55622	9.53714	9.51824	9.49952	9.48097	9.46259	9.44436	9.42629	9.40836	9.39058	9.37293	9.35541	9.33802	9.32075	9.30405	9.28786	9.27355	9.26254	9.25497	9.25016	9.24713	9.24473	9.24093
88.6667	10	9.99999	9.99931	9.9959	9.9884	9.97706	9.9626	9.94581	9.9274	9.90795	9.88779	9.86714	9.84622	9.82513	9.80401	9.78296	9.762	9.74117	9.72053	9.70005	9.67977	9.65968	9.63978	9.62008	9.60057	9.58125	9.56212	9.54317	9.52439	9.50579	9.48735	9.46907	9.45094	9.43296	9.41512	9.39742	9.37984	9.3624	9.34507	9.32786	9.31122	9.29507	9.28072	9.2696	9.26185	9.25682	9.25354	9.25093	9.24699
89.3333	10	9.99999	9.99935	9.99606	9.98879	9.97774	9.9636	9.94716	9.9291	9.90999	9.89017	9.86984	9.84922	9.82842	9.80758	9.78679	9.76607	9.74548	9.72505	9.70479	9.6847	9.66479	9.64507	9.62554	9.60618	9.58701	9.56802	9.5492	9.53055	9.51206	9.49373	9.47555	9.45752	9.43963	9.42188	9.40426	9.38676	9.36938	9.35212	9.33498	9.31839	9.30228	9.2879	9.27666	9.26873	9.26347	9.25995	9.25712	9.25305
90	10	9.99999	9.99938	9.99622	9.98917	9.97841	9.9646	9.9485	9.93079	9.91203	9.89254	9.87253	9.85222	9.83171	9.81114	9.79061	9.77014	9.74978	9.72958	9.70952	9.68963	9.66991	9.65036	9.63099	9.61179	9.59277	9.57391	9.55523	9.5367	9.51833	9.50011	9.48203	9.4641	9.4463	9.42863	9.41109	9.39367	9.37637	9.35918	9.34209	9.32556	9.30948	9.29508	9.28372	9.27561	9.27013	9.26636	9.26332	9.25912
90.6667	10	9.99999	9.99941	9.99635	9.9895	9.97901	9.96551	9.94976	9.93239	9.91397	9.8948	9.87511	9.85511	9.83489	9.8146	9.79433	9.7741	9.75398	9.73399	9.71414	9.69445	9.67492	9.65555	9.63634	9.6173	9.59843	9.57971	9.56116	9.54275	9.5245	9.50639	9.48842	9.47058	9.45288	9.4353	9.41784	9.40049	9.38326	9.36614	9.34912	9.33264	9.31661	9.30219	9.29073	9.28246	9.27676	9.27276	9.26951	9.26515
91.3333	10	9.99999	9.99944	9.99649	9.98984	9.97961	9.96643	9.95101	9.93398	9.9159	9.89707	9.87769	9.85799	9.83807	9.81805	9.79804	9.77806	9.75817	9.73841	9.71877	9.69928	9.67992	9.66073	9.64169	9.62281	9.60408	9.58551	9.56708	9.54881	9.53067	9.51267	9.49481	9.47707	9.45946	9.44196	9.42459	9.40732	9.39016	9.3731	9.35615	9.33973	9.32373	9.30929	9.29774	9.2893	9.28339	9.27916	9.27569	9.27119
92	10	9.99999	9.99947	9.99662	9.99017	9.98021	9.96734	9.95226	9.93558	9.91783	9.89933	9.88027	9.86088	9.84124	9.8215	9.80175	9.78202	9.76236	9.74282	9.72339	9.7041	9.68493	9.66592	9.64704	9.62832	9.60974	9.5913	9.57301	9.55486	9.53684	9.51895	9.50119	9.48355	9.46603	9.44863	9.43133	9.41414	9.39705	9.38006	9.36317	9.34681	9.33085	9.3164	9.30475	9.29615	9.29003	9.28556	9.28188	9.27723
92.6667	10	9.99999	9.99949	9.99673	9.99046	9.98075	9.96818	9.95342	9.93707	9.91966	9.90149	9.88275	9.86365	9.84431	9.82484	9.80536	9.78587	9.76645	9.74713	9.72791	9.70882	9.68984	9.671	9.65229	9.63373	9.6153	9.597	9.57885	9.56082	9.54292	9.52514	9.50748	9.48994	9.47252	9.4552	9.43799	9.42087	9.40386	9.38694	9.37011	9.3538	9.33789	9.32343	9.31171	9.30296	9.29664	9.29195	9.28805	9.28325
93.3333	10	9.99999	9.99951	9.99684	9.99074	9.98129	9.96902	9.95458	9.93857	9.92149	9.90364	9.88522	9.86643	9.84737	9.82818	9.80896	9.78973	9.77054	9.75144	9.73243	9.71353	9.69474	9.67608	9.65754	9.63914	9.62085	9.6027	9.58468	9.56677	9.54899	9.53133	9.51378	9.49634	9.479	9.46177	9.44464	9.42761	9.41066	9.39381	9.37705	9.3608	9.34493	9.33047	9.31867	9.30976	9.30325	9.29834	9.29423	9.28926
94	10	9.99999	9.99953	9.99695	9.99103	9.98182	9.96985	9.95574	9.94007	9.92333	9.9058	9.88769	9.86921	9.85044	9.83153	9.81257	9.79358	9.77463	9.75575	9.73695	9.71825	9.69965	9.68116	9.66279	9.64454	9.62641	9.6084	9.59051	9.57273	9.55507	9.53751	9.52007	9.50273	9.48549	9.46834	9.4513	9.43434	9.41747	9.40068	9.38398	9.36779	9.35197	9.3375	9.32562	9.31657	9.30986	9.30472	9.3004	9.29528
94.6667	10	9.99999	9.99954	9.99703	9.99127	9.9823	9.97062	9.95682	9.94148	9.92506	9.90786	9.89007	9.87188	9.85341	9.83477	9.81607	9.79733	9.77861	9.75996	9.74137	9.72287	9.70445	9.68615	9.66795	9.64986	9.63187	9.614	9.59625	9.57859	9.56105	9.54361	9.52627	9.50903	9.49188	9.47483	9.45786	9.44098	9.42419	9.40747	9.39083	9.3747	9.35892	9.34447	9.33252	9.32334	9.31644	9.31109	9.30655	9.30127
95.3333	10	9.99999	9.99956	9.99712	9.99152	9.98278	9.97138	9.9579	9.94289	9.9268	9.90992	9.89244	9.87456	9.85637	9.83801	9.81957	9.80108	9.7826	9.76417	9.74579	9.72749	9.70926	9.69113	9.6731	9.65517	9.63734	9.61961	9.60198	9.58446	9.56703	9.5497	9.53247	9.51533	9.49828	9.48131	9.46443	9.44762	9.4309	9.41426	9.39768	9.3816	9.36587	9.35143	9.33942	9.33011	9.32303	9.31745	9.31271	9.30725
96	10	9.99999	9.99957	9.99721	9.99176	9.98326	9.97214	9.95899	9.94429	9.92854	9.91198	9.89482	9.87724	9.85934	9.84125	9.82307	9.80483	9.78658	9.76838	9.75021	9.73211	9.71407	9.69612	9.67825	9.66048	9.6428	9.62521	9.60772	9.59032	9.57302	9.5558	9.53867	9.52163	9.50467	9.48779	9.47099	9.45427	9.43762	9.42104	9.40453	9.38851	9.37283	9.35839	9.34632	9.33687	9.32961	9.32382	9.31886	9.31324
96.6667	10	9.99999	9.99958	9.99728	9.99197	9.98368	9.97284	9.95999	9.94562	9.93019	9.91395	9.8971	9.87982	9.86221	9.84439	9.82648	9.80848	9.79047	9.77249	9.75453	9.73663	9.71878	9.70101	9.68331	9.6657	9.64817	9.63072	9.61337	9.59609	9.57891	9.5618	9.54478	9.52784	9.51098	9.49419	9.47747	9.46083	9.44425	9.42774	9.4113	9.39533	9.3797	9.36528	9.35317	9.3436	9.33616	9.33016	9.32499	9.3192
97.3333	10	9.99999	9.99959	9.99734	9.99218	9.98411	9.97354	9.961	9.94695	9.93184	9.91592	9.89938	9.8824	9.86507	9.84754	9.82988	9.81214	9.79436	9.7766	9.75885	9.74115	9.72349	9.7059	9.68837	9.67092	9.65354	9.63623	9.61901	9.60187	9.5848	9.56781	9.55089	9.53405	9.51728	9.50058	9.48395	9.46738	9.45088	9.43444	9.41806	9.40215	9.38657	9.37217	9.36001	9.35032	9.34271	9.33651	9.33112	9.32516
98	10	9.99999	9.9996	9.99741	9.99239	9.98454	9.97424	9.962	9.94827	9.93349	9.91789	9.90166	9.88498	9.86794	9.85068	9.83329	9.81579	9.79825	9.78071	9.76317	9.74567	9.7282	9.71079	9.69343	9.67613	9.6589	9.64175	9.62466	9.60764	9.59069	9.57381	9.55701	9.54026	9.52359	9.50698	9.49043	9.47394	9.45751	9.44114	9.42483	9.40897	9.39344	9.37906	9.36685	9.35704	9.34926	9.34285	9.33725	9.33112
98.6667	10	9.99999	9.99961	9.99746	9.99257	9.98492	9.97488	9.96294	9.94953	9.93506	9.91977	9.90385	9.88747	9.87072	9.85373	9.8366	9.81935	9.80204	9.78473	9.7674	9.7501	9.73282	9.71559	9.69839	9.68126	9.66418	9.64717	9.63021	9.61332	9.5965	9.57973	9.56303	9.54639	9.52981	9.51328	9.49682	9.48041	9.46406	9.44775	9.43151	9.41571	9.40023	9.38588	9.37363	9.36372	9.35577	9.34916	9.34336	9.33704
99.3333	10	10	9.99961	9.99751	9.99274	9.98529	9.97552	9.96388	9.95078	9.93663	9.92166	9.90604	9.88996	9.8735	9.85678	9.83991	9.82291	9.80584	9.78875	9.77163	9.75453	9.73744	9.72039	9.70336	9.68639	9.66946	9.65259	9.63577	9.61901	9.6023	9.58565	9.56905	9.55251	9.53603	9.51959	9.50321	9.48688	9.4706	9.45437	9.43818	9.42245	9.40702	9.39269	9.38041	9.37039	9.36228	9.35548	9.34946	9.34297
100	10	10	9.99962	9.99756	9.99292	9.98567	9.97616	9.96481	9.95203	9.9382	9.92354	9.90824	9.89245	9.87628	9.85984	9.84323	9.82647	9.80963	9.79277	9.77586	9.75896	9.74206	9.72518	9.70833	9.69152	9.67474	9.65801	9.64133	9.62469	9.6081	9.59157	9.57508	9.55864	9.54225	9.5259	9.5096	9.49335	9.47715	9.46098	9.44486	9.42919	9.41381	9.39951	9.38719	9.37707	9.36879	9.36179	9.35556	9.34889
100.667	10	9.99999	9.99962	9.9976	9.99306	9.98601	9.97675	9.96569	9.95321	9.93969	9.92535	9.91035	9.89486	9.87897	9.8628	9.84645	9.82995	9.81334	9.7967	9.78001	9.76331	9.74659	9.7299	9.71321	9.69656	9.67993	9.66335	9.6468	9.63029	9.61382	9.5974	9.58102	9.56468	9.54838	9.53212	9.51591	9.49974	9.48361	9.46751	9.45146	9.43584	9.42052	9.40625	9.39391	9.38369	9.37526	9.36807	9.36164	9.35478
101.333	10	9.99999	9.99962	9.99763	9.99321	9.98635	9.97734	9.96657	9.9544	9.94119	9.92716	9.91246	9.89727	9.88167	9.86577	9.84968	9.83342	9.81705	9.80063	9.78415	9.76765	9.75112	9.73461	9.71809	9.7016	9.68513	9.66868	9.65227	9.63589	9.61954	9.60323	9.58696	9.57072	9.55451	9.53835	9.52222	9.50613	9.49007	9.47405	9.45806	9.44249	9.42723	9.413	9.40063	9.39031	9.38173	9.37435	9.36771	9.36067
102	10	9.99999	9.99962	9.99767	9.99336	9.98668	9.97793	9.96744	9.95558	9.94269	9.92897	9.91458	9.89968	9.88436	9.86874	9.85291	9.8369	9.82076	9.80456	9.78829	9.77199	9.75566	9.73932	9.72297	9.70664	9.69032	9.67402	9.65774	9.64149	9.62526	9.60906	9.59289	9.57676	9.56065	9.54457	9.52853	9.51251	9.49653	9.48058	9.46465	9.44915	9.43394	9.41974	9.40735	9.39694	9.38821	9.38063	9.37378	9.36656
102.667	10	9.99999	9.99961	9.99769	9.99348	9.98698	9.97847	9.96826	9.9567	9.94412	9.9307	9.91661	9.90201	9.88698	9.87162	9.85605	9.84029	9.82439	9.80841	9.79235	9.77625	9.76011	9.74395	9.72777	9.7116	9.69543	9.67927	9.66313	9.647	9.6309	9.61481	9.59875	9.58271	9.5667	9.55071	9.53475	9.51882	9.50291	9.48703	9.47117	9.45572	9.44057	9.42641	9.41401	9.40351	9.39463	9.38687	9.37982	9.37241
103.333	10	9.99999	9.99961	9.99771	9.9936	9.98728	9.97901	9.96908	9.95783	9.94555	9.93244	9.91865	9.90434	9.88959	9.87451	9.8592	9.84368	9.82802	9.81226	9.79641	9.78051	9.76455	9.74858	9.73257	9.71656	9.70054	9.68453	9.66851	9.65252	9.63653	9.62056	9.60461	9.58867	9.57275	9.55686	9.54098	9.52512	9.50929	9.49347	9.47768	9.46229	9.44719	9.43308	9.42066	9.41008	9.40106	9.39311	9.38585	9.37825
104	10	9.99999	9.99961	9.99773	9.99372	9.98758	9.97955	9.96991	9.95895	9.94698	9.93418	9.92069	9.90668	9.89221	9.8774	9.86235	9.84707	9.83164	9.81611	9.80047	9.78477	9.769	9.75321	9.73737	9.72152	9.70565	9.68978	9.6739	9.65803	9.64217	9.62631	9.61046	9.59463	9.57881	9.563	9.5472	9.53143	9.51567	9.49992	9.4842	9.46887	9.45382	9.43976	9.42732	9.41665	9.40748	9.39936	9.39189	9.3841
104.667	10	9.99999	9.9996	9.99774	9.99382	9.98785	9.98005	9.97068	9.96002	9.94835	9.93585	9.92266	9.90894	9.89475	9.88021	9.86542	9.85039	9.83519	9.81988	9.80445	9.78895	9.77337	9.75775	9.74208	9.72639	9.71068	9.69495	9.67921	9.66347	9.64772	9.63198	9.61624	9.6005	9.58478	9.56906	9.55335	9.53765	9.52197	9.50629	9.49063	9.47536	9.46037	9.44635	9.43391	9.42316	9.41386	9.40556	9.39788	9.38991
105.333	10	9.99999	9.99959	9.99775	9.99392	9.98812	9.98055	9.97145	9.96109	9.94972	9.93753	9.92464	9.9112	9.8973	9.88302	9.86849	9.85371	9.83874	9.82365	9.80844	9.79314	9.77774	9.7623	9.7468	9.73127	9.7157	9.70012	9.68452	9.6689	9.65328	9.63765	9.62201	9.60638	9.59075	9.57512	9.55949	9.54388	9.52826	9.51266	9.49706	9.48185	9.46692	9.45295	9.4405	9.42968	9.42024	9.41175	9.40388	9.39572
106	10	9.99999	9.99958	9.99775	9.99401	9.98839	9.98105	9.97222	9.96215	9.95109	9.9392	9.92661	9.91346	9.89984	9.88584	9.87156	9.85702	9.84229	9.82742	9.81242	9.79732	9.78211	9.76685	9.75152	9.73615	9.72073	9.70529	9.68982	9.67434	9.65883	9.64332	9.62779	9.61226	9.59672	9.58118	9.56564	9.5501	9.53456	9.51903	9.5035	9.48834	9.47347	9.45955	9.44709	9.43619	9.42662	9.41795	9.40987	9.40152
106.667	10	9.99999	9.99957	9.99775	9.99409	9.98863	9.98151	9.97296	9.96317	9.95241	9.94082	9.92852	9.91566	9.90232	9.88858	9.87456	9.86027	9.84577	9.83112	9.81632	9.80142	9.78641	9.77132	9.75616	9.74095	9.72569	9.71039	9.69505	9.67969	9.66431	9.64891	9.63349	9.61806	9.60261	9.58716	9.57171	9.55625	9.54078	9.52532	9.50985	9.49475	9.47995	9.46608	9.45362	9.44264	9.43294	9.42411	9.41582	9.40728
107.333	10	9.99999	9.99956	9.99775	9.99417	9.98887	9.98198	9.97369	9.96419	9.95373	9.94243	9.93043	9.91786	9.90479	9.89133	9.87756	9.86351	9.84924	9.83482	9.82023	9.80553	9.7907	9.77579	9.7608	9.74575	9.73064	9.71548	9.70028	9.68505	9.66978	9.6545	9.63918	9.62385	9.6085	9.59315	9.57777	9.56239	9.547	9.53161	9.51621	9.50117	9.48642	9.4726	9.46015	9.4491	9.43926	9.43026	9.42178	9.41304
108	10	9.99999	9.99955	9.99775	9.99425	9.98911	9.98244	9.97442	9.96521	9.95504	9.94405	9.93234	9.92006	9.90727	9.89407	9.88056	9.86676	9.85272	9.83852	9.82414	9.80963	9.79499	9.78027	9.76544	9.75055	9.73559	9.72058	9.70551	9.69041	9.67526	9.66009	9.64488	9.62965	9.6144	9.59913	9.58384	9.56854	9.55322	9.5379	9.52256	9.50758	9.49289	9.47913	9.46667	9.45555	9.44559	9.43641	9.42773	9.4188
108.667	10	9.99999	9.99954	9.99774	9.99431	9.98933	9.98288	9.97511	9.96619	9.95631	9.94561	9.9342	9.9222	9.90969	9.89675	9.88349	9.86993	9.85613	9.84215	9.82797	9.81367	9.79921	9.78467	9.77001	9.75528	9.74047	9.7256	9.71066	9.69569	9.68066	9.6656	9.6505	9.63537	9.62021	9.60503	9.58983	9.5746	9.55936	9.54411	9.52884	9.51391	9.49929	9.48558	9.47313	9.46194	9.45186	9.44251	9.43363	9.42451
109.333	10	9.99999	9.99952	9.99772	9.99438	9.98955	9.98332	9.97581	9.96717	9.95759	9.94718	9.93605	9.92434	9.9121	9.89944	9.88643	9.87311	9.85954	9.84577	9.83181	9.8177	9.80344	9.78907	9.77458	9.76001	9.74534	9.73062	9.71582	9.70097	9.68606	9.67111	9.65612	9.64109	9.62603	9.61094	9.59582	9.58067	9.5655	9.55032	9.53511	9.52025	9.50569	9.49204	9.47959	9.46834	9.45813	9.44862	9.43953	9.43022
110	10	9.99999	9.9995	9.99771	9.99444	9.98976	9.98375	9.97651	9.96815	9.95886	9.94874	9.93791	9.92648	9.91452	9.90212	9.88937	9.87629	9.86295	9.8494	9.83565	9.82174	9.80766	9.79347	9.77914	9.76473	9.75022	9.73564	9.72097	9.70625	9.69146	9.67663	9.66174	9.64681	9.63184	9.61684	9.6018	9.58674	9.57165	9.55653	9.54139	9.52658	9.51208	9.49849	9.48605	9.47473	9.4644	9.45472	9.44543	9.43593
110.667	10	9.99999	9.99949	9.99769	9.99449	9.98996	9.98416	9.97717	9.96909	9.96009	9.95026	9.93972	9.92857	9.91688	9.90474	9.89224	9.87941	9.86629	9.85297	9.83942	9.8257	9.81181	9.7978	9.78364	9.76939	9.75503	9.74058	9.72605	9.71146	9.69679	9.68207	9.66729	9.65246	9.63759	9.62267	9.60772	9.59273	9.57771	9.56267	9.54759	9.53284	9.5184	9.50488	9.49244	9.48106	9.4706	9.46076	9.45127	9.44159
111.333	10	9.99999	9.99947	9.99767	9.99454	9.99016	9.98458	9.97784	9.97004	9.96132	9.95178	9.94153	9.93066	9.91924	9.90737	9.89512	9.88252	9.86964	9.85653	9.84319	9.82967	9.81597	9.80213	9.78814	9.77404	9.75983	9.74553	9.73114	9.71667	9.70212	9.68751	9.67283	9.65811	9.64333	9.6285	9.61363	9.59872	9.58378	9.5688	9.55379	9.5391	9.52473	9.51126	9.49883	9.48739	9.47681	9.46681	9.45712	9.44724
112	10	9.99998	9.99945	9.99765	9.99459	9.99036	9.98499	9.9785	9.97098	9.96255	9.9533	9.94333	9.93275	9.92161	9.90999	9.89799	9.88564	9.87298	9.86009	9.84696	9.83364	9.82012	9.80646	9.79264	9.7787	9.76464	9.75048	9.73622	9.72187	9.70745	9.69295	9.67838	9.66375	9.64907	9.63433	9.61954	9.60472	9.58984	9.57494	9.55999	9.54535	9.53105	9.51764	9.50522	9.49372	9.48302	9.47286	9.46297	9.4529
112.667	10	9.99998	9.99942	9.99762	9.99463	9.99055	9.98538	9.97915	9.9719	9.96375	9.95479	9.9451	9.93479	9.92392	9.91257	9.90082	9.8887	9.87627	9.8636	9.85067	9.83754	9.82421	9.81072	9.79707	9.78329	9.76938	9.75536	9.74123	9.72701	9.7127	9.69832	9.68385	9.66933	9.65473	9.64009	9.62538	9.61063	9.59583	9.581	9.56611	9.55154	9.5373	9.52395	9.51154	9.49998	9.48917	9.47884	9.46876	9.4585
113.333	10	9.99998	9.9994	9.99759	9.99467	9.99074	9.98578	9.97979	9.97281	9.96495	9.95627	9.94687	9.93684	9.92623	9.91514	9.90364	9.89176	9.87956	9.8671	9.85438	9.84145	9.8283	9.81499	9.8015	9.78788	9.77411	9.76024	9.74624	9.73215	9.71796	9.70369	9.68933	9.6749	9.6604	9.64584	9.63122	9.61655	9.60182	9.58706	9.57224	9.55772	9.54354	9.53027	9.51786	9.50624	9.49532	9.48483	9.47455	9.4641
114	10	9.99998	9.99938	9.99756	9.99471	9.99092	9.98617	9.98043	9.97373	9.96614	9.95775	9.94863	9.93888	9.92855	9.91771	9.90646	9.89482	9.88285	9.8706	9.85809	9.84535	9.83239	9.81925	9.80593	9.79247	9.77885	9.76512	9.75125	9.73729	9.72321	9.70906	9.6948	9.68048	9.66607	9.6516	9.63706	9.62247	9.60782	9.59312	9.57836	9.5639	9.54979	9.53658	9.52418	9.5125	9.50146	9.49082	9.48034	9.4697
114.667	10	9.99998	9.99935	9.99753	9.99474	9.9911	9.98655	9.98106	9.97462	9.96731	9.9592	9.95036	9.94088	9.93081	9.92024	9.90923	9.89783	9.88608	9.87405	9.86174	9.8492	9.83642	9.82346	9.8103	9.79699	9.78353	9.76993	9.7562	9.74236	9.7284	9.71435	9.70021	9.68598	9.67167	9.65728	9.64283	9.62831	9.61373	9.5991	9.58441	9.57001	9.55597	9.54282	9.53043	9.5187	9.50754	9.49674	9.48606	9.47524
115.333	10	9.99998	9.99932	9.9975	9.99478	9.99128	9.98693	9.98168	9.97551	9.96848	9.96065	9.95209	9.94289	9.93308	9.92276	9.91201	9.90084	9.88931	9.8775	9.86539	9.85304	9.84045	9.82766	9.81467	9.80152	9.7882	9.77474	9.76114	9.74743	9.73359	9.71965	9.70561	9.69148	9.67726	9.66297	9.6486	9.63416	9.61965	9.60509	9.59046	9.57612	9.56215	9.54906	9.53668	9.52489	9.51362	9.50266	9.49179	9.48078
116	10	9.99997	9.9993	9.99746	9.99481	9.99146	9.98731	9.98231	9.97641	9.96965	9.96211	9.95382	9.94489	9.93535	9.92529	9.91478	9.90385	9.89255	9.88095	9.86904	9.85689	9.84448	9.83187	9.81904	9.80604	9.79287	9.77956	9.76609	9.7525	9.73878	9.72495	9.71102	9.69699	9.68286	9.66865	9.65436	9.64	9.62557	9.61107	9.59651	9.58222	9.56832	9.5553	9.54293	9.53108	9.5197	9.50858	9.49752	9.48632
116.667	10	9.99997	9.99926	9.99742	9.99484	9.99163	9.98769	9.98292	9.97728	9.9708	9.96353	9.95552	9.94686	9.93759	9.92778	9.91751	9.90681	9.89573	9.88435	9.87264	9.86068	9.84845	9.83601	9.82335	9.81051	9.79748	9.78431	9.77097	9.7575	9.7439	9.73019	9.71635	9.70242	9.68839	9.67427	9.66006	9.64578	9.63141	9.61699	9.60249	9.58826	9.57443	9.56147	9.54911	9.5372	9.52571	9.51444	9.50317	9.4918
117.333	10	9.99997	9.99923	9.99738	9.99487	9.9918	9.98806	9.98354	9.97816	9.97195	9.96496	9.95722	9.94883	9.93982	9.93026	9.92024	9.90977	9.89892	9.88774	9.87624	9.86447	9.85242	9.84016	9.82766	9.81497	9.80209	9.78906	9.77585	9.76251	9.74902	9.73542	9.72169	9.70786	9.69392	9.67988	9.66576	9.65155	9.63726	9.6229	9.60847	9.59429	9.58053	9.56765	9.55529	9.54333	9.53172	9.52029	9.50883	9.49728
118	10	9.99997	9.9992	9.99734	9.9949	9.99197	9.98844	9.98415	9.97904	9.9731	9.96638	9.95892	9.9508	9.94205	9.93275	9.92297	9.91273	9.9021	9.89114	9.87984	9.86826	9.8564	9.8443	9.83197	9.81944	9.8067	9.79381	9.78073	9.76751	9.75415	9.74065	9.72703	9.71329	9.69944	9.6855	9.67145	9.65732	9.64311	9.62882	9.61445	9.60033	9.58664	9.57382	9.56147	9.54945	9.53773	9.52615	9.51449	9.50276
118.667	10	9.99996	9.99917	9.9973	9.99493	9.99214	9.98881	9.98476	9.9799	9.97424	9.96779	9.9606	9.95274	9.94425	9.9352	9.92566	9.91565	9.90524	9.89449	9.88339	9.872	9.86032	9.84839	9.83622	9.82384	9.81126	9.7985	9.78555	9.77246	9.7592	9.74582	9.7323	9.71866	9.7049	9.69104	9.67708	9.66303	9.64888	9.63466	9.62035	9.60629	9.59267	9.57992	9.56758	9.5555	9.54367	9.53193	9.52008	9.50817
119.333	10	9.99996	9.99913	9.99726	9.99496	9.99232	9.98918	9.98537	9.98077	9.97537	9.96919	9.96227	9.95468	9.94645	9.93765	9.92835	9.91858	9.90838	9.89784	9.88694	9.87574	9.86424	9.85248	9.84047	9.82825	9.81581	9.80318	9.79037	9.7774	9.76426	9.75099	9.73757	9.72403	9.71036	9.69659	9.68271	9.66873	9.65466	9.6405	9.62626	9.61225	9.59871	9.58602	9.57369	9.56154	9.54961	9.53772	9.52567	9.51358
120	10	9.99996	9.99909	9.99722	9.99498	9.99249	9.98955	9.98597	9.98164	9.97651	9.9706	9.96395	9.95662	9.94865	9.9401	9.93104	9.9215	9.91152	9.90119	9.89049	9.87948	9.86816	9.85658	9.84473	9.83266	9.82036	9.80787	9.79519	9.78234	9.76932	9.75616	9.74284	9.7294	9.71582	9.70214	9.68834	9.67444	9.66043	9.64635	9.63217	9.61821	9.60475	9.59212	9.5798	9.56759	9.55554	9.5435	9.53126	9.51899
120.667	10	9.99995	9.99905	9.99717	9.99501	9.99267	9.98992	9.98658	9.9825	9.97763	9.97199	9.96561	9.95854	9.95082	9.94252	9.9337	9.92438	9.91462	9.9045	9.89399	9.88317	9.87203	9.86062	9.84893	9.83701	9.82486	9.81251	9.79995	9.78722	9.77432	9.76126	9.74805	9.7347	9.72122	9.70762	9.6939	9.68007	9.66614	9.65212	9.638	9.62411	9.61071	9.59815	9.58583	9.57356	9.56141	9.54921	9.53678	9.52434
121.333	10	9.99995	9.99901	9.99713	9.99505	9.99284	9.9903	9.98719	9.98336	9.97876	9.97338	9.96727	9.96046	9.953	9.94494	9.93635	9.92726	9.91773	9.90781	9.8975	9.88687	9.8759	9.86465	9.85313	9.84136	9.82935	9.81714	9.80471	9.79211	9.77931	9.76637	9.75325	9.74	9.72661	9.7131	9.69946	9.68571	9.67185	9.65789	9.64384	9.63	9.61668	9.60418	9.59186	9.57953	9.56727	9.55492	9.54229	9.52968
122	10	9.99994	9.99897	9.99708	9.99508	9.99302	9.99067	9.9878	9.98422	9.97988	9.97478	9.96892	9.96238	9.95517	9.94736	9.93901	9.93015	9.92083	9.91111	9.901	9.89056	9.87977	9.86869	9.85733	9.84571	9.83385	9.82177	9.80947	9.79699	9.78431	9.77147	9.75846	9.74531	9.73201	9.71858	9.70502	9.69134	9.67755	9.66367	9.64967	9.63589	9.62265	9.61022	9.59789	9.58551	9.57313	9.56062	9.54781	9.53502
122.667	10	9.99994	9.99893	9.99704	9.99511	9.9932	9.99106	9.98841	9.98509	9.98101	9.97616	9.97057	9.96428	9.95732	9.94975	9.94164	9.933	9.92389	9.91438	9.90447	9.89421	9.88359	9.87269	9.86148	9.85002	9.83829	9.82635	9.81418	9.80181	9.78925	9.77652	9.76361	9.75055	9.73734	9.72399	9.71051	9.69691	9.68319	9.66937	9.65544	9.64171	9.62855	9.61618	9.60385	9.5914	9.57891	9.56625	9.55324	9.54029
123.333	10	9.99993	9.99889	9.99699	9.99515	9.99339	9.99144	9.98903	9.98595	9.98213	9.97755	9.97222	9.96618	9.95948	9.95215	9.94426	9.93585	9.92696	9.91765	9.90793	9.89786	9.88742	9.87668	9.86563	9.85432	9.84273	9.83092	9.81888	9.80664	9.79419	9.78156	9.76875	9.75579	9.74267	9.72941	9.716	9.70248	9.68883	9.67508	9.66121	9.64754	9.63445	9.62214	9.60981	9.59729	9.58469	9.57188	9.55868	9.54557
124	10	9.99993	9.99884	9.99695	9.99519	9.99357	9.99182	9.98964	9.98682	9.98325	9.97893	9.97386	9.96809	9.96163	9.95454	9.94689	9.9387	9.93002	9.92092	9.9114	9.90151	9.89124	9.88067	9.86978	9.85862	9.84718	9.8355	9.82358	9.81146	9.79912	9.78661	9.7739	9.76103	9.748	9.73482	9.7215	9.70805	9.69447	9.68078	9.66697	9.65336	9.64035	9.6281	9.61577	9.60318	9.59047	9.57751	9.56412	9.55084
124.667	10	9.99992	9.99879	9.99691	9.99523	9.99377	9.99222	9.99027	9.98769	9.98438	9.98031	9.9755	9.96998	9.96377	9.95692	9.9495	9.94153	9.93306	9.92416	9.91482	9.90512	9.89503	9.88462	9.87388	9.86287	9.85157	9.84003	9.82823	9.81623	9.80401	9.79159	9.77899	9.76621	9.75327	9.74017	9.72693	9.71356	9.70004	9.68642	9.67267	9.65911	9.64619	9.63399	9.62165	9.609	9.59617	9.58305	9.56947	9.55604
125.333	10	9.99991	9.99874	9.99687	9.99528	9.99397	9.99262	9.99089	9.98856	9.98551	9.9817	9.97714	9.97187	9.9659	9.95929	9.9521	9.94435	9.93609	9.9274	9.91825	9.90873	9.89881	9.88857	9.87799	9.86712	9.85596	9.84455	9.83289	9.821	9.80889	9.79658	9.78407	9.77139	9.75854	9.74553	9.73236	9.71906	9.70562	9.69206	9.67837	9.66487	9.65202	9.63988	9.62753	9.61481	9.60187	9.58859	9.57482	9.56123
126	10	9.99991	9.99869	9.99682	9.99532	9.99417	9.99301	9.99152	9.98943	9.98663	9.98308	9.97878	9.97376	9.96804	9.96167	9.9547	9.94717	9.93913	9.93063	9.92168	9.91234	9.90259	9.89252	9.88209	9.87137	9.86035	9.84908	9.83754	9.82577	9.81377	9.80157	9.78916	9.77657	9.7638	9.75088	9.73779	9.72456	9.71119	9.6977	9.68407	9.67062	9.65786	9.64577	9.63341	9.62062	9.60757	9.59414	9.58018	9.56643
126.667	10	9.9999	9.99864	9.99678	9.99538	9.99439	9.99343	9.99216	9.99032	9.98777	9.98447	9.98042	9.97564	9.97017	9.96403	9.95729	9.94998	9.94214	9.93384	9.92507	9.91591	9.90634	9.89642	9.88615	9.87558	9.8647	9.85355	9.84214	9.83049	9.81859	9.8065	9.79419	9.7817	9.76901	9.75617	9.74316	9.73	9.7167	9.70327	9.6897	9.67631	9.66363	9.6516	9.63921	9.62635	9.61318	9.59959	9.58545	9.57156
127.333	10	9.99989	9.99859	9.99675	9.99544	9.9946	9.99385	9.9928	9.9912	9.9889	9.98585	9.98206	9.97753	9.97229	9.96639	9.95987	9.95278	9.94514	9.93704	9.92847	9.91949	9.91008	9.90033	9.89021	9.87979	9.86904	9.85803	9.84673	9.8352	9.82342	9.81143	9.79922	9.78682	9.77422	9.76146	9.74853	9.73544	9.72221	9.70884	9.69533	9.68199	9.6694	9.65742	9.64502	9.63207	9.61879	9.60505	9.59072	9.57668
128	10	9.99988	9.99854	9.99671	9.9955	9.99482	9.99426	9.99344	9.99209	9.99004	9.98724	9.98369	9.97941	9.97442	9.96875	9.96246	9.95558	9.94815	9.94025	9.93186	9.92306	9.91383	9.90424	9.89427	9.88399	9.87339	9.86251	9.85133	9.83992	9.82825	9.81636	9.80425	9.79194	9.77943	9.76675	9.75389	9.74089	9.72772	9.71441	9.70097	9.68768	9.67517	9.66324	9.65082	9.6378	9.62441	9.6105	9.59598	9.5818
128.667	10	9.99987	9.99848	9.99668	9.99558	9.99506	9.9947	9.99411	9.99299	9.99119	9.98864	9.98534	9.9813	9.97654	9.9711	9.96503	9.95836	9.95114	9.94343	9.93523	9.9266	9.91754	9.90811	9.89829	9.88816	9.87769	9.86693	9.85588	9.84458	9.83302	9.82124	9.80922	9.797	9.78458	9.77198	9.7592	9.74626	9.73316	9.71992	9.70653	9.6933	9.68088	9.66899	9.65654	9.64344	9.62993	9.61587	9.60116	9.58685
129.333	10	9.99986	9.99843	9.99664	9.99565	9.9953	9.99514	9.99477	9.9939	9.99234	9.99003	9.98698	9.98318	9.97866	9.97345	9.9676	9.96114	9.95412	9.94661	9.93859	9.93015	9.92125	9.91198	9.90232	9.89232	9.88199	9.87136	9.86044	9.84925	9.8378	9.82611	9.81419	9.80207	9.78973	9.77721	9.76451	9.75164	9.73861	9.72543	9.7121	9.69893	9.68658	9.67474	9.66226	9.64908	9.63545	9.62123	9.60634	9.59189
130	10	9.99985	9.99837	9.99661	9.99573	9.99554	9.99558	9.99544	9.9948	9.99349	9.99143	9.98862	9.98507	9.98078	9.9758	9.97017	9.96393	9.95711	9.94979	9.94196	9.93369	9.92496	9.91585	9.90634	9.89649	9.88629	9.87579	9.86499	9.85392	9.84257	9.83099	9.81917	9.80713	9.79488	9.78244	9.76982	9.75702	9.74405	9.73094	9.71767	9.70455	9.69229	9.68049	9.66798	9.65472	9.64097	9.62659	9.61152	9.59694
130.667	10	9.99984	9.99831	9.99659	9.99583	9.9958	9.99605	9.99613	9.99573	9.99466	9.99284	9.99027	9.98695	9.9829	9.97814	9.97273	9.9667	9.96008	9.95295	9.9453	9.9372	9.92864	9.91968	9.91032	9.90061	9.89055	9.88018	9.86949	9.85853	9.84729	9.83581	9.82408	9.81214	9.79997	9.78762	9.77506	9.76234	9.74944	9.73638	9.72317	9.7101	9.69793	9.68616	9.67362	9.66027	9.6464	9.63186	9.61661	9.60191
131.333	10	9.99982	9.99825	9.99657	9.99593	9.99607	9.99652	9.99682	9.99666	9.99583	9.99425	9.99193	9.98884	9.98502	9.98049	9.97529	9.96946	9.96305	9.95611	9.94864	9.94072	9.93232	9.92352	9.9143	9.90474	9.89481	9.88456	9.874	9.86315	9.85202	9.84064	9.829	9.81715	9.80507	9.79279	9.78031	9.76766	9.75482	9.74183	9.72867	9.71566	9.70358	9.69184	9.67926	9.66582	9.65183	9.63713	9.6217	9.60687
132	10	9.99981	9.99819	9.99655	9.99602	9.99634	9.99699	9.99752	9.99759	9.99699	9.99567	9.99358	9.99073	9.98714	9.98283	9.97785	9.97223	9.96602	9.95927	9.95198	9.94423	9.93599	9.92735	9.91829	9.90886	9.89907	9.88895	9.8785	9.86777	9.85674	9.84546	9.83392	9.82216	9.81016	9.79796	9.78556	9.77297	9.7602	9.74727	9.73418	9.72122	9.70922	9.69752	9.6849	9.67137	9.65726	9.6424	9.62679	9.61184
132.667	10	9.9998	9.99814	9.99654	9.99615	9.99664	9.99749	9.99824	9.99855	9.99819	9.9971	9.99525	9.99263	9.98927	9.98517	9.98041	9.97499	9.96897	9.96241	9.9553	9.94772	9.93965	9.93116	9.92224	9.91295	9.90328	9.89329	9.88296	9.87234	9.86142	9.85024	9.83879	9.82712	9.8152	9.80308	9.79075	9.77823	9.76553	9.75266	9.73962	9.72671	9.7148	9.70312	9.69045	9.67683	9.6626	9.64756	9.63178	9.61673
133.333	10	9.99978	9.99808	9.99653	9.99627	9.99694	9.998	9.99897	9.9995	9.99939	9.99853	9.99691	9.99453	9.99139	9.98752	9.98296	9.97775	9.97192	9.96555	9.95862	9.95121	9.9433	9.93496	9.92619	9.91704	9.9075	9.89764	9.88742	9.87691	9.86609	9.85501	9.84366	9.83207	9.82024	9.8082	9.79594	9.78349	9.77085	9.75804	9.74506	9.73221	9.72038	9.70873	9.696	9.68228	9.66793	9.65273	9.63678	9.62162
134	10	9.99976	9.99802	9.99652	9.99639	9.99724	9.9985	9.9997	10.0005	10.0006	9.99996	9.99858	9.99643	9.99352	9.98986	9.98552	9.98051	9.97488	9.96869	9.96194	9.9547	9.94695	9.93877	9.93014	9.92113	9.91172	9.90198	9.89188	9.88148	9.87077	9.85979	9.84853	9.83703	9.82528	9.81331	9.80113	9.78875	9.77617	9.76342	9.75049	9.7377	9.72596	9.71433	9.70155	9.68774	9.67326	9.6579	9.64177	9.6265
134.667	10	9.99974	9.99796	9.99653	9.99654	9.99757	9.99905	10.0005	10.0015	10.0018	10.0014	10.0003	9.99834	9.99565	9.99221	9.98807	9.98326	9.97782	9.97182	9.96524	9.95816	9.95057	9.94254	9.93406	9.92518	9.91591	9.90628	9.8963	9.88601	9.8754	9.86452	9.85335	9.84193	9.83026	9.81837	9.80626	9.79395	9.78143	9.76874	9.75587	9.74313	9.73148	9.71986	9.70702	9.6931	9.67849	9.66296	9.64667	9.63131
135.333	10	9.99973	9.9979	9.99653	9.9967	9.99791	9.99959	10.0012	10.0024	10.003	10.0029	10.002	10.0003	9.99778	9.99456	9.99063	9.98602	9.98077	9.97494	9.96854	9.96163	9.9542	9.94632	9.93798	9.92924	9.92009	9.91059	9.90072	9.89054	9.88003	9.86924	9.85816	9.84684	9.83525	9.82344	9.81139	9.79915	9.7867	9.77407	9.76125	9.74857	9.737	9.72539	9.71248	9.69846	9.68373	9.66802	9.65157	9.63612
136	10	9.99971	9.99784	9.99654	9.99685	9.99825	10.0001	10.002	10.0035	10.0043	10.0043	10.0036	10.0022	9.99992	9.99691	9.99318	9.98877	9.98371	9.97807	9.97184	9.9651	9.95782	9.9501	9.9419	9.93329	9.92427	9.91489	9.90514	9.89507	9.88466	9.87397	9.86298	9.85174	9.84023	9.8285	9.81652	9.80435	9.79196	9.77939	9.76663	9.754	9.74252	9.73091	9.71795	9.70382	9.68896	9.67309	9.65646	9.64092
136.667	10	9.99968	9.99778	9.99657	9.99704	9.99863	10.0007	10.0028	10.0045	10.0055	10.0058	10.0054	10.0041	10.0021	9.99926	9.99574	9.99153	9.98665	9.98119	9.97513	9.96855	9.96143	9.95385	9.94579	9.93732	9.92842	9.91916	9.90952	9.89955	9.88925	9.87865	9.86775	9.85659	9.84517	9.8335	9.8216	9.80949	9.79716	9.78465	9.77194	9.75937	9.74797	9.73636	9.72332	9.70908	9.69409	9.67804	9.66126	9.64565
137.333	10	9.99966	9.99772	9.9966	9.99723	9.99901	10.0013	10.0036	10.0055	10.0068	10.0073	10.0071	10.006	10.0042	10.0016	9.9983	9.99428	9.98959	9.98431	9.97842	9.972	9.96503	9.9576	9.94968	9.94134	9.93257	9.92343	9.9139	9.90404	9.89383	9.88333	9.87252	9.86145	9.8501	9.83851	9.82668	9.81463	9.80237	9.78991	9.77726	9.76474	9.75343	9.74181	9.7287	9.71434	9.69922	9.683	9.66606	9.65038
138	10	9.99964	9.99766	9.99662	9.99742	9.99939	10.0019	10.0044	10.0066	10.0081	10.0088	10.0088	10.008	10.0064	10.004	10.0009	9.99703	9.99253	9.98742	9.98171	9.97545	9.96864	9.96135	9.95357	9.94536	9.93672	9.9277	9.91828	9.90853	9.89842	9.88801	9.87729	9.8663	9.85503	9.84352	9.83176	9.81978	9.80757	9.79518	9.78258	9.77011	9.75889	9.74727	9.73407	9.7196	9.70435	9.68795	9.67086	9.6551
138.667	10	9.99961	9.99761	9.99668	9.99764	9.99982	10.0025	10.0053	10.0076	10.0093	10.0103	10.0105	10.0099	10.0085	10.0063	10.0034	9.99979	9.99547	9.99053	9.98498	9.97888	9.97222	9.96508	9.95744	9.94936	9.94084	9.93193	9.92262	9.91297	9.90297	9.89265	9.88202	9.87111	9.85992	9.84848	9.83678	9.82486	9.81272	9.80038	9.78783	9.77543	9.76428	9.75264	9.73935	9.72476	9.70937	9.69279	9.67556	9.65975
139.333	10	9.99958	9.99756	9.99673	9.99787	10.0002	10.0032	10.0061	10.0087	10.0107	10.0119	10.0123	10.0119	10.0107	10.0087	10.006	10.0025	9.9984	9.99364	9.98826	9.98232	9.97581	9.96881	9.9613	9.95335	9.94495	9.93616	9.92697	9.91742	9.90751	9.89729	9.88674	9.87591	9.8648	9.85343	9.8418	9.82995	9.81787	9.80559	9.79309	9.78074	9.76967	9.75801	9.74463	9.72992	9.71439	9.69764	9.68026	9.66439
140	10	9.99955	9.9975	9.99678	9.9981	10.0007	10.0038	10.007	10.0098	10.012	10.0134	10.014	10.0138	10.0129	10.0111	10.0086	10.0053	10.0013	9.99676	9.99154	9.98576	9.9794	9.97254	9.96517	9.95735	9.94907	9.9404	9.93131	9.92187	9.91205	9.90192	9.89147	9.88072	9.86968	9.85839	9.84683	9.83504	9.82302	9.81079	9.79835	9.78605	9.77507	9.76338	9.74991	9.73508	9.71941	9.70248	9.68496	9.66904
140.667	10	9.99952	9.99746	9.99687	9.99838	10.0012	10.0045	10.0079	10.0109	10.0133	10.0149	10.0158	10.0158	10.0151	10.0135	10.0111	10.0081	10.0043	9.99986	9.99481	9.98918	9.98297	9.97625	9.96901	9.96132	9.95316	9.9446	9.93562	9.92628	9.91656	9.90652	9.89614	9.88548	9.87452	9.86329	9.8518	9.84007	9.82811	9.81594	9.80354	9.79131	9.7804	9.76867	9.75509	9.74013	9.72432	9.70721	9.68956	9.67361
141.333	10	9.99949	9.99741	9.99695	9.99865	10.0016	10.0052	10.0088	10.0121	10.0147	10.0165	10.0176	10.0178	10.0172	10.0159	10.0137	10.0108	10.0072	10.003	9.99808	9.9926	9.98654	9.97996	9.97285	9.96529	9.95725	9.9488	9.93993	9.93069	9.92106	9.91111	9.90082	9.89024	9.87935	9.8682	9.85677	9.84511	9.8332	9.82108	9.80874	9.79656	9.78573	9.77395	9.76027	9.74518	9.72923	9.71194	9.69416	9.67817
142	10	9.99945	9.99736	9.99703	9.99892	10.0021	10.0059	10.0098	10.0132	10.016	10.0181	10.0193	10.0198	10.0194	10.0183	10.0163	10.0136	10.0102	10.0061	10.0014	9.99603	9.99011	9.98367	9.9767	9.96926	9.96134	9.953	9.94423	9.93509	9.92557	9.91571	9.9055	9.895	9.88418	9.8731	9.86174	9.85014	9.83829	9.82623	9.81394	9.80182	9.79106	9.77924	9.76545	9.75023	9.73414	9.71666	9.69876	9.68274
142.667	10	9.99941	9.99733	9.99715	9.99925	10.0027	10.0067	10.0107	10.0144	10.0174	10.0197	10.0212	10.0218	10.0216	10.0207	10.0189	10.0164	10.0131	10.0092	10.0046	9.99944	9.99367	9.98737	9.98052	9.9732	9.9654	9.95717	9.94851	9.93947	9.93004	9.92026	9.91014	9.89971	9.88897	9.87796	9.86666	9.85512	9.84333	9.83132	9.81908	9.80702	9.79632	9.78444	9.77053	9.75517	9.73893	9.72127	9.70326	9.68722
143.333	10	9.99938	9.99729	9.99727	9.99958	10.0032	10.0074	10.0117	10.0156	10.0188	10.0213	10.023	10.0238	10.0239	10.0231	10.0215	10.0191	10.016	10.0123	10.0079	10.0029	9.99723	9.99106	9.98434	9.97715	9.96946	9.96135	9.95279	9.94384	9.9345	9.92482	9.91478	9.90443	9.89376	9.88281	9.87158	9.8601	9.84837	9.83641	9.82422	9.81222	9.80159	9.78965	9.77561	9.7601	9.74373	9.72588	9.70775	9.69171
144	10	9.99934	9.99726	9.99739	9.9999	10.0038	10.0082	10.0127	10.0168	10.0202	10.0229	10.0248	10.0259	10.0261	10.0255	10.0241	10.0219	10.019	10.0154	10.0111	10.0063	10.0008	9.99476	9.98817	9.9811	9.97352	9.96552	9.95706	9.94822	9.93897	9.92937	9.91941	9.90914	9.89854	9.88767	9.8765	9.86508	9.8534	9.8415	9.82936	9.81741	9.80685	9.79485	9.78069	9.76504	9.74852	9.73049	9.71225	9.6962
144.667	10	9.99929	9.99724	9.99755	10.0003	10.0044	10.009	10.0137	10.018	10.0217	10.0246	10.0267	10.0279	10.0283	10.0279	10.0267	10.0247	10.0219	10.0185	10.0144	10.0097	10.0043	9.99844	9.99197	9.98502	9.97756	9.96966	9.96131	9.95256	9.9434	9.93389	9.92401	9.91381	9.90329	9.89248	9.88137	9.87001	9.85839	9.84653	9.83444	9.82256	9.81205	9.79996	9.78566	9.76987	9.7532	9.73498	9.71665	9.70061
145.333	10	9.99925	9.99722	9.99771	10.0007	10.005	10.0099	10.0147	10.0193	10.0231	10.0262	10.0285	10.03	10.0306	10.0304	10.0293	10.0275	10.0249	10.0216	10.0177	10.0131	10.0079	10.0021	9.99578	9.98895	9.9816	9.97381	9.96555	9.9569	9.94783	9.9384	9.9286	9.91848	9.90803	9.89728	9.88624	9.87494	9.86337	9.85157	9.83952	9.8277	9.81725	9.80507	9.79063	9.77469	9.75787	9.73947	9.72105	9.70501
146	10	9.99921	9.9972	9.99787	10.001	10.0056	10.0107	10.0158	10.0205	10.0246	10.0279	10.0304	10.032	10.0328	10.0328	10.0319	10.0303	10.0279	10.0247	10.0209	10.0165	10.0114	10.0058	9.99959	9.99287	9.98564	9.97795	9.9698	9.96124	9.95226	9.94292	9.9332	9.92315	9.91277	9.90209	9.89111	9.87987	9.86835	9.8566	9.84461	9.83285	9.82245	9.81018	9.7956	9.77952	9.76255	9.74395	9.72544	9.70942
146.667	10	9.99916	9.9972	9.99808	10.0015	10.0062	10.0116	10.0169	10.0218	10.0261	10.0296	10.0323	10.0341	10.0351	10.0352	10.0346	10.0331	10.0308	10.0279	10.0242	10.0199	10.015	10.0095	10.0034	9.99678	9.98965	9.98207	9.97402	9.96555	9.95666	9.9474	9.93775	9.92778	9.91747	9.90685	9.89593	9.88475	9.87328	9.86158	9.84963	9.83794	9.82758	9.8152	9.80047	9.78422	9.7671	9.74832	9.72974	9.71376
147.333	10	9.99911	9.9972	9.99829	10.002	10.0069	10.0125	10.018	10.0231	10.0276	10.0313	10.0342	10.0362	10.0374	10.0377	10.0372	10.0359	10.0338	10.031	10.0275	10.0233	10.0185	10.0131	10.0072	10.0007	9.99367	9.98619	9.97823	9.96986	9.96105	9.95187	9.94231	9.93241	9.92216	9.91161	9.90075	9.88962	9.87821	9.86656	9.85466	9.84303	9.8327	9.82022	9.80533	9.78893	9.77165	9.75268	9.73404	9.71809
148	10	9.99906	9.99721	9.9985	10.0024	10.0076	10.0134	10.0191	10.0245	10.0291	10.033	10.0361	10.0383	10.0397	10.0402	10.0398	10.0387	10.0367	10.0341	10.0307	10.0267	10.0221	10.0168	10.011	10.0046	9.99769	9.99031	9.98245	9.97417	9.96545	9.95635	9.94687	9.93704	9.92686	9.91637	9.90557	9.8945	9.88315	9.87154	9.85969	9.84812	9.83783	9.82523	9.81019	9.79363	9.77621	9.75704	9.73834	9.72242
148.667	10	9.999	9.99723	9.99876	10.0029	10.0084	10.0143	10.0203	10.0259	10.0307	10.0348	10.0381	10.0405	10.042	10.0427	10.0425	10.0415	10.0397	10.0372	10.034	10.0301	10.0256	10.0205	10.0147	10.0085	10.0017	9.99441	9.98664	9.97845	9.96981	9.9608	9.95138	9.94163	9.93151	9.92109	9.91035	9.89933	9.88802	9.87647	9.86466	9.85316	9.84289	9.83015	9.81494	9.79821	9.78063	9.76128	9.74254	9.72668
149.333	10	9.99895	9.99726	9.99903	10.0034	10.0091	10.0153	10.0215	10.0272	10.0323	10.0366	10.0401	10.0426	10.0443	10.0452	10.0452	10.0443	10.0427	10.0404	10.0373	10.0335	10.0291	10.0241	10.0185	10.0124	10.0057	9.9985	9.99083	9.98273	9.97418	9.96524	9.9559	9.94621	9.93617	9.92581	9.91512	9.90416	9.8929	9.8814	9.86963	9.8582	9.84794	9.83507	9.81969	9.80279	9.78506	9.76552	9.74674	9.73094
150	10	9.99889	9.99729	9.99929	10.0039	10.0099	10.0163	10.0227	10.0286	10.0339	10.0384	10.042	10.0448	10.0467	10.0477	10.0478	10.0472	10.0457	10.0435	10.0406	10.037	10.0327	10.0278	10.0223	10.0163	10.0097	10.0026	9.99502	9.98701	9.97854	9.96968	9.96042	9.9508	9.94082	9.93052	9.9199	9.90899	9.89778	9.88633	9.8746	9.86324	9.853	9.83999	9.82443	9.80737	9.78948	9.76976	9.75094	9.7352
150.667	10	9.99883	9.99735	9.99962	10.0045	10.0107	10.0174	10.0239	10.0301	10.0356	10.0402	10.044	10.047	10.049	10.0502	10.0505	10.05	10.0487	10.0466	10.0438	10.0404	10.0362	10.0314	10.0261	10.0201	10.0137	10.0067	9.99919	9.99126	9.98287	9.97409	9.9649	9.95535	9.94543	9.93519	9.92462	9.91377	9.90261	9.8912	9.87952	9.86822	9.85798	9.8448	9.82906	9.81183	9.79377	9.77387	9.75504	9.73939
151.333	10	9.99878	9.99741	9.99994	10.0051	10.0115	10.0184	10.0252	10.0315	10.0372	10.042	10.046	10.0492	10.0514	10.0527	10.0532	10.0529	10.0517	10.0498	10.0471	10.0438	10.0397	10.0351	10.0298	10.024	10.0176	10.0107	10.0033	9.99551	9.98721	9.9785	9.96938	9.9599	9.95004	9.93986	9.92935	9.91855	9.90744	9.89607	9.88443	9.87321	9.86296	9.84962	9.83369	9.81628	9.79807	9.77798	9.75915	9.74358
152	10	9.99872	9.99747	10.0003	10.0057	10.0124	10.0195	10.0265	10.033	10.0389	10.0439	10.0481	10.0514	10.0538	10.0553	10.0559	10.0557	10.0547	10.0529	10.0504	10.0472	10.0433	10.0388	10.0336	10.0279	10.0216	10.0148	10.0075	9.99976	9.99154	9.98291	9.97386	9.96445	9.95465	9.94454	9.93408	9.92332	9.91227	9.90095	9.88935	9.8782	9.86793	9.85443	9.83831	9.82073	9.80236	9.78208	9.76325	9.74777
152.667	10	9.99866	9.99758	10.0007	10.0064	10.0133	10.0206	10.0278	10.0345	10.0406	10.0458	10.0502	10.0536	10.0562	10.0579	10.0587	10.0586	10.0577	10.0561	10.0537	10.0506	10.0468	10.0424	10.0374	10.0318	10.0256	10.0189	10.0117	10.004	9.99584	9.98729	9.97831	9.96896	9.95923	9.94916	9.93876	9.92806	9.91705	9.90577	9.89421	9.88314	9.87283	9.85913	9.84282	9.82505	9.80652	9.78607	9.76726	9.75189
153.333	10	9.9986	9.99768	10.0011	10.0071	10.0142	10.0218	10.0292	10.0361	10.0423	10.0477	10.0522	10.0559	10.0586	10.0604	10.0614	10.0615	10.0607	10.0593	10.057	10.054	10.0504	10.0461	10.0411	10.0356	10.0295	10.0229	10.0158	10.0082	10.0001	9.99166	9.98275	9.97347	9.9638	9.95379	9.94344	9.93279	9.92183	9.91059	9.89908	9.88807	9.87773	9.86384	9.84732	9.82938	9.81068	9.79005	9.77128	9.75601
154	10	9.99853	9.99779	10.0015	10.0078	10.0152	10.0229	10.0305	10.0376	10.044	10.0496	10.0543	10.0581	10.061	10.063	10.0641	10.0643	10.0638	10.0624	10.0603	10.0575	10.0539	10.0497	10.0449	10.0395	10.0335	10.027	10.0199	10.0124	10.0045	9.99604	9.9872	9.97798	9.96837	9.95842	9.94812	9.93752	9.9266	9.91542	9.90394	9.89301	9.88262	9.86854	9.85182	9.8337	9.81484	9.79403	9.77529	9.76014
154.667	10	9.99848	9.99794	10.0019	10.0085	10.0162	10.0242	10.032	10.0393	10.0458	10.0516	10.0565	10.0604	10.0635	10.0656	10.0669	10.0673	10.0668	10.0656	10.0636	10.0609	10.0574	10.0534	10.0487	10.0434	10.0374	10.031	10.0241	10.0166	10.0087	10.0004	9.99161	9.98245	9.9729	9.96301	9.95276	9.94221	9.93133	9.92019	9.90875	9.8979	9.88743	9.87313	9.85619	9.83788	9.81885	9.79789	9.77921	9.76419
155.333	10	9.99842	9.99809	10.0024	10.0093	10.0172	10.0254	10.0334	10.0409	10.0477	10.0536	10.0586	10.0627	10.066	10.0682	10.0696	10.0702	10.0699	10.0688	10.0669	10.0643	10.061	10.057	10.0524	10.0472	10.0414	10.0351	10.0282	10.0208	10.013	10.0047	9.99602	9.98692	9.97743	9.96759	9.9574	9.94689	9.93606	9.92496	9.91356	9.90278	9.89224	9.87771	9.86056	9.84206	9.82287	9.80174	9.78314	9.76825
156	10	9.99836	9.99825	10.0029	10.0101	10.0182	10.0266	10.0349	10.0425	10.0495	10.0556	10.0608	10.065	10.0684	10.0709	10.0724	10.0731	10.0729	10.0719	10.0702	10.0677	10.0645	10.0607	10.0562	10.0511	10.0453	10.0391	10.0323	10.025	10.0173	10.0091	10.0004	9.9914	9.98196	9.97218	9.96203	9.95158	9.94079	9.92973	9.91837	9.90767	9.89705	9.8823	9.86493	9.84625	9.82689	9.8056	9.78706	9.77231
156.667	10	9.9983	9.99846	10.0035	10.0109	10.0193	10.028	10.0364	10.0442	10.0513	10.0576	10.063	10.0674	10.0709	10.0735	10.0752	10.076	10.076	10.0752	10.0735	10.0712	10.0681	10.0643	10.0599	10.0549	10.0493	10.0431	10.0364	10.0292	10.0215	10.0134	10.0048	9.99583	9.98646	9.97672	9.96663	9.95622	9.94548	9.93445	9.92313	9.9125	9.90176	9.88676	9.86917	9.85029	9.83076	9.80932	9.7909	9.7763
157.333	10	9.99825	9.99868	10.004	10.0118	10.0205	10.0293	10.0379	10.0459	10.0532	10.0596	10.0652	10.0698	10.0734	10.0762	10.078	10.079	10.0791	10.0784	10.0769	10.0746	10.0716	10.068	10.0637	10.0588	10.0532	10.0472	10.0405	10.0334	10.0258	10.0177	10.0092	10.0003	9.99095	9.98127	9.97122	9.96086	9.95016	9.93917	9.92789	9.91734	9.90647	9.89123	9.8734	9.85433	9.83464	9.81305	9.79474	9.7803
158	10	9.99819	9.99889	10.0046	10.0127	10.0216	10.0306	10.0395	10.0477	10.0551	10.0617	10.0674	10.0722	10.076	10.0789	10.0808	10.0819	10.0821	10.0816	10.0802	10.0781	10.0752	10.0716	10.0674	10.0626	10.0572	10.0512	10.0446	10.0376	10.03	10.022	10.0136	10.0047	9.99544	9.98581	9.97582	9.96549	9.95484	9.9439	9.93265	9.92218	9.91118	9.89569	9.87764	9.85837	9.83851	9.81678	9.79858	9.7843
158.667	10	9.99815	9.99918	10.0052	10.0136	10.0228	10.0321	10.0411	10.0495	10.0571	10.0638	10.0697	10.0746	10.0785	10.0816	10.0837	10.0849	10.0853	10.0848	10.0835	10.0815	10.0787	10.0753	10.0712	10.0664	10.0611	10.0552	10.0487	10.0417	10.0342	10.0263	10.0179	10.0091	9.9999	9.99032	9.98037	9.97009	9.95947	9.94857	9.93735	9.92696	9.9158	9.90002	9.88173	9.86227	9.84224	9.82039	9.80235	9.78824
159.333	10	9.99811	9.99946	10.0059	10.0146	10.024	10.0335	10.0427	10.0513	10.0591	10.066	10.072	10.077	10.0811	10.0843	10.0865	10.0879	10.0884	10.088	10.0869	10.085	10.0823	10.079	10.0749	10.0703	10.065	10.0592	10.0528	10.0459	10.0385	10.0306	10.0223	10.0135	10.0044	9.99483	9.98492	9.97468	9.96411	9.95324	9.94206	9.93174	9.92041	9.90436	9.88582	9.86616	9.84596	9.824	9.80611	9.79218
160	10	9.99807	9.99975	10.0066	10.0156	10.0252	10.035	10.0443	10.0531	10.061	10.0681	10.0742	10.0794	10.0837	10.087	10.0894	10.0909	10.0915	10.0912	10.0902	10.0884	10.0859	10.0826	10.0787	10.0741	10.0689	10.0632	10.0569	10.05	10.0427	10.0349	10.0266	10.0179	10.0088	9.99933	9.98947	9.97928	9.96874	9.95791	9.94677	9.93653	9.92502	9.90869	9.88991	9.87006	9.84969	9.8276	9.80987	9.79612
160.667	10	9.99805	10.0001	10.0073	10.0167	10.0266	10.0365	10.0461	10.055	10.0631	10.0703	10.0766	10.082	10.0863	10.0898	10.0923	10.0939	10.0946	10.0945	10.0936	10.0919	10.0894	10.0863	10.0824	10.078	10.0729	10.0672	10.0609	10.0542	10.0469	10.0391	10.0309	10.0223	10.0132	10.0038	9.99398	9.98383	9.97333	9.96253	9.95142	9.94125	9.92952	9.91288	9.89386	9.8738	9.85326	9.83109	9.81356	9.80001
161.333	10	9.99802	10.0005	10.0081	10.0177	10.0279	10.0381	10.0478	10.0569	10.0652	10.0725	10.079	10.0845	10.089	10.0925	10.0952	10.0969	10.0977	10.0977	10.0969	10.0953	10.093	10.0899	10.0862	10.0818	10.0768	10.0712	10.065	10.0583	10.0511	10.0434	10.0352	10.0267	10.0176	10.0083	9.99849	9.98838	9.97792	9.96716	9.95608	9.94598	9.93402	9.91708	9.8978	9.87755	9.85683	9.83458	9.81725	9.8039
162	10	9.998	10.0008	10.0089	10.0188	10.0293	10.0396	10.0496	10.0588	10.0672	10.0747	10.0813	10.087	10.0916	10.0953	10.0981	10.0999	10.1009	10.101	10.1003	10.0988	10.0966	10.0936	10.0899	10.0856	10.0807	10.0752	10.0691	10.0625	10.0553	10.0477	10.0396	10.031	10.0221	10.0127	10.003	9.99293	9.98251	9.97178	9.96073	9.95071	9.93851	9.92127	9.90175	9.88129	9.8604	9.83807	9.82094	9.80779
162.667	10	9.99801	10.0013	10.0097	10.02	10.0307	10.0413	10.0514	10.0608	10.0694	10.077	10.0838	10.0895	10.0943	10.0981	10.101	10.103	10.1041	10.1043	10.1037	10.1023	10.1001	10.0973	10.0937	10.0895	10.0846	10.0792	10.0731	10.0666	10.0595	10.0519	10.0439	10.0354	10.0265	10.0172	10.0075	9.99744	9.98705	9.97636	9.96534	9.95538	9.94289	9.92532	9.90554	9.88488	9.86382	9.84145	9.82457	9.81163
163.333	10	9.99801	10.0018	10.0106	10.0212	10.0322	10.043	10.0533	10.0628	10.0716	10.0793	10.0862	10.0921	10.097	10.101	10.104	10.106	10.1072	10.1076	10.1071	10.1058	10.1037	10.1009	10.0975	10.0933	10.0885	10.0831	10.0772	10.0707	10.0637	10.0561	10.0481	10.0397	10.0308	10.0216	10.0119	10.0019	9.99159	9.98093	9.96994	9.96005	9.94727	9.92937	9.90933	9.88847	9.86723	9.84483	9.8282	9.81547
164	10	9.99802	10.0022	10.0115	10.0224	10.0336	10.0446	10.0551	10.0648	10.0737	10.0817	10.0886	10.0947	10.0997	10.1038	10.1069	10.1091	10.1104	10.1109	10.1105	10.1093	10.1073	10.1046	10.1012	10.0972	10.0924	10.0871	10.0812	10.0748	10.0678	10.0604	10.0524	10.044	10.0352	10.026	10.0164	10.0064	9.99613	9.98551	9.97455	9.96471	9.95165	9.93342	9.91312	9.89206	9.87065	9.8482	9.83182	9.81931
164.667	10	9.99807	10.0028	10.0125	10.0237	10.0352	10.0464	10.0571	10.0669	10.076	10.084	10.0912	10.0973	10.1025	10.1067	10.1099	10.1122	10.1136	10.1142	10.1139	10.1128	10.1109	10.1083	10.105	10.101	10.0963	10.0911	10.0853	10.0789	10.072	10.0646	10.0567	10.0483	10.0396	10.0304	10.0208	10.0109	10.0006	9.99003	9.97911	9.96932	9.9559	9.93732	9.91675	9.89548	9.8739	9.85148	9.83539	9.82311
165.333	10	9.99812	10.0034	10.0135	10.0251	10.0368	10.0482	10.059	10.0691	10.0782	10.0864	10.0937	10.1	10.1052	10.1096	10.1129	10.1153	10.1168	10.1175	10.1173	10.1163	10.1145	10.112	10.1087	10.1048	10.1003	10.0951	10.0893	10.083	10.0761	10.0688	10.0609	10.0527	10.0439	10.0348	10.0253	10.0154	10.0051	9.99456	9.98366	9.97392	9.96014	9.94121	9.92038	9.89891	9.87715	9.85475	9.83896	9.82691
166	10	9.99817	10.0039	10.0145	10.0264	10.0384	10.05	10.061	10.0712	10.0805	10.0888	10.0962	10.1026	10.108	10.1125	10.1159	10.1184	10.1201	10.1208	10.1207	10.1198	10.1181	10.1157	10.1125	10.1087	10.1042	10.0991	10.0933	10.0871	10.0803	10.073	10.0652	10.057	10.0483	10.0392	10.0297	10.0198	10.0096	9.99909	9.98822	9.97852	9.96439	9.94511	9.92401	9.90234	9.8804	9.85803	9.84253	9.8307
166.667	10	9.99828	10.0046	10.0157	10.0279	10.0401	10.0519	10.063	10.0734	10.0828	10.0913	10.0988	10.1053	10.1109	10.1154	10.119	10.1216	10.1233	10.1242	10.1241	10.1233	10.1217	10.1194	10.1163	10.1125	10.1081	10.103	10.0974	10.0912	10.0844	10.0772	10.0694	10.0612	10.0526	10.0435	10.0341	10.0243	10.0141	10.0036	9.99272	9.98305	9.9685	9.94884	9.92747	9.9056	9.88349	9.86121	9.84605	9.83447
167.333	10	9.99839	10.0053	10.0168	10.0293	10.0418	10.0538	10.0651	10.0756	10.0852	10.0938	10.1014	10.1081	10.1137	10.1183	10.122	10.1248	10.1266	10.1275	10.1276	10.1268	10.1253	10.123	10.12	10.1163	10.112	10.107	10.1014	10.0953	10.0886	10.0814	10.0737	10.0655	10.0569	10.0479	10.0385	10.0287	10.0185	10.0081	9.99723	9.98758	9.9726	9.95257	9.93094	9.90886	9.88657	9.86439	9.84957	9.83823
168	10	9.9985	10.006	10.0179	10.0308	10.0435	10.0557	10.0672	10.0778	10.0875	10.0963	10.104	10.1108	10.1165	10.1213	10.1251	10.1279	10.1298	10.1309	10.131	10.1304	10.1289	10.1267	10.1238	10.1202	10.1159	10.111	10.1054	10.0993	10.0927	10.0855	10.0779	10.0698	10.0612	10.0523	10.0429	10.0331	10.023	10.0125	10.0017	9.9921	9.97671	9.95631	9.9344	9.91212	9.88966	9.86757	9.85309	9.84199
168.667	10	9.99868	10.0069	10.0192	10.0324	10.0453	10.0577	10.0694	10.0801	10.09	10.0989	10.1067	10.1136	10.1194	10.1243	10.1282	10.1311	10.1331	10.1342	10.1345	10.1339	10.1326	10.1304	10.1276	10.124	10.1198	10.1149	10.1095	10.1034	10.0968	10.0897	10.0821	10.074	10.0655	10.0566	10.0472	10.0375	10.0274	10.017	10.0062	9.99655	9.98066	9.95987	9.93769	9.91521	9.89257	9.87067	9.85657	9.84572
169.333	10	9.99886	10.0077	10.0205	10.034	10.0472	10.0598	10.0716	10.0825	10.0924	10.1014	10.1094	10.1164	10.1223	10.1273	10.1313	10.1343	10.1364	10.1376	10.138	10.1375	10.1362	10.1341	10.1313	10.1279	10.1237	10.1189	10.1135	10.1075	10.1009	10.0939	10.0863	10.0783	10.0698	10.0609	10.0516	10.0419	10.0318	10.0214	10.0107	10.001	9.98461	9.96343	9.94098	9.9183	9.89548	9.87376	9.86005	9.84944
170	10	9.99905	10.0085	10.0218	10.0356	10.049	10.0618	10.0738	10.0848	10.0949	10.104	10.1121	10.1192	10.1252	10.1303	10.1344	10.1375	10.1397	10.141	10.1414	10.141	10.1398	10.1378	10.1351	10.1317	10.1276	10.1228	10.1175	10.1115	10.1051	10.098	10.0905	10.0825	10.0741	10.0652	10.0559	10.0463	10.0362	10.0258	10.0151	10.0054	9.98856	9.967	9.94427	9.92139	9.8984	9.87686	9.86353	9.85317
170.667	10	9.99933	10.0095	10.0232	10.0374	10.051	10.064	10.0761	10.0872	10.0975	10.1067	10.1149	10.1221	10.1282	10.1334	10.1376	10.1408	10.1431	10.1444	10.1449	10.1446	10.1435	10.1416	10.1389	10.1355	10.1315	10.1268	10.1215	10.1156	10.1091	10.1022	10.0947	10.0867	10.0783	10.0695	10.0602	10.0506	10.0406	10.0302	10.0195	10.0098	9.99234	9.97038	9.94739	9.92431	9.90114	9.87989	9.86697	9.85687
171.333	10	9.99961	10.0105	10.0247	10.0391	10.053	10.0661	10.0784	10.0897	10.1	10.1093	10.1176	10.1249	10.1312	10.1365	10.1407	10.144	10.1464	10.1479	10.1484	10.1482	10.1471	10.1453	10.1427	10.1394	10.1354	10.1308	10.1255	10.1197	10.1133	10.1063	10.0989	10.091	10.0826	10.0738	10.0645	10.0549	10.0449	10.0346	10.0239	10.0141	9.99612	9.97376	9.9505	9.92723	9.90388	9.88292	9.87042	9.86057
172	10	9.9999	10.0115	10.0261	10.0409	10.055	10.0683	10.0807	10.0921	10.1026	10.112	10.1204	10.1278	10.1342	10.1395	10.1439	10.1473	10.1497	10.1513	10.1519	10.1518	10.1508	10.149	10.1464	10.1432	10.1393	10.1347	10.1295	10.1237	10.1173	10.1105	10.103	10.0952	10.0868	10.078	10.0688	10.0593	10.0493	10.039	10.0283	10.0185	9.9999	9.97715	9.95361	9.93014	9.90661	9.88595	9.87386	9.86427
172.667	10	10.0003	10.0126	10.0277	10.0428	10.0571	10.0706	10.0831	10.0947	10.1052	10.1148	10.1233	10.1308	10.1372	10.1427	10.1471	10.1506	10.1531	10.1547	10.1555	10.1554	10.1544	10.1527	10.1502	10.1471	10.1432	10.1387	10.1335	10.1278	10.1214	10.1146	10.1072	10.0994	10.091	10.0823	10.0731	10.0636	10.0536	10.0433	10.0327	10.0227	10.0035	9.98034	9.95654	9.93288	9.90918	9.88892	9.87729	9.86795
173.333	10	10.0007	10.0137	10.0293	10.0447	10.0592	10.0729	10.0856	10.0973	10.1079	10.1176	10.1262	10.1337	10.1403	10.1458	10.1503	10.1539	10.1565	10.1582	10.159	10.159	10.1581	10.1564	10.154	10.1509	10.1471	10.1426	10.1375	10.1318	10.1255	10.1187	10.1114	10.1036	10.0953	10.0865	10.0774	10.0679	10.0579	10.0477	10.0371	10.0269	10.0071	9.98354	9.95947	9.93562	9.91174	9.8919	9.88071	9.87163
174	10	10.0011	10.0149	10.0309	10.0466	10.0614	10.0752	10.088	10.0998	10.1106	10.1203	10.129	10.1367	10.1433	10.149	10.1536	10.1572	10.1599	10.1617	10.1625	10.1626	10.1618	10.1602	10.1578	10.1548	10.151	10.1466	10.1415	10.1358	10.1296	10.1228	10.1155	10.1077	10.0995	10.0908	10.0817	10.0722	10.0623	10.052	10.0414	10.0311	10.0107	9.98674	9.9624	9.93835	9.9143	9.89487	9.88413	9.8753
174.667	10	10.0017	10.0162	10.0327	10.0486	10.0636	10.0776	10.0906	10.1025	10.1134	10.1232	10.132	10.1398	10.1465	10.1522	10.1569	10.1606	10.1633	10.1652	10.1661	10.1662	10.1654	10.1639	10.1616	10.1586	10.1549	10.1505	10.1455	10.1399	10.1336	10.1269	10.1196	10.1119	10.1037	10.095	10.0859	10.0764	10.0665	10.0563	10.0457	10.0352	10.0141	9.98974	9.96513	9.94091	9.91668	9.89781	9.88754	9.87896
175.333	10	10.0022	10.0175	10.0345	10.0507	10.0659	10.08	10.0931	10.1052	10.1161	10.1261	10.135	10.1428	10.1496	10.1554	10.1601	10.1639	10.1668	10.1687	10.1697	10.1698	10.1692	10.1677	10.1654	10.1625	10.1588	10.1545	10.1495	10.1439	10.1377	10.131	10.1238	10.1161	10.1078	10.0992	10.0901	10.0807	10.0708	10.0606	10.05	10.0393	10.0175	9.99274	9.96787	9.94346	9.91907	9.90074	9.89094	9.88262
176	10	10.0028	10.0189	10.0362	10.0528	10.0682	10.0825	10.0957	10.1078	10.1189	10.129	10.1379	10.1459	10.1527	10.1586	10.1634	10.1673	10.1702	10.1722	10.1732	10.1735	10.1728	10.1714	10.1692	10.1663	10.1627	10.1584	10.1534	10.1479	10.1418	10.1351	10.1279	10.1202	10.112	10.1034	10.0944	10.0849	10.0751	10.0649	10.0544	10.0434	10.0209	9.99574	9.97061	9.94601	9.92145	9.90368	9.89435	9.88628
176.667	10	10.0035	10.0204	10.0382	10.055	10.0706	10.0851	10.0984	10.1106	10.1218	10.1319	10.141	10.149	10.156	10.1619	10.1668	10.1707	10.1737	10.1757	10.1768	10.1771	10.1766	10.1752	10.173	10.1702	10.1666	10.1623	10.1574	10.1519	10.1458	10.1392	10.132	10.1243	10.1162	10.1076	10.0986	10.0892	10.0793	10.0692	10.0586	10.0473	10.0241	9.99853	9.97315	9.94838	9.92366	9.9066	9.89775	9.88992
177.333	10	10.0042	10.0219	10.0402	10.0572	10.0731	10.0877	10.1011	10.1135	10.1247	10.1349	10.1441	10.1521	10.1592	10.1652	10.1701	10.1741	10.1772	10.1793	10.1805	10.1808	10.1803	10.179	10.1768	10.174	10.1705	10.1663	10.1614	10.1559	10.1499	10.1433	10.1361	10.1285	10.1204	10.1118	10.1028	10.0934	10.0836	10.0734	10.0629	10.0512	10.0273	10.0013	9.97569	9.95074	9.92587	9.90951	9.90115	9.89357
178	10	10.0049	10.0234	10.0421	10.0595	10.0755	10.0902	10.1038	10.1163	10.1276	10.1379	10.1471	10.1553	10.1624	10.1684	10.1735	10.1776	10.1806	10.1828	10.1841	10.1845	10.184	10.1827	10.1807	10.1779	10.1744	10.1702	10.1654	10.16	10.1539	10.1473	10.1402	10.1326	10.1245	10.116	10.107	10.0976	10.0878	10.0777	10.0671	10.0552	10.0305	10.0041	9.97824	9.95311	9.92808	9.91243	9.90455	9.89721
178.667	10	10.0059	10.0252	10.0442	10.0619	10.0781	10.093	10.1066	10.1192	10.1306	10.141	10.1503	10.1585	10.1657	10.1718	10.1769	10.181	10.1842	10.1864	10.1877	10.1881	10.1877	10.1865	10.1845	10.1818	10.1783	10.1742	10.1693	10.164	10.1579	10.1514	10.1443	10.1367	10.1286	10.1201	10.1111	10.1018	10.092	10.0819	10.0714	10.0589	10.0335	10.0067	9.98058	9.95528	9.93013	9.91534	9.90795	9.90085
179.333	10	10.0068	10.0269	10.0464	10.0643	10.0807	10.0957	10.1095	10.1221	10.1336	10.1441	10.1534	10.1617	10.169	10.1752	10.1803	10.1845	10.1877	10.19	10.1913	10.1918	10.1915	10.1903	10.1883	10.1856	10.1822	10.1781	10.1733	10.168	10.162	10.1555	10.1484	10.1408	10.1328	10.1243	10.1153	10.1059	10.0962	10.0861	10.0756	10.0626	10.0365	10.0093	9.98292	9.95746	9.93217	9.91825	9.91135	9.90449
180	10	10.0077	10.0286	10.0485	10.0667	10.0832	10.0984	10.1123	10.125	10.1366	10.1471	10.1566	10.1649	10.1723	10.1785	10.1837	10.188	10.1912	10.1936	10.195	10.1955	10.1952	10.1941	10.1921	10.1895	10.1861	10.182	10.1773	10.172	10.166	10.1595	10.1525	10.1449	10.1369	10.1284	10.1195	10.1101	10.1004	10.0903	10.0798	10.0664	10.0395	10.0119	9.98526	9.95963	9.93422	9.92117	9.91475	9.90812
180.667	10	10.0089	10.0306	10.0509	10.0693	10.086	10.1013	10.1153	10.1281	10.1398	10.1503	10.1598	10.1683	10.1756	10.1819	10.1872	10.1915	10.1948	10.1972	10.1987	10.1992	10.199	10.1979	10.196	10.1934	10.19	10.186	10.1813	10.176	10.17	10.1636	10.1565	10.149	10.141	10.1325	10.1236	10.1143	10.1045	10.0944	10.084	10.0699	10.0422	10.0142	9.98739	9.96161	9.93611	9.9241	9.91816	9.91175
181.333	10	10.0101	10.0325	10.0532	10.0719	10.0887	10.1042	10.1182	10.1311	10.1429	10.1535	10.1631	10.1716	10.179	10.1854	10.1907	10.1951	10.1984	10.2008	10.2023	10.203	10.2027	10.2017	10.1998	10.1972	10.1939	10.1899	10.1852	10.1799	10.174	10.1676	10.1606	10.1531	10.1451	10.1366	10.1277	10.1184	10.1087	10.0986	10.0881	10.0734	10.045	10.0166	9.98953	9.96359	9.93801	9.92703	9.92157	9.91538
182	10	10.0113	10.0345	10.0556	10.0744	10.0915	10.107	10.1212	10.1342	10.146	10.1567	10.1663	10.1749	10.1824	10.1888	10.1942	10.1986	10.202	10.2045	10.206	10.2067	10.2065	10.2055	10.2037	10.2011	10.1978	10.1938	10.1892	10.1839	10.1781	10.1716	10.1646	10.1572	10.1492	10.1407	10.1318	10.1226	10.1128	10.1028	10.0923	10.0769	10.0477	10.019	9.99166	9.96557	9.9399	9.92995	9.92498	9.91901
182.667	10	10.0127	10.0366	10.0581	10.0772	10.0944	10.11	10.1243	10.1374	10.1493	10.16	10.1697	10.1783	10.1858	10.1923	10.1977	10.2022	10.2056	10.2081	10.2097	10.2104	10.2103	10.2093	10.2075	10.205	10.2017	10.1978	10.1932	10.1879	10.1821	10.1757	10.1687	10.1612	10.1532	10.1448	10.1359	10.1266	10.1169	10.1069	10.0964	10.0802	10.0502	10.0211	9.99359	9.96735	9.94168	9.93292	9.92841	9.92264
183.333	10	10.0141	10.0388	10.0607	10.08	10.0973	10.1131	10.1274	10.1405	10.1525	10.1633	10.1731	10.1817	10.1893	10.1958	10.2013	10.2058	10.2093	10.2118	10.2134	10.2142	10.2141	10.2131	10.2114	10.2089	10.2056	10.2017	10.1971	10.1919	10.1861	10.1797	10.1727	10.1653	10.1573	10.1489	10.14	10.1308	10.1211	10.111	10.1006	10.0835	10.0527	10.0232	9.99551	9.96913	9.94345	9.93588	9.93183	9.92627
184	10	10.0155	10.041	10.0632	10.0827	10.1002	10.1161	10.1305	10.1437	10.1557	10.1666	10.1764	10.1851	10.1927	10.1993	10.2048	10.2094	10.2129	10.2155	10.2172	10.218	10.2179	10.217	10.2152	10.2128	10.2096	10.2057	10.2011	10.1959	10.1901	10.1837	10.1768	10.1693	10.1614	10.153	10.1441	10.1349	10.1252	10.1151	10.1047	10.0867	10.0552	10.0254	9.99743	9.97091	9.94522	9.93884	9.93526	9.9299
184.667	10	10.0173	10.0434	10.066	10.0857	10.1033	10.1193	10.1338	10.147	10.1591	10.17	10.1799	10.1886	10.1963	10.2029	10.2085	10.213	10.2166	10.2192	10.2209	10.2217	10.2217	10.2208	10.2191	10.2167	10.2135	10.2096	10.205	10.1999	10.1941	10.1877	10.1808	10.1734	10.1654	10.157	10.1482	10.1389	10.1292	10.1192	10.1088	10.0897	10.0574	10.0273	9.99914	9.97249	9.94691	9.94186	9.93871	9.93353
185.333	10	10.019	10.0459	10.0687	10.0886	10.1064	10.1225	10.137	10.1503	10.1625	10.1735	10.1833	10.1921	10.1998	10.2065	10.2121	10.2167	10.2203	10.223	10.2247	10.2255	10.2255	10.2246	10.223	10.2205	10.2174	10.2135	10.209	10.2038	10.1981	10.1917	10.1848	10.1774	10.1694	10.1611	10.1522	10.143	10.1333	10.1233	10.1128	10.0927	10.0596	10.0292	10.0008	9.97407	9.9486	9.94487	9.94216	9.93716
186	10	10.0207	10.0483	10.0715	10.0916	10.1095	10.1256	10.1403	10.1537	10.1658	10.1769	10.1868	10.1956	10.2034	10.21	10.2157	10.2203	10.224	10.2267	10.2284	10.2293	10.2293	10.2285	10.2268	10.2244	10.2213	10.2175	10.2129	10.2078	10.202	10.1957	10.1888	10.1814	10.1735	10.1651	10.1563	10.147	10.1374	10.1273	10.1169	10.0957	10.0619	10.0311	10.0026	9.97565	9.95029	9.94788	9.94561	9.9408
186.667	10	10.0228	10.051	10.0745	10.0947	10.1128	10.1289	10.1437	10.1571	10.1693	10.1804	10.1903	10.1992	10.207	10.2137	10.2194	10.2241	10.2277	10.2304	10.2322	10.2331	10.2332	10.2324	10.2307	10.2284	10.2252	10.2214	10.2169	10.2118	10.206	10.1997	10.1928	10.1854	10.1775	10.1691	10.1603	10.151	10.1414	10.1314	10.1209	10.0983	10.0638	10.0327	10.004	9.97702	9.95196	9.95097	9.94908	9.94443
187.333	10	10.0248	10.0537	10.0775	10.0979	10.116	10.1323	10.1471	10.1605	10.1728	10.1839	10.1939	10.2028	10.2106	10.2173	10.2231	10.2278	10.2315	10.2342	10.236	10.237	10.237	10.2362	10.2346	10.2323	10.2291	10.2253	10.2208	10.2157	10.21	10.2037	10.1968	10.1894	10.1815	10.1731	10.1643	10.1551	10.1454	10.1354	10.125	10.101	10.0658	10.0344	10.0055	9.97839	9.95363	9.95405	9.95256	9.94807
188	10	10.0269	10.0564	10.0804	10.101	10.1192	10.1356	10.1504	10.164	10.1763	10.1874	10.1974	10.2064	10.2142	10.221	10.2267	10.2315	10.2352	10.238	10.2398	10.2408	10.2408	10.2401	10.2385	10.2362	10.2331	10.2293	10.2248	10.2197	10.214	10.2077	10.2008	10.1934	10.1855	10.1772	10.1683	10.1591	10.1494	10.1394	10.129	10.1037	10.0678	10.0361	10.007	9.97977	9.9553	9.95713	9.95604	9.95171
188.667	10	10.0293	10.0593	10.0836	10.1044	10.1227	10.1391	10.154	10.1675	10.1799	10.1911	10.2011	10.2101	10.2179	10.2247	10.2305	10.2353	10.239	10.2418	10.2437	10.2446	10.2447	10.244	10.2424	10.2401	10.237	10.2332	10.2287	10.2236	10.2179	10.2116	10.2048	10.1974	10.1895	10.1811	10.1723	10.1631	10.1534	10.1434	10.133	10.106	10.0694	10.0375	10.0083	9.98093	9.95702	9.96029	9.95955	9.95535
189.333	10	10.0317	10.0623	10.0868	10.1077	10.1261	10.1426	10.1575	10.1711	10.1835	10.1947	10.2048	10.2137	10.2216	10.2285	10.2343	10.239	10.2428	10.2456	10.2475	10.2485	10.2486	10.2478	10.2463	10.244	10.2409	10.2371	10.2327	10.2276	10.2219	10.2156	10.2087	10.2014	10.1935	10.1851	10.1763	10.1671	10.1574	10.1474	10.137	10.1083	10.0711	10.0389	10.0096	9.9821	9.95875	9.96346	9.96306	9.95899
190	10	10.0341	10.0653	10.09	10.111	10.1295	10.1461	10.1611	10.1747	10.1871	10.1983	10.2084	10.2174	10.2254	10.2322	10.238	10.2428	10.2466	10.2494	10.2513	10.2523	10.2524	10.2517	10.2502	10.2479	10.2448	10.2411	10.2366	10.2316	10.2258	10.2195	10.2127	10.2053	10.1974	10.1891	10.1803	10.171	10.1614	10.1514	10.1409	10.1107	10.0728	10.0403	10.0108	9.98327	9.96047	9.96662	9.96657	9.96264
190.667	10	10.0368	10.0685	10.0935	10.1146	10.1331	10.1497	10.1647	10.1784	10.1908	10.2021	10.2122	10.2212	10.2292	10.236	10.2418	10.2467	10.2505	10.2533	10.2552	10.2562	10.2563	10.2556	10.2541	10.2518	10.2487	10.245	10.2406	10.2355	10.2298	10.2235	10.2166	10.2093	10.2014	10.193	10.1842	10.175	10.1653	10.1553	10.1449	10.1126	10.0742	10.0415	10.0119	9.98423	9.96234	9.96988	9.97012	9.96629
191.333	10	10.0396	10.0717	10.0969	10.1181	10.1367	10.1534	10.1684	10.1821	10.1945	10.2058	10.2159	10.225	10.2329	10.2398	10.2457	10.2505	10.2543	10.2572	10.2591	10.2601	10.2602	10.2596	10.258	10.2557	10.2527	10.2489	10.2445	10.2394	10.2337	10.2274	10.2206	10.2132	10.2053	10.197	10.1882	10.1789	10.1693	10.1592	10.1488	10.1146	10.0756	10.0426	10.0129	9.98519	9.96422	9.97314	9.97367	9.96995
192	10	10.0424	10.075	10.1003	10.1216	10.1403	10.157	10.1721	10.1858	10.1983	10.2096	10.2197	10.2288	10.2367	10.2436	10.2495	10.2543	10.2582	10.261	10.263	10.264	10.2641	10.2635	10.2619	10.2597	10.2566	10.2529	10.2484	10.2434	10.2377	10.2314	10.2245	10.2172	10.2093	10.2009	10.1921	10.1829	10.1732	10.1632	10.1527	10.1165	10.077	10.0438	10.0139	9.98614	9.96609	9.9764	9.97722	9.9736
192.667	10	10.0455	10.0785	10.104	10.1254	10.1441	10.1608	10.1759	10.1896	10.2021	10.2134	10.2236	10.2326	10.2406	10.2475	10.2534	10.2582	10.2621	10.265	10.2669	10.2679	10.2681	10.2674	10.2659	10.2636	10.2606	10.2568	10.2524	10.2473	10.2416	10.2353	10.2285	10.2211	10.2132	10.2049	10.196	10.1868	10.1771	10.167	10.1566	10.1181	10.0781	10.0447	10.0148	9.98689	9.96823	9.97977	9.98081	9.97727
193.333	9.99999	10.0487	10.082	10.1076	10.1291	10.1479	10.1646	10.1797	10.1935	10.206	10.2173	10.2274	10.2365	10.2445	10.2514	10.2573	10.2621	10.266	10.2689	10.2708	10.2719	10.272	10.2713	10.2698	10.2675	10.2645	10.2607	10.2563	10.2512	10.2455	10.2393	10.2324	10.225	10.2171	10.2088	10.1999	10.1907	10.181	10.1709	10.1605	10.1196	10.0791	10.0456	10.0156	9.98764	9.97037	9.98314	9.98439	9.98094
194	9.99999	10.0518	10.0855	10.1113	10.1328	10.1517	10.1684	10.1836	10.1973	10.2098	10.2211	10.2313	10.2404	10.2484	10.2553	10.2612	10.266	10.2699	10.2728	10.2747	10.2758	10.2759	10.2752	10.2737	10.2715	10.2684	10.2647	10.2602	10.2552	10.2495	10.2432	10.2363	10.2289	10.221	10.2127	10.2038	10.1946	10.1849	10.1748	10.1644	10.1212	10.0802	10.0465	10.0164	9.98839	9.97251	9.9865	9.98798	9.9846
194.667	10	10.0554	10.0893	10.1152	10.1368	10.1556	10.1724	10.1875	10.2013	10.2138	10.2251	10.2353	10.2444	10.2523	10.2593	10.2652	10.27	10.2738	10.2767	10.2787	10.2797	10.2799	10.2792	10.2777	10.2754	10.2723	10.2686	10.2642	10.2591	10.2534	10.2471	10.2402	10.2328	10.2249	10.2166	10.2077	10.1984	10.1888	10.1787	10.1682	10.1223	10.081	10.0472	10.017	9.98892	9.97504	9.98999	9.99162	9.98828
195.333	10	10.0589	10.0931	10.1191	10.1407	10.1596	10.1764	10.1915	10.2052	10.2178	10.2291	10.2393	10.2483	10.2563	10.2632	10.2691	10.274	10.2778	10.2807	10.2827	10.2837	10.2838	10.2831	10.2816	10.2794	10.2763	10.2726	10.2681	10.263	10.2573	10.251	10.2441	10.2367	10.2288	10.2204	10.2116	10.2023	10.1926	10.1825	10.1721	10.1234	10.0818	10.0479	10.0175	9.98946	9.97756	9.99347	9.99525	9.99196
196	10	10.0625	10.0969	10.123	10.1446	10.1635	10.1803	10.1955	10.2092	10.2217	10.233	10.2432	10.2523	10.2603	10.2672	10.2731	10.2779	10.2818	10.2847	10.2866	10.2876	10.2878	10.2871	10.2856	10.2833	10.2802	10.2765	10.272	10.2669	10.2612	10.2549	10.248	10.2406	10.2327	10.2243	10.2155	10.2062	10.1965	10.1864	10.1759	10.1245	10.0826	10.0485	10.0181	9.98999	9.98008	9.99695	9.99888	9.99564
196.667	9.99997	10.0665	10.101	10.1271	10.1488	10.1677	10.1845	10.1996	10.2133	10.2258	10.2371	10.2473	10.2564	10.2643	10.2713	10.2771	10.282	10.2858	10.2887	10.2906	10.2916	10.2918	10.2911	10.2895	10.2872	10.2842	10.2804	10.2759	10.2708	10.2651	10.2588	10.2519	10.2445	10.2366	10.2282	10.2193	10.21	10.2003	10.1902	10.1797	10.1252	10.0831	10.0489	10.0185	9.99031	9.98309	10.0006	10.0026	9.99933
197.333	9.99991	10.0704	10.1051	10.1312	10.1529	10.1718	10.1886	10.2037	10.2174	10.2299	10.2412	10.2514	10.2604	10.2684	10.2753	10.2812	10.286	10.2898	10.2927	10.2946	10.2956	10.2957	10.295	10.2935	10.2912	10.2881	10.2843	10.2799	10.2748	10.269	10.2627	10.2558	10.2484	10.2404	10.232	10.2231	10.2138	10.2041	10.194	10.1835	10.1259	10.0835	10.0493	10.0188	9.99064	9.9861	10.0041	10.0062	10.003
198	9.99984	10.0744	10.1092	10.1354	10.157	10.1759	10.1927	10.2078	10.2215	10.234	10.2453	10.2554	10.2645	10.2724	10.2793	10.2852	10.29	10.2938	10.2967	10.2986	10.2996	10.2997	10.299	10.2975	10.2951	10.2921	10.2883	10.2838	10.2787	10.2729	10.2666	10.2597	10.2522	10.2443	10.2359	10.227	10.2176	10.2079	10.1978	10.1873	10.1265	10.084	10.0497	10.0192	9.99096	9.98911	10.0077	10.0099	10.0067
198.667	10.0001	10.0788	10.1136	10.1397	10.1614	10.1802	10.197	10.2121	10.2258	10.2382	10.2495	10.2596	10.2686	10.2766	10.2835	10.2893	10.2941	10.2979	10.3008	10.3026	10.3036	10.3037	10.303	10.3014	10.2991	10.296	10.2922	10.2877	10.2826	10.2768	10.2705	10.2635	10.2561	10.2481	10.2397	10.2308	10.2214	10.2117	10.2015	10.191	10.1268	10.0841	10.0498	10.0193	9.99107	9.99268	10.0115	10.0136	10.0104
199.333	10.0004	10.0832	10.118	10.1441	10.1657	10.1845	10.2013	10.2163	10.23	10.2424	10.2537	10.2638	10.2728	10.2807	10.2876	10.2934	10.2982	10.302	10.3048	10.3067	10.3077	10.3078	10.307	10.3054	10.3031	10.3	10.2962	10.2916	10.2865	10.2807	10.2743	10.2674	10.2599	10.2519	10.2435	10.2346	10.2252	10.2154	10.2053	10.1947	10.127	10.0843	10.0499	10.0194	9.99117	9.99625	10.0152	10.0174	10.0141
200	10.0006	10.0876	10.1224	10.1484	10.17	10.1888	10.2056	10.2206	10.2342	10.2466	10.2579	10.268	10.277	10.2849	10.2917	10.2975	10.3023	10.3061	10.3089	10.3107	10.3117	10.3118	10.311	10.3094	10.307	10.3039	10.3001	10.2955	10.2904	10.2846	10.2782	10.2712	10.2638	10.2558	10.2473	10.2384	10.229	10.2192	10.209	10.1985	10.1272	10.0845	10.0501	10.0195	9.99128	9.99982	10.0189	10.0211	10.0178
[truncated: 182 more columns]

## Sheet: Fig. 4d
Fig. 4d
	t / min	Potentiostatic-ln(C/C0)	Standard Deviation	Pulsed-ln(C/C0)	Standard Deviation
	0	0	0	-2.19564e-07	0
	5	0.01182	0.0077	0.02819	0.00723
	10	0.02275	0.00886	0.04876	0.00792
	15	0.03207	0.00405	0.06976	0.0034
	20	0.04125	0.00569	0.08568	0.00392
	25	0.04989	0.00399	0.10844	0.00533
	30	0.06017	0.00413	0.12976	0.00338
