# Supplementary material for: Pulsed electroreduction of low-concentration nitrate to ammonia
Source: Nat Commun. 2023 Nov 14;14:7368. doi: 10.1038/s41467-023-43179-1 (PMC10645723; doi:10.1038/s41467-023-43179-1)
Supplement: Supplementary file 3 — Source Data [file 41467_2023_43179_MOESM3_ESM.zip › Source data/Source Data-Fig 5.xlsx]

## Sheet: Fig.5a
Fig.5a
t / s	m/z=2	m/z=30	m/z=14
0.156	1.91283e-13	6.20008e-14	7.25061e-13
0.714	1.90402e-13	7.43572e-14	7.24325e-13
1.273	1.90027e-13	8.98895e-14	7.12477e-13
1.831	1.90384e-13	9.35953e-14	6.9927e-13
2.389	1.89595e-13	1.09032e-13	6.90614e-13
2.947	1.90107e-13	9.59861e-14	6.87724e-13
3.505	1.91772e-13	8.9491e-14	6.9268e-13
4.063	1.91838e-13	6.56348e-14	6.99356e-13
4.621	1.90515e-13	7.16317e-14	7.1542e-13
5.179	1.91115e-13	4.80783e-14	7.32325e-13
5.737	1.91349e-13	4.33963e-14	7.49039e-13
6.295	1.91918e-13	5.04731e-14	7.59836e-13
6.854	1.90508e-13	4.52014e-14	7.60046e-13
7.412	1.90903e-13	6.70055e-14	7.66042e-13
7.97	1.88884e-13	7.50785e-14	7.50217e-13
8.528	1.89109e-13	8.15854e-14	7.3175e-13
9.086	1.89508e-13	9.31569e-14	7.2141e-13
9.644	1.89445e-13	9.01644e-14	7.18991e-13
10.202	1.90211e-13	7.23131e-14	7.20161e-13
10.76	1.89902e-13	5.88569e-14	7.29905e-13
11.318	1.9168e-13	4.47232e-14	7.55213e-13
11.876	1.91402e-13	5.05926e-14	7.73904e-13
12.435	1.91003e-13	3.35821e-14	7.90293e-13
12.993	1.89646e-13	4.41773e-14	7.89571e-13
13.551	1.89717e-13	5.86815e-14	7.88409e-13
14.109	1.89672e-13	6.39931e-14	7.81623e-13
14.667	1.8987e-13	9.98472e-14	7.67018e-13
15.225	1.89266e-13	9.12762e-14	7.46817e-13
15.783	1.90205e-13	7.74852e-14	7.31061e-13
16.341	1.91293e-13	8.70285e-14	7.25322e-13
16.899	1.92247e-13	9.13638e-14	7.27042e-13
17.457	1.9125e-13	4.815e-14	7.41776e-13
18.016	1.91939e-13	4.75962e-14	7.53264e-13
18.574	1.91903e-13	2.93065e-14	7.70814e-13
19.132	1.9157e-13	4.28066e-14	7.79435e-13
19.69	1.9131e-13	3.86227e-14	7.81562e-13
20.248	1.90458e-13	8.17608e-14	7.77356e-13
20.806	1.90297e-13	7.27036e-14	7.66096e-13
21.364	1.89659e-13	9.10969e-14	7.41505e-13
21.922	1.90538e-13	9.11168e-14	7.26461e-13
22.48	1.89929e-13	6.82647e-14	7.12769e-13
23.038	1.90912e-13	7.09902e-14	7.06763e-13
23.597	1.91559e-13	4.34481e-14	7.02574e-13
24.155	1.91767e-13	4.49663e-14	7.16488e-13
24.713	1.91937e-13	3.94913e-14	7.22244e-13
25.271	1.91232e-13	5.44458e-14	7.20273e-13
25.829	1.89443e-13	5.36728e-14	7.30797e-13
26.387	1.89014e-13	6.75713e-14	7.23721e-13
26.945	1.88686e-13	9.25393e-14	7.1096e-13
27.503	1.89159e-13	6.72566e-14	6.90492e-13
28.061	1.87888e-13	8.22708e-14	6.84457e-13
28.619	1.89281e-13	8.18843e-14	6.69893e-13
29.178	1.89738e-13	6.65911e-14	6.69808e-13
29.736	1.9087e-13	4.95885e-14	6.77276e-13
30.294	1.91687e-13	4.44801e-14	6.85419e-13
30.852	1.90499e-13	2.00381e-14	6.97283e-13
31.41	1.8998e-13	4.74169e-14	7.00086e-13
31.968	1.89452e-13	6.18932e-14	7.02676e-13
32.526	1.87695e-13	5.43382e-14	7.00505e-13
33.084	1.87985e-13	7.57598e-14	6.9397e-13
33.642	1.88272e-13	1.10638e-13	6.91691e-13
34.2	1.89271e-13	7.84893e-14	6.85544e-13
34.759	1.90484e-13	8.02944e-14	6.85565e-13
35.317	1.89939e-13	5.27922e-14	6.90933e-13
35.875	1.89159e-13	5.45654e-14	6.91648e-13
36.433	1.9114e-13	2.30067e-14	7.0644e-13
36.991	1.90624e-13	4.4006e-14	7.22136e-13
37.549	1.89408e-13	4.72774e-14	7.3354e-13
38.107	1.88656e-13	6.22638e-14	7.36689e-13
38.665	1.88673e-13	8.9252e-14	7.3834e-13
39.223	1.88469e-13	8.97779e-14	7.40102e-13
39.781	1.88516e-13	9.9393e-14	7.28099e-13
40.34	1.90048e-13	8.39324e-14	7.3046e-13
40.898	1.91649e-13	7.57439e-14	7.28587e-13
41.456	1.9069e-13	4.09657e-14	7.38681e-13
42.014	1.91436e-13	4.27946e-14	7.39969e-13
42.572	1.90069e-13	5.36051e-14	7.38899e-13
43.13	1.90683e-13	6.35149e-14	7.51761e-13
43.688	1.89084e-13	7.10898e-14	7.67316e-13
44.246	1.90175e-13	7.95891e-14	7.67923e-13
44.804	1.88647e-13	8.61598e-14	7.66372e-13
45.362	1.88184e-13	1.02617e-13	7.61246e-13
45.921	1.88825e-13	7.50227e-14	7.54369e-13
46.479	1.89447e-13	6.04109e-14	7.5386e-13
47.037	1.89585e-13	7.39548e-14	7.45749e-13
47.595	1.87925e-13	5.54858e-14	7.45733e-13
48.153	1.91131e-13	4.59186e-14	7.48671e-13
48.711	1.91076e-13	1.98389e-14	7.4939e-13
49.269	1.90768e-13	4.50898e-14	7.49691e-13
49.827	1.90828e-13	5.66334e-14	7.52069e-13
50.385	1.89599e-13	5.78846e-14	7.50187e-13
50.943	1.8873e-13	7.47159e-14	7.42767e-13
51.502	1.89317e-13	8.79968e-14	7.311e-13
52.06	1.9008e-13	7.64213e-14	7.14178e-13
52.618	1.91066e-13	9.80621e-14	6.91929e-13
53.176	1.90045e-13	9.28501e-14	6.84136e-13
53.734	1.9226e-13	6.85436e-14	6.89409e-13
54.292	1.91521e-13	6.8428e-14	6.89043e-13
54.85	1.9078e-13	2.71468e-14	6.93191e-13
55.408	1.90638e-13	4.62772e-14	7.08548e-13
55.966	1.89954e-13	6.31643e-14	7.17771e-13
56.524	1.88224e-13	7.28869e-14	7.2118e-13
57.083	1.88885e-13	7.51382e-14	7.18313e-13
57.641	1.88944e-13	7.89516e-14	7.01968e-13
58.199	1.90447e-13	7.90193e-14	6.78699e-13
58.757	1.91051e-13	8.16572e-14	6.61044e-13
59.315	1.91025e-13	7.68437e-14	6.44194e-13
59.873	1.89881e-13	4.41574e-14	6.43827e-13
60.431	1.91599e-13	3.0478e-14	6.48746e-13
60.989	1.90895e-13	4.8935e-14	6.68223e-13
61.547	1.89873e-13	2.88443e-14	6.92851e-13
62.105	1.89359e-13	3.51719e-14	7.13439e-13
62.664	1.90626e-13	5.39278e-14	7.22487e-13
63.222	1.89492e-13	1.02732e-13	7.20577e-13
63.78	1.88741e-13	8.94392e-14	7.14198e-13
64.338	1.88179e-13	8.46815e-14	7.02821e-13
64.896	1.90645e-13	8.02705e-14	6.87532e-13
65.454	1.8871e-13	6.00762e-14	6.71842e-13
66.012	1.89907e-13	6.32559e-14	6.57975e-13
66.57	1.8939e-13	5.56213e-14	6.64222e-13
67.128	1.89658e-13	3.22432e-14	6.75726e-13
67.686	1.89207e-13	3.42794e-14	6.95518e-13
68.245	1.88899e-13	5.31508e-14	7.20576e-13
68.803	1.88202e-13	5.06205e-14	7.35682e-13
69.361	1.88312e-13	6.50371e-14	7.5004e-13
69.919	1.87859e-13	7.74414e-14	7.52582e-13
70.477	1.90018e-13	8.72556e-14	7.53322e-13
71.035	1.88807e-13	6.91891e-14	7.44739e-13
71.593	1.90125e-13	7.86089e-14	7.3125e-13
72.151	1.91698e-13	7.86129e-14	7.12692e-13
72.709	1.91366e-13	2.93981e-14	7.08026e-13
73.267	1.91133e-13	4.76958e-14	7.09157e-13
73.826	1.90706e-13	3.40124e-14	7.23738e-13
74.384	1.90442e-13	4.07106e-14	7.34881e-13
74.942	1.88852e-13	3.03903e-14	7.45749e-13
75.5	1.89521e-13	6.32201e-14	7.61106e-13
76.058	1.8916e-13	7.87603e-14	7.71662e-13
76.616	1.88902e-13	9.24995e-14	7.78294e-13
77.174	1.90489e-13	9.61853e-14	7.73171e-13
77.732	1.88739e-13	9.85482e-14	7.63206e-13
78.29	1.88696e-13	8.78175e-14	7.52285e-13
78.848	1.90391e-13	9.70699e-14	7.46263e-13
79.407	1.90858e-13	9.02521e-14	7.44859e-13
79.965	1.89544e-13	6.28854e-14	7.45663e-13
80.523	1.90587e-13	4.54524e-14	7.53251e-13
81.081	1.89748e-13	4.11928e-14	7.67352e-13
81.639	1.90618e-13	4.39143e-14	7.79729e-13
82.197	1.88179e-13	4.39701e-14	7.82407e-13
82.755	1.89705e-13	4.10573e-14	7.82947e-13
83.313	1.89652e-13	6.67624e-14	7.82364e-13
83.871	1.86647e-13	8.08562e-14	7.67239e-13
84.429	1.88252e-13	9.27824e-14	7.51562e-13
84.988	1.87493e-13	1.12618e-13	7.3509e-13
85.546	1.89469e-13	7.76127e-14	7.23117e-13
86.104	1.89238e-13	7.56164e-14	7.1669e-13
86.662	1.90811e-13	9.11327e-14	7.17946e-13
87.22	1.89697e-13	5.09513e-14	7.22484e-13
87.778	1.90626e-13	2.9434e-14	7.31961e-13
88.336	1.89997e-13	2.83103e-14	7.42357e-13
88.894	1.88135e-13	3.44945e-14	7.44353e-13
89.452	1.89078e-13	5.03894e-14	7.41983e-13
90.01	1.88086e-13	7.18429e-14	7.24994e-13
90.569	1.89275e-13	6.95198e-14	7.07626e-13
91.127	1.87481e-13	8.98497e-14	6.85434e-13
91.685	1.87941e-13	8.49127e-14	6.70443e-13
92.243	1.87841e-13	8.08363e-14	6.54023e-13
92.801	1.89616e-13	8.48608e-14	6.49799e-13
93.359	1.89988e-13	9.56115e-14	6.53191e-13
93.917	1.89957e-13	7.12452e-14	6.63623e-13
94.475	1.8954e-13	3.42156e-14	6.82148e-13
95.033	1.90393e-13	4.04556e-14	6.9465e-13
95.591	1.89187e-13	4.80026e-14	6.99505e-13
96.15	1.898e-13	3.91168e-14	6.98137e-13
96.708	1.88796e-13	4.08302e-14	6.92032e-13
97.266	1.87903e-13	8.06012e-14	6.7823e-13
97.824	1.88623e-13	6.87588e-14	6.55485e-13
98.382	1.87208e-13	9.74126e-14	6.42288e-13
98.94	1.89171e-13	9.22086e-14	6.4079e-13
99.498	1.89524e-13	7.90193e-14	6.44852e-13
100.056	1.89234e-13	9.06147e-14	6.53772e-13
100.614	1.88919e-13	5.42625e-14	6.70443e-13
101.172	1.89262e-13	5.56731e-14	6.82953e-13
101.731	1.89516e-13	4.23882e-14	7.00225e-13
102.289	1.89244e-13	3.70806e-14	6.97058e-13
102.847	1.89907e-13	4.73411e-14	6.99689e-13
103.405	1.88743e-13	7.2596e-14	6.92994e-13
103.963	1.87956e-13	8.88615e-14	6.957e-13
104.521	1.87295e-13	8.64826e-14	6.96854e-13
105.079	1.88765e-13	7.69393e-14	6.99698e-13
105.637	1.89073e-13	7.98681e-14	6.99617e-13
106.195	1.89238e-13	5.16565e-14	7.0226e-13
106.753	1.89645e-13	5.83906e-14	7.07739e-13
107.312	1.89714e-13	3.27692e-14	7.06525e-13
107.87	1.8977e-13	3.99655e-14	7.10474e-13
108.428	1.8926e-13	5.26208e-14	7.1874e-13
108.986	1.88314e-13	7.14723e-14	7.35024e-13
109.544	1.87282e-13	1.0005e-13	7.42709e-13
110.102	1.87671e-13	1.06067e-13	7.50893e-13
110.66	1.88571e-13	7.3369e-14	7.54863e-13
111.218	1.875e-13	7.47557e-14	7.54814e-13
111.776	1.90487e-13	6.40927e-14	7.3791e-13
112.334	1.89585e-13	5.53464e-14	7.27594e-13
112.893	1.89832e-13	3.88777e-14	7.20139e-13
113.451	1.89281e-13	4.26552e-14	7.22424e-13
114.009	1.88696e-13	4.78751e-14	7.2678e-13
114.567	1.86516e-13	6.89341e-14	7.33263e-13
115.125	1.88019e-13	8.1976e-14	7.39803e-13
115.683	1.88666e-13	8.68731e-14	7.49803e-13
116.241	1.88714e-13	7.90034e-14	7.5091e-13
116.799	1.89963e-13	6.90696e-14	7.38796e-13
117.357	1.89485e-13	5.10469e-14	7.28207e-13
117.915	1.89803e-13	4.26113e-14	7.10096e-13
118.474	1.8891e-13	4.74926e-14	7.00228e-13
119.032	1.88568e-13	5.25372e-14	6.91577e-13
119.59	1.88075e-13	6.49375e-14	6.94619e-13
120.148	1.87685e-13	8.2992e-14	7.04683e-13
120.706	1.86569e-13	8.32949e-14	7.20092e-13
121.264	1.88206e-13	8.0924e-14	7.32148e-13
121.822	1.87912e-13	4.68391e-14	7.35973e-13
122.38	1.89088e-13	4.07146e-14	7.29024e-13
122.938	1.89132e-13	4.62055e-14	7.19708e-13
123.496	1.87949e-13	3.97902e-14	7.10089e-13
124.055	1.86922e-13	6.68899e-14	7.12469e-13
124.613	1.86456e-13	8.97301e-14	7.21617e-13
125.171	1.87304e-13	7.84933e-14	7.2745e-13
125.729	1.8649e-13	6.71251e-14	7.38802e-13
126.287	1.88705e-13	7.78438e-14	7.56287e-13
126.845	1.89029e-13	3.48611e-14	7.60819e-13
127.403	1.88665e-13	4.96403e-14	7.45094e-13
127.961	1.90247e-13	3.82601e-14	7.3457e-13
128.519	1.88915e-13	5.81356e-14	7.31211e-13
129.077	1.88627e-13	6.5057e-14	7.2947e-13
129.636	1.88475e-13	8.78055e-14	7.35845e-13
130.194	1.87108e-13	9.14196e-14	7.39726e-13
130.752	1.88824e-13	8.30917e-14	7.52118e-13
131.31	1.89919e-13	8.0649e-14	7.55678e-13
131.868	1.88779e-13	4.64645e-14	7.65789e-13
132.426	1.89306e-13	7.04084e-14	7.65011e-13
132.984	1.89789e-13	3.99217e-14	7.56716e-13
133.542	1.89611e-13	5.16526e-14	7.43059e-13
134.1	1.90308e-13	6.9739e-14	7.44424e-13
134.658	1.87862e-13	7.3118e-14	7.48867e-13
135.217	1.86538e-13	7.79793e-14	7.55203e-13
135.775	1.88244e-13	8.80048e-14	7.61886e-13
136.333	1.89978e-13	6.99303e-14	7.63885e-13
136.891	1.89662e-13	7.82861e-14	7.62616e-13
137.449	1.90801e-13	5.52746e-14	7.50749e-13
138.007	1.89938e-13	3.97663e-14	7.4664e-13
138.565	1.89925e-13	5.05847e-14	7.35853e-13
139.123	1.90102e-13	8.23983e-14	7.23004e-13
139.681	1.88396e-13	7.53215e-14	7.15832e-13
140.239	1.88038e-13	1.01007e-13	7.25048e-13
140.798	1.86786e-13	8.36734e-14	7.23189e-13
141.356	1.88632e-13	6.83444e-14	7.22843e-13
141.914	1.88965e-13	6.28654e-14	7.09745e-13
142.472	1.88954e-13	4.98355e-14	6.95105e-13
143.03	1.89624e-13	5.55057e-14	6.83269e-13
143.588	1.88788e-13	6.45828e-14	6.78559e-13
144.146	1.89317e-13	5.62031e-14	6.74614e-13
144.704	1.89484e-13	9.8086e-14	6.70777e-13
145.262	1.86951e-13	7.96011e-14	6.7226e-13
145.82	1.87898e-13	7.29746e-14	6.78797e-13
146.379	1.89902e-13	7.20621e-14	6.78254e-13
146.937	1.8843e-13	3.63076e-14	6.78257e-13
147.495	1.9051e-13	6.08452e-14	6.76066e-13
148.053	1.91546e-13	2.70791e-14	6.72231e-13
148.611	1.87938e-13	4.70901e-14	6.64569e-13
149.169	1.88677e-13	6.48897e-14	6.62771e-13
149.727	1.88205e-13	5.21586e-14	6.61779e-13
150.285	1.87478e-13	9.29099e-14	6.62376e-13
150.843	1.88553e-13	5.86417e-14	6.73015e-13
151.401	1.87161e-13	5.66693e-14	6.83864e-13
151.96	1.88923e-13	4.98754e-14	6.86237e-13
152.518	1.91264e-13	4.76081e-14	6.83434e-13
153.076	1.89072e-13	5.04293e-14	6.72083e-13
153.634	1.88965e-13	6.85874e-14	6.62619e-13
154.192	1.88783e-13	7.57359e-14	6.56374e-13
154.75	1.86844e-13	8.96066e-14	6.53727e-13
155.308	1.87145e-13	8.78693e-14	6.56829e-13
155.866	1.87958e-13	7.30542e-14	6.74472e-13
156.424	1.89385e-13	7.10898e-14	6.84052e-13
156.982	1.90081e-13	4.83094e-14	6.84151e-13
157.541	1.90707e-13	5.04014e-14	6.82592e-13
158.099	1.89686e-13	3.2809e-14	6.76668e-13
158.657	1.898e-13	4.93454e-14	6.67121e-13
159.215	1.88297e-13	7.1823e-14	6.5733e-13
159.773	1.87347e-13	7.63536e-14	6.59039e-13
160.331	1.86668e-13	8.15974e-14	6.6457e-13
160.889	1.88565e-13	7.22175e-14	6.7533e-13
161.447	1.88863e-13	5.95063e-14	6.93591e-13
162.005	1.89721e-13	3.9842e-14	6.97977e-13
162.563	1.89133e-13	2.23572e-14	6.92197e-13
163.122	1.90035e-13	5.47128e-14	6.73918e-13
163.68	1.89713e-13	3.61841e-14	6.57794e-13
164.238	1.87835e-13	6.54953e-14	6.45885e-13
164.796	1.87799e-13	7.98043e-14	6.4329e-13
165.354	1.87561e-13	7.54849e-14	6.50245e-13
165.912	1.87347e-13	9.03796e-14	6.67509e-13
166.47	1.891e-13	8.08045e-14	6.79355e-13
167.028	1.88848e-13	5.01424e-14	6.86079e-13
167.586	1.89382e-13	4.17985e-14	6.84722e-13
168.144	1.9001e-13	4.764e-14	6.72515e-13
168.703	1.89801e-13	4.44084e-14	6.53366e-13
169.261	1.88599e-13	6.49933e-14	6.4142e-13
169.819	1.88803e-13	7.1293e-14	6.41556e-13
170.377	1.87337e-13	8.39563e-14	6.54575e-13
170.935	1.87844e-13	7.82025e-14	6.66685e-13
171.493	1.88252e-13	7.35484e-14	6.81215e-13
172.051	1.88869e-13	7.58993e-14	6.88423e-13
172.609	1.9003e-13	4.92498e-14	6.88055e-13
173.167	1.90317e-13	4.69905e-14	6.81289e-13
173.725	1.89868e-13	3.85749e-14	6.70566e-13
174.284	1.88506e-13	4.3739e-14	6.53393e-13
174.842	1.88124e-13	6.25865e-14	6.54603e-13
175.4	1.86687e-13	9.14834e-14	6.59985e-13
175.958	1.88527e-13	8.70644e-14	6.74181e-13
176.516	1.87889e-13	9.37188e-14	6.90357e-13
177.074	1.88721e-13	6.6109e-14	6.98271e-13
177.632	1.90336e-13	4.5552e-14	6.97424e-13
178.19	1.90186e-13	5.92792e-14	6.91134e-13
178.748	1.88726e-13	3.31916e-14	6.85004e-13
179.306	1.87499e-13	2.8657e-14	6.76712e-13
179.865	1.88807e-13	4.71021e-14	6.72032e-13
180.423	1.87518e-13	7.75251e-14	6.79504e-13
180.981	1.8813e-13	8.02426e-14	6.94746e-13
181.539	1.87567e-13	9.18898e-14	7.07109e-13
182.097	1.87783e-13	6.42322e-14	7.2002e-13
182.655	1.87646e-13	5.73307e-14	7.19565e-13
183.213	1.88418e-13	5.13019e-14	7.12815e-13
183.771	1.88878e-13	3.18926e-14	7.05185e-13
184.329	1.88786e-13	5.15888e-14	6.93754e-13
184.887	1.88285e-13	5.34815e-14	6.92469e-13
185.446	1.88228e-13	9.53884e-14	6.97897e-13
186.004	1.88158e-13	7.79634e-14	7.07828e-13
186.562	1.87083e-13	1.02473e-13	7.15111e-13
187.12	1.86848e-13	6.18095e-14	7.19968e-13
187.678	1.89393e-13	7.19306e-14	7.29116e-13
188.236	1.89478e-13	4.88992e-14	7.20887e-13
188.794	1.90943e-13	2.17914e-14	7.15844e-13
189.352	1.89748e-13	4.72057e-14	7.0692e-13
189.91	1.88172e-13	5.12302e-14	6.95785e-13
190.468	1.88057e-13	7.45246e-14	7.02377e-13
191.027	1.87588e-13	7.69792e-14	7.10994e-13
191.585	1.87921e-13	8.6128e-14	7.21769e-13
192.143	1.87808e-13	7.12014e-14	7.2568e-13
192.701	1.87125e-13	4.23802e-14	7.27672e-13
193.259	1.88298e-13	3.57856e-14	7.23303e-13
193.817	1.89443e-13	4.97399e-14	7.13961e-13
194.375	1.8943e-13	5.57767e-14	7.03154e-13
194.933	1.88718e-13	5.83707e-14	6.96596e-13
195.491	1.86163e-13	5.71952e-14	6.94371e-13
196.049	1.88115e-13	7.03168e-14	7.04934e-13
196.608	1.85752e-13	9.3392e-14	7.12588e-13
197.166	1.86596e-13	6.94083e-14	7.24454e-13
197.724	1.88045e-13	5.27922e-14	7.29187e-13
198.282	1.89638e-13	3.67658e-14	7.3175e-13
198.84	1.89085e-13	3.81126e-14	7.18614e-13
199.398	1.89126e-13	6.34193e-14	7.10646e-13
199.956	1.87563e-13	6.6109e-14	7.09617e-13
200.514	1.86025e-13	9.00927e-14	7.12182e-13
201.072	1.87091e-13	8.13025e-14	7.13483e-13
201.63	1.88316e-13	7.44728e-14	7.25742e-13
202.189	1.88213e-13	7.78438e-14	7.28212e-13
202.747	1.89565e-13	6.35149e-14	7.39946e-13
203.305	1.90171e-13	6.30886e-14	7.40348e-13
203.863	1.91749e-13	2.66328e-14	7.37324e-13
204.421	1.88746e-13	2.93981e-14	7.30714e-13
204.979	1.89095e-13	5.58405e-14	7.28677e-13
205.537	1.871e-13	8.60005e-14	7.35626e-13
206.095	1.87307e-13	9.11327e-14	7.47267e-13
206.653	1.87471e-13	9.11208e-14	7.58728e-13
207.211	1.88826e-13	5.59879e-14	7.63965e-13
207.77	1.87585e-13	7.11416e-14	7.64086e-13
208.328	1.90216e-13	5.70478e-14	7.62304e-13
208.886	1.90645e-13	1.9026e-14	7.53907e-13
209.444	1.90173e-13	5.51949e-14	7.45806e-13
210.002	1.89897e-13	8.15576e-14	7.3298e-13
210.56	1.87382e-13	9.74166e-14	7.25152e-13
211.118	1.87651e-13	9.97675e-14	7.2523e-13
211.676	1.87676e-13	8.4821e-14	7.29971e-13
212.234	1.87994e-13	7.05399e-14	7.33362e-13
212.792	1.887e-13	5.08277e-14	7.26622e-13
213.351	1.89705e-13	5.26766e-14	7.13014e-13
213.909	1.8984e-13	6.33834e-14	7.05118e-13
214.467	1.89939e-13	6.16581e-14	6.99735e-13
215.025	1.88052e-13	5.47407e-14	6.93809e-13
215.583	1.88794e-13	8.22628e-14	6.92332e-13
216.141	1.87353e-13	8.41874e-14	6.92365e-13
216.699	1.87153e-13	6.2726e-14	6.99978e-13
217.257	1.88658e-13	6.36425e-14	7.08461e-13
217.815	1.88643e-13	5.7506e-14	7.10071e-13
218.373	1.88524e-13	4.11529e-14	7.03956e-13
218.932	1.88981e-13	4.27667e-14	6.89941e-13
219.49	1.88337e-13	3.21356e-14	6.79216e-13
220.048	1.87857e-13	6.48976e-14	6.76137e-13
220.606	1.85934e-13	6.4551e-14	6.76963e-13
221.164	1.86616e-13	8.86901e-14	6.84838e-13
221.722	1.87431e-13	4.4775e-14	6.9215e-13
222.28	1.87668e-13	3.74034e-14	6.98159e-13
222.838	1.88553e-13	4.12605e-14	6.98946e-13
223.396	1.88682e-13	3.4905e-14	6.85614e-13
223.954	1.88927e-13	4.25795e-14	6.81492e-13
224.513	1.88004e-13	4.91382e-14	6.71505e-13
225.071	1.88577e-13	8.40002e-14	6.7636e-13
225.629	1.87424e-13	7.43732e-14	6.72e-13
226.187	1.87053e-13	1.11e-13	6.83563e-13
226.745	1.86898e-13	6.8962e-14	6.86197e-13
227.303	1.88373e-13	7.39588e-14	6.98207e-13
227.861	1.89783e-13	4.85087e-14	7.08706e-13
228.419	1.90182e-13	3.57856e-14	7.00063e-13
228.977	1.90891e-13	5.21825e-14	6.97527e-13
229.535	1.88599e-13	5.78129e-14	6.95287e-13
230.094	1.8764e-13	5.5446e-14	6.88991e-13
230.652	1.87965e-13	6.94959e-14	7.0403e-13
231.21	1.88491e-13	1.02888e-13	7.0986e-13
231.768	1.8857e-13	6.60412e-14	7.21545e-13
232.326	1.90015e-13	5.36529e-14	7.2284e-13
232.884	1.90254e-13	5.12103e-14	7.2671e-13
233.442	1.90115e-13	2.85056e-14	7.20261e-13
234	1.89052e-13	2.57402e-14	7.16029e-13
234.558	1.88016e-13	6.09448e-14	7.07114e-13
235.116	1.87643e-13	6.78503e-14	7.00833e-13
235.675	1.87483e-13	9.48903e-14	7.01931e-13
236.233	1.87797e-13	7.04722e-14	7.06658e-13
236.791	1.88444e-13	7.96608e-14	7.02756e-13
237.349	1.88791e-13	4.7365e-14	6.97109e-13
237.907	1.8834e-13	3.38052e-14	6.92757e-13
238.465	1.91379e-13	4.14358e-14	6.89686e-13
239.023	1.90201e-13	4.42291e-14	6.83614e-13
239.581	1.87973e-13	4.10454e-14	6.73789e-13
240.139	1.87456e-13	6.87667e-14	6.68822e-13
240.697	1.88376e-13	6.56587e-14	6.74062e-13
241.256	1.88958e-13	9.10491e-14	6.84986e-13
241.814	1.89646e-13	8.08483e-14	7.02407e-13
242.372	1.88771e-13	5.5964e-14	7.06382e-13
242.93	1.90046e-13	3.96427e-14	7.01382e-13
243.488	1.90877e-13	3.39606e-14	7.01729e-13
244.046	1.89285e-13	5.60038e-14	6.98575e-13
244.604	1.89861e-13	5.35772e-14	6.97278e-13
245.162	1.87592e-13	8.06809e-14	6.99126e-13
245.72	1.86638e-13	9.24915e-14	7.03712e-13
246.278	1.87999e-13	7.99477e-14	7.08037e-13
246.837	1.89397e-13	5.65059e-14	7.2028e-13
247.395	1.88491e-13	5.48443e-14	7.33425e-13
247.953	1.90135e-13	5.86815e-14	7.28116e-13
248.511	1.89625e-13	3.37773e-14	7.18022e-13
249.069	1.89121e-13	5.21905e-14	7.13201e-13
249.627	1.87765e-13	5.29595e-14	6.99985e-13
250.185	1.88962e-13	6.70892e-14	7.00995e-13
250.743	1.88365e-13	7.623e-14	7.01748e-13
251.301	1.87812e-13	7.88759e-14	7.12143e-13
251.859	1.88882e-13	7.25801e-14	7.22947e-13
252.418	1.89664e-13	4.08262e-14	7.22042e-13
252.976	1.89666e-13	4.55122e-14	7.18559e-13
253.534	1.90206e-13	3.32952e-14	7.05284e-13
254.092	1.89234e-13	4.96124e-14	7.09931e-13
254.65	1.88821e-13	6.39493e-14	7.02834e-13
255.208	1.88788e-13	7.35404e-14	7.03094e-13
255.766	1.86394e-13	9.1571e-14	7.08721e-13
256.324	1.8659e-13	9.10291e-14	7.12374e-13
256.882	1.89137e-13	8.41675e-14	7.27041e-13
257.44	1.88955e-13	5.68486e-14	7.33181e-13
257.999	1.90924e-13	3.32035e-14	7.29943e-13
258.557	1.9008e-13	4.51217e-14	7.3061e-13
259.115	1.89891e-13	4.93375e-14	7.17319e-13
259.673	1.87254e-13	5.30034e-14	7.20597e-13
260.231	1.8612e-13	8.78852e-14	7.2316e-13
260.789	1.87608e-13	9.81179e-14	7.39715e-13
261.347	1.88498e-13	6.24112e-14	7.50931e-13
261.905	1.8855e-13	6.05264e-14	7.61161e-13
262.463	1.89646e-13	6.04667e-14	7.64017e-13
263.021	1.9004e-13	3.03425e-14	7.63956e-13
263.58	1.90401e-13	3.78257e-14	7.58872e-13
264.138	1.89063e-13	6.76471e-14	7.5027e-13
264.696	1.87831e-13	6.9994e-14	7.45502e-13
265.254	1.8924e-13	8.77936e-14	7.48726e-13
265.812	1.89904e-13	8.29562e-14	7.69348e-13
266.37	1.9086e-13	8.38966e-14	7.92066e-13
266.928	1.93993e-13	9.63208e-14	8.1865e-13
267.486	2.0826e-13	3.50325e-14	8.40022e-13
268.044	2.34437e-13	1.52326e-14	8.58276e-13
268.602	2.76435e-13	4.88434e-14	8.72822e-13
269.161	3.21572e-13	6.0112e-14	8.7015e-13
269.719	3.73812e-13	1.0431e-13	8.73231e-13
270.277	4.21791e-13	1.16029e-13	8.67659e-13
270.835	4.70304e-13	1.46165e-13	8.79182e-13
271.393	5.15055e-13	1.64638e-13	9.01545e-13
271.951	5.67399e-13	1.81828e-13	9.23601e-13
272.509	6.0695e-13	1.75707e-13	9.56785e-13
273.067	6.53057e-13	1.54776e-13	9.87023e-13
273.625	6.92566e-13	1.81429e-13	1.01039e-12
274.183	7.24251e-13	1.60072e-13	1.02458e-12
274.742	7.66093e-13	2.05947e-13	1.03256e-12
275.3	8.00734e-13	2.2601e-13	1.04132e-12
275.858	8.20476e-13	2.25217e-13	1.044e-12
276.416	8.52752e-13	2.94945e-13	1.05476e-12
276.974	8.83255e-13	2.6092e-13	1.07749e-12
277.532	9.05333e-13	2.67443e-13	1.09694e-12
278.09	9.31445e-13	2.45989e-13	1.11901e-12
278.648	9.54061e-13	2.36876e-13	1.13486e-12
279.206	9.70859e-13	2.34418e-13	1.15059e-12
279.764	9.90228e-13	2.43574e-13	1.16598e-12
280.323	1.00146e-12	2.59426e-13	1.18216e-12
280.881	1.02493e-12	2.76388e-13	1.20468e-12
281.439	1.04186e-12	2.98591e-13	1.22889e-12
281.997	1.06727e-12	3.01966e-13	1.24401e-12
282.555	1.06906e-12	3.24216e-13	1.25431e-12
283.113	1.08376e-12	2.88836e-13	1.26394e-12
283.671	1.08739e-12	2.95654e-13	1.26551e-12
284.229	1.10654e-12	2.79986e-13	1.26321e-12
284.787	1.12314e-12	2.74966e-13	1.26797e-12
285.345	1.1125e-12	2.62797e-13	1.27634e-12
285.904	1.12756e-12	2.74778e-13	1.2807e-12
286.462	1.14124e-12	2.78054e-13	1.30348e-12
287.02	1.14282e-12	3.00009e-13	1.33227e-12
287.578	1.14746e-12	2.92578e-13	1.36069e-12
288.136	1.14376e-12	3.10549e-13	1.37325e-12
288.694	1.16036e-12	3.25818e-13	1.38165e-12
289.252	1.15418e-12	3.2528e-13	1.37459e-12
289.81	1.15764e-12	3.34278e-13	1.36354e-12
290.368	1.1584e-12	3.13589e-13	1.35492e-12
290.926	1.16588e-12	2.88689e-13	1.34675e-12
291.485	1.16404e-12	3.04672e-13	1.34363e-12
292.043	1.16958e-12	2.79062e-13	1.34526e-12
292.601	1.15614e-12	2.46184e-13	1.35744e-12
293.159	1.15804e-12	2.88195e-13	1.36495e-12
293.717	1.16648e-12	2.97539e-13	1.38701e-12
294.275	1.15563e-12	3.06568e-13	1.39885e-12
294.833	1.14988e-12	2.98424e-13	1.40283e-12
295.391	1.1578e-12	3.32943e-13	1.40414e-12
295.949	1.15064e-12	3.38135e-13	1.39535e-12
296.507	1.16357e-12	3.30675e-13	1.38923e-12
297.066	1.14077e-12	3.21798e-13	1.384e-12
297.624	1.15584e-12	3.22806e-13	1.3797e-12
298.182	1.14944e-12	3.19857e-13	1.37916e-12
298.74	1.13919e-12	3.20463e-13	1.39158e-12
299.298	1.12805e-12	2.98734e-13	1.39957e-12
299.856	1.13918e-12	2.75041e-13	1.41253e-12
300.414	1.13765e-12	2.77815e-13	1.43139e-12
300.972	1.13277e-12	2.68957e-13	1.43564e-12
301.53	1.13224e-12	2.98619e-13	1.43929e-12
302.088	1.136e-12	2.95041e-13	1.44356e-12
302.647	1.13372e-12	3.06919e-13	1.44331e-12
303.205	1.12512e-12	3.07835e-13	1.43901e-12
303.763	1.11601e-12	3.31998e-13	1.43629e-12
304.321	1.12783e-12	3.2736e-13	1.42872e-12
304.879	1.11475e-12	3.13545e-13	1.43199e-12
305.437	1.11998e-12	2.88159e-13	1.42969e-12
305.995	1.11376e-12	2.90247e-13	1.43215e-12
306.553	1.10858e-12	3.06074e-13	1.43596e-12
307.111	1.10682e-12	2.68491e-13	1.44191e-12
307.669	1.1155e-12	2.80887e-13	1.44659e-12
308.228	1.10747e-12	3.02982e-13	1.44735e-12
308.786	1.10686e-12	2.9669e-13	1.4501e-12
309.344	1.12088e-12	3.10246e-13	1.44595e-12
309.902	1.12043e-12	3.37884e-13	1.43231e-12
310.46	1.1196e-12	3.35573e-13	1.42735e-12
311.018	1.10076e-12	3.30476e-13	1.41461e-12
311.576	1.10358e-12	3.06935e-13	1.40027e-12
312.134	1.11074e-12	2.94654e-13	1.39124e-12
312.692	1.11312e-12	3.05098e-13	1.38758e-12
313.25	1.10212e-12	2.91701e-13	1.37647e-12
313.809	1.09738e-12	2.91343e-13	1.37405e-12
314.367	1.10254e-12	2.78516e-13	1.3823e-12
314.925	1.10403e-12	2.78361e-13	1.37477e-12
315.483	1.10813e-12	2.84565e-13	1.35749e-12
316.041	1.09412e-12	3.03711e-13	1.34389e-12
316.599	1.09974e-12	3.16335e-13	1.3288e-12
317.157	1.10353e-12	3.11457e-13	1.30268e-12
317.715	1.09658e-12	3.21407e-13	1.28846e-12
318.273	1.09459e-12	3.13127e-13	1.26794e-12
318.831	1.08308e-12	3.20347e-13	1.25443e-12
319.39	1.0452e-12	2.75547e-13	1.23877e-12
319.948	1.00403e-12	2.5307e-13	1.22873e-12
320.506	9.66014e-13	2.40371e-13	1.22454e-12
321.064	9.42912e-13	2.14666e-13	1.22863e-12
321.622	9.11295e-13	2.24631e-13	1.23286e-12
322.18	8.80223e-13	2.04074e-13	1.22835e-12
322.738	8.58133e-13	2.35207e-13	1.22643e-12
323.296	8.35943e-13	2.36713e-13	1.21231e-12
323.854	8.2406e-13	2.37123e-13	1.18427e-12
324.412	7.97329e-13	2.72272e-13	1.172e-12
324.971	7.80305e-13	2.54943e-13	1.15549e-12
325.529	7.54275e-13	2.36119e-13	1.13625e-12
326.087	7.20699e-13	2.40008e-13	1.11676e-12
326.645	6.97572e-13	2.27895e-13	1.0958e-12
327.203	6.60416e-13	1.98631e-13	1.07783e-12
327.761	6.25117e-13	1.82724e-13	1.07398e-12
328.319	5.98848e-13	1.53561e-13	1.07278e-12
328.877	5.58839e-13	1.43718e-13	1.05555e-12
329.435	5.19515e-13	1.16826e-13	1.03994e-12
329.993	4.88679e-13	1.30418e-13	1.01911e-12
330.552	4.51364e-13	1.28178e-13	9.941e-13
331.11	4.19113e-13	1.41117e-13	9.64731e-13
331.668	3.84086e-13	1.4061e-13	9.44451e-13
332.226	3.59589e-13	1.06414e-13	9.15649e-13
332.784	3.32123e-13	9.70818e-14	8.93836e-13
333.342	3.14633e-13	9.78668e-14	8.80505e-13
333.9	2.96247e-13	6.33635e-14	8.70641e-13
334.458	2.81992e-13	6.19251e-14	8.623e-13
335.016	2.69789e-13	6.50331e-14	8.55333e-13
335.574	2.60184e-13	3.44587e-14	8.50828e-13
336.133	2.51894e-13	5.34337e-14	8.48871e-13
336.691	2.442e-13	5.19634e-14	8.40169e-13
337.249	2.35851e-13	6.77028e-14	8.27381e-13
337.807	2.32804e-13	9.04553e-14	8.17387e-13
338.365	2.28272e-13	7.85611e-14	7.92645e-13
338.923	2.26901e-13	8.1187e-14	7.70788e-13
339.481	2.25247e-13	8.58212e-14	7.51295e-13
340.039	2.22283e-13	9.65678e-14	7.32703e-13
340.597	2.21941e-13	5.31388e-14	7.2485e-13
341.155	2.18935e-13	2.97647e-14	7.22779e-13
341.714	2.17131e-13	3.48093e-14	7.26863e-13
342.272	2.18456e-13	5.34616e-14	7.2445e-13
342.83	2.14653e-13	6.35867e-14	7.2503e-13
343.388	2.1208e-13	4.48985e-14	7.32012e-13
343.946	2.12257e-13	5.73188e-14	7.40131e-13
344.504	2.09512e-13	7.65966e-14	7.38496e-13
345.062	2.08914e-13	1.04832e-13	7.39323e-13
345.62	2.07732e-13	1.09566e-13	7.42567e-13
346.178	2.09017e-13	9.65001e-14	7.39377e-13
346.736	2.09392e-13	9.62092e-14	7.3301e-13
347.295	2.08556e-13	8.30757e-14	7.27053e-13
347.853	2.09407e-13	8.99413e-14	7.31042e-13
348.411	2.10321e-13	6.87867e-14	7.37167e-13
348.969	2.06842e-13	6.40768e-14	7.43488e-13
349.527	2.08935e-13	5.59879e-14	7.40202e-13
350.085	2.05206e-13	3.00676e-14	7.44018e-13
350.643	2.07249e-13	6.05543e-14	7.4392e-13
351.201	2.05706e-13	4.07704e-14	7.3568e-13
351.759	2.05714e-13	7.91508e-14	7.37516e-13
352.317	2.04042e-13	9.24915e-14	7.40165e-13
352.876	2.03394e-13	1.04987e-13	7.28088e-13
353.434	2.04597e-13	1.03382e-13	7.1849e-13
353.992	2.03562e-13	9.0013e-14	7.12093e-13
354.55	2.03289e-13	8.2996e-14	7.03459e-13
355.108	2.05592e-13	6.94402e-14	6.96847e-13
355.666	2.03663e-13	6.19251e-14	6.98738e-13
356.224	2.0501e-13	5.24136e-14	6.94756e-13
356.782	2.05084e-13	4.88115e-14	6.83526e-13
357.34	2.03733e-13	3.97224e-14	6.83289e-13
357.898	2.04632e-13	2.81948e-14	6.78168e-13
358.457	2.02879e-13	5.54579e-14	6.74218e-13
359.015	2.01458e-13	7.42497e-14	6.71759e-13
359.573	2.01433e-13	7.20461e-14	6.67687e-13
360.131	2.0238e-13	9.07741e-14	6.66221e-13
360.689	2.01189e-13	9.82255e-14	6.68204e-13
361.247	2.01888e-13	9.66993e-14	6.70063e-13
361.805	2.01447e-13	8.49844e-14	6.66367e-13
362.363	2.01348e-13	6.92011e-14	6.66737e-13
362.921	2.00914e-13	7.51064e-14	6.61619e-13
363.479	2.01285e-13	3.29206e-14	6.6703e-13
364.038	2.00898e-13	5.84424e-14	6.67197e-13
364.596	2.01215e-13	2.60829e-14	6.68338e-13
365.154	1.98907e-13	2.46644e-14	6.73229e-13
365.712	1.98191e-13	4.95845e-14	6.70894e-13
366.27	1.98188e-13	7.20023e-14	6.59689e-13
366.828	1.98449e-13	7.53694e-14	6.6967e-13
367.386	1.9737e-13	6.29212e-14	6.69061e-13
367.944	1.97857e-13	9.67591e-14	6.65855e-13
368.502	1.98123e-13	9.16906e-14	6.73422e-13
369.06	1.98707e-13	9.66674e-14	6.80547e-13
369.619	1.97766e-13	6.87269e-14	6.7828e-13
370.177	1.98642e-13	5.84584e-14	6.76493e-13
370.735	1.98183e-13	4.38785e-14	6.72643e-13
371.293	1.98496e-13	3.45981e-14	6.78401e-13
371.851	1.98893e-13	3.34107e-14	6.80968e-13
372.409	1.97909e-13	3.97224e-14	6.70154e-13
372.967	1.98223e-13	4.57552e-14	6.63266e-13
373.525	1.96606e-13	4.57154e-14	6.65992e-13
374.083	1.96224e-13	6.70374e-14	6.56346e-13
374.641	1.96074e-13	6.64556e-14	6.46669e-13
375.2	1.97137e-13	9.21966e-14	6.45472e-13
375.758	1.96575e-13	7.67879e-14	6.41485e-13
376.316	1.98717e-13	7.44728e-14	6.36674e-13
376.874	1.98554e-13	8.26653e-14	6.32047e-13
377.432	1.97258e-13	6.60093e-14	6.28642e-13
377.99	1.97853e-13	5.10349e-14	6.38344e-13
378.548	1.98898e-13	1.4611e-14	6.38458e-13
379.106	1.98119e-13	3.34306e-14	6.46358e-13
379.664	1.96428e-13	5.70757e-14	6.58318e-13
380.222	1.96542e-13	3.27333e-14	6.55678e-13
380.781	1.95727e-13	5.48562e-14	6.53982e-13
381.339	1.96711e-13	6.06898e-14	6.58162e-13
381.897	1.9436e-13	7.91827e-14	6.48617e-13
382.455	1.94973e-13	9.86438e-14	6.37188e-13
383.013	1.95364e-13	8.75545e-14	6.37078e-13
383.571	1.96461e-13	6.90815e-14	6.44889e-13
384.129	1.96496e-13	4.86641e-14	6.4537e-13
384.687	1.96433e-13	5.81117e-14	6.46242e-13
385.245	1.96944e-13	4.10414e-14	6.58921e-13
385.803	1.96963e-13	3.95312e-14	6.64434e-13
386.362	1.95639e-13	1.62925e-14	6.79084e-13
386.92	1.95983e-13	5.81635e-14	6.8541e-13
387.478	1.95418e-13	7.31658e-14	6.87217e-13
388.036	1.93342e-13	7.00219e-14	6.82494e-13
388.594	1.95993e-13	7.07671e-14	6.67325e-13
389.152	1.95054e-13	8.45182e-14	6.62944e-13
389.71	1.94772e-13	8.37611e-14	6.58002e-13
390.268	1.96278e-13	7.58077e-14	6.51105e-13
390.826	1.95769e-13	7.42257e-14	6.52022e-13
391.384	1.97233e-13	6.21084e-14	6.63884e-13
391.943	1.97953e-13	4.60541e-14	6.77705e-13
392.501	1.95969e-13	4.37788e-14	6.91796e-13
393.059	1.9686e-13	3.3586e-14	7.11286e-13
393.617	1.95275e-13	3.7746e-14	7.15964e-13
394.175	1.9465e-13	4.35517e-14	7.22616e-13
394.733	1.93562e-13	4.919e-14	7.20041e-13
395.291	1.93826e-13	7.55168e-14	7.06899e-13
395.849	1.92557e-13	8.36654e-14	6.95693e-13
396.407	1.92916e-13	1.01373e-13	6.84244e-13
396.965	1.94223e-13	8.36893e-14	6.72996e-13
397.524	1.95847e-13	8.88535e-14	6.56003e-13
398.082	1.95563e-13	6.10444e-14	6.52207e-13
398.64	1.95057e-13	5.04372e-14	6.62383e-13
399.198	1.94815e-13	3.83278e-14	6.82198e-13
399.756	1.95536e-13	3.28409e-14	6.92972e-13
400.314	1.94895e-13	3.38211e-14	6.95813e-13
400.872	1.94324e-13	5.61234e-14	7.09599e-13
401.43	1.93706e-13	5.30671e-14	7.11262e-13
401.988	1.93167e-13	6.06061e-14	6.96592e-13
402.546	1.92754e-13	8.45779e-14	6.89772e-13
403.105	1.94282e-13	8.36057e-14	6.74436e-13
403.663	1.93224e-13	1.01509e-13	6.56347e-13
404.221	1.94037e-13	5.96538e-14	6.42256e-13
404.779	1.94202e-13	5.26009e-14	6.43825e-13
405.337	1.96978e-13	4.51376e-14	6.58224e-13
405.895	1.93583e-13	1.93647e-14	6.77182e-13
406.453	1.94122e-13	4.28863e-14	6.90065e-13
407.011	1.92225e-13	5.39637e-14	7.09493e-13
407.569	1.93177e-13	4.70463e-14	7.15662e-13
408.127	1.92901e-13	3.68256e-14	7.11703e-13
408.686	1.93004e-13	7.50107e-14	7.03467e-13
409.244	1.94249e-13	7.54451e-14	6.90045e-13
409.802	1.93512e-13	1.11255e-13	6.73346e-13
410.36	1.93411e-13	8.50959e-14	6.64958e-13
410.918	1.93891e-13	7.48832e-14	6.6222e-13
411.476	1.94171e-13	6.90855e-14	6.7035e-13
412.034	1.95156e-13	5.33381e-14	6.73472e-13
412.592	1.93734e-13	3.01871e-14	6.94206e-13
413.15	1.94691e-13	4.68032e-14	7.216e-13
413.708	1.9427e-13	3.55306e-14	7.28532e-13
414.267	1.92444e-13	5.91358e-14	7.34467e-13
414.825	1.92973e-13	3.88339e-14	7.18708e-13
415.383	1.93935e-13	7.64612e-14	7.06063e-13
415.941	1.91672e-13	7.23609e-14	6.85514e-13
416.499	1.90739e-13	1.02513e-13	6.77126e-13
417.057	1.9262e-13	7.48832e-14	6.79295e-13
417.615	1.92293e-13	7.00418e-14	6.70972e-13
418.173	1.92509e-13	3.73715e-14	6.77829e-13
418.731	1.95481e-13	3.64271e-14	6.98862e-13
419.289	1.94699e-13	3.27094e-14	7.17407e-13
419.848	1.92012e-13	2.2947e-14	7.37749e-13
420.406	1.93351e-13	6.38815e-14	7.41372e-13
420.964	1.93396e-13	5.4912e-14	7.4606e-13
421.522	1.92377e-13	7.01016e-14	7.35989e-13
422.08	1.92117e-13	7.87324e-14	7.23006e-13
422.638	1.90643e-13	9.67312e-14	7.10015e-13
423.196	1.92559e-13	8.67735e-14	6.98953e-13
423.754	1.9275e-13	9.76716e-14	6.97701e-13
424.312	1.93182e-13	7.49868e-14	7.06132e-13
424.87	1.94311e-13	3.82122e-14	7.18036e-13
425.429	1.92752e-13	3.88936e-14	7.36682e-13
425.987	1.92908e-13	4.15434e-14	7.48317e-13
426.545	1.92828e-13	5.54978e-14	7.57743e-13
427.103	1.9283e-13	4.34561e-14	7.52785e-13
427.661	1.91845e-13	6.15106e-14	7.43857e-13
428.219	1.92329e-13	9.29458e-14	7.28406e-13
428.777	1.91485e-13	7.80072e-14	7.15629e-13
429.335	1.90665e-13	8.18524e-14	7.05099e-13
429.893	1.91668e-13	6.51128e-14	7.04775e-13
430.451	1.9412e-13	7.47557e-14	7.12408e-13
431.01	1.93406e-13	4.68909e-14	7.14395e-13
431.568	1.94329e-13	5.06046e-14	7.20759e-13
432.126	1.94587e-13	4.29022e-14	7.32485e-13
432.684	1.9101e-13	5.54619e-14	7.46709e-13
433.242	1.92417e-13	4.92259e-14	7.51092e-13
433.8	1.92649e-13	7.78917e-14	7.47219e-13
434.358	1.92121e-13	7.22772e-14	7.45774e-13
434.916	1.90974e-13	8.51477e-14	7.45016e-13
435.474	1.92674e-13	9.09056e-14	7.49552e-13
436.032	1.91835e-13	7.78916e-14	7.55876e-13
436.591	1.9301e-13	5.1007e-14	7.61157e-13
437.149	1.93828e-13	3.9842e-14	7.77129e-13
437.707	1.91877e-13	3.95352e-14	7.88312e-13
438.265	1.93594e-13	3.75867e-14	7.95727e-13
438.823	1.91061e-13	4.41175e-14	8.14481e-13
439.381	1.92498e-13	8.76063e-14	8.2343e-13
439.939	1.92809e-13	8.81283e-14	8.29734e-13
440.497	1.93211e-13	8.84112e-14	8.43433e-13
441.055	2.02161e-13	1.02525e-13	8.54038e-13
441.613	2.23094e-13	8.19879e-14	8.63413e-13
442.172	2.63681e-13	5.54579e-14	8.77734e-13
442.73	3.15156e-13	5.01822e-14	8.89887e-13
443.288	3.72206e-13	6.47183e-14	9.21222e-13
443.846	4.2624e-13	8.56339e-14	9.4458e-13
444.404	4.76547e-13	1.0488e-13	9.79266e-13
444.962	5.26928e-13	1.31501e-13	9.97009e-13
445.52	5.73673e-13	1.59378e-13	1.01777e-12
446.078	6.22774e-13	1.89502e-13	1.03957e-12
446.636	6.68494e-13	2.03226e-13	1.05765e-12
447.194	7.18807e-13	2.26492e-13	1.07628e-12
447.753	7.52902e-13	2.31405e-13	1.09355e-12
448.311	7.92406e-13	2.33346e-13	1.11387e-12
448.869	8.2867e-13	2.11514e-13	1.14817e-12
449.427	8.63641e-13	2.37326e-13	1.18355e-12
449.985	8.96177e-13	2.29895e-13	1.21078e-12
450.543	9.20985e-13	2.39662e-13	1.24244e-12
451.101	9.47945e-13	2.67694e-13	1.27071e-12
451.659	9.71159e-13	3.11689e-13	1.28954e-12
452.217	9.95006e-13	2.9675e-13	1.30675e-12
452.775	1.0307e-12	3.02795e-13	1.32528e-12
453.334	1.0561e-12	3.17638e-13	1.33934e-12
453.892	1.05829e-12	2.84059e-13	1.33661e-12
454.45	1.08821e-12	3.10421e-13	1.35315e-12
455.008	1.1016e-12	2.84979e-13	1.37374e-12
455.566	1.11536e-12	2.7846e-13	1.40257e-12
456.124	1.1321e-12	2.91096e-13	1.43356e-12
456.682	1.13057e-12	2.92582e-13	1.45392e-12
457.24	1.1511e-12	3.04719e-13	1.47459e-12
457.798	1.16335e-12	3.02125e-13	1.47736e-12
458.356	1.16813e-12	3.29938e-13	1.482e-12
458.915	1.19164e-12	3.30401e-13	1.4733e-12
459.473	1.18349e-12	3.3927e-13	1.47198e-12
460.031	1.19414e-12	3.42845e-13	1.47315e-12
460.589	1.2143e-12	3.15721e-13	1.46818e-12
461.147	1.21412e-12	3.03974e-13	1.47307e-12
461.705	1.21287e-12	3.08047e-13	1.48753e-12
462.263	1.21236e-12	3.14848e-13	1.50146e-12
462.821	1.19641e-12	3.35668e-13	1.50797e-12
463.379	1.21794e-12	3.37075e-13	1.50512e-12
463.937	1.21839e-12	3.4406e-13	1.49646e-12
464.496	1.22043e-12	3.35983e-13	1.48082e-12
465.054	1.20437e-12	3.51021e-13	1.47062e-12
465.612	1.21595e-12	3.42586e-13	1.43967e-12
466.17	1.21945e-12	3.32544e-13	1.42939e-12
466.728	1.21544e-12	3.16418e-13	1.41803e-12
467.286	1.20466e-12	2.99264e-13	1.42271e-12
467.844	1.21264e-12	2.85808e-13	1.42484e-12
468.402	1.22166e-12	3.13573e-13	1.43486e-12
468.96	1.21064e-12	3.01595e-13	1.43936e-12
469.518	1.20828e-12	3.30504e-13	1.44507e-12
470.077	1.19852e-12	3.37155e-13	1.43348e-12
470.635	1.18724e-12	3.27065e-13	1.42787e-12
471.193	1.1898e-12	3.55058e-13	1.41584e-12
471.751	1.19406e-12	3.30699e-13	1.39743e-12
472.309	1.18982e-12	3.17462e-13	1.38132e-12
472.867	1.18377e-12	2.95264e-13	1.3698e-12
473.425	1.17362e-12	2.95447e-13	1.37689e-12
473.983	1.17794e-12	2.99081e-13	1.38528e-12
474.541	1.1875e-12	2.84824e-13	1.40194e-12
475.099	1.17772e-12	2.95614e-13	1.42152e-12
475.658	1.16861e-12	2.85844e-13	1.43608e-12
476.216	1.17253e-12	2.98647e-13	1.44049e-12
476.774	1.17198e-12	3.21001e-13	1.43508e-12
477.332	1.16942e-12	3.43793e-13	1.4218e-12
477.89	1.16935e-12	3.29357e-13	1.40373e-12
478.448	1.15617e-12	3.51746e-13	1.3973e-12
479.006	1.15898e-12	3.26145e-13	1.39858e-12
479.564	1.14945e-12	2.90243e-13	1.40452e-12
480.122	1.14764e-12	3.05652e-13	1.42849e-12
480.68	1.14533e-12	2.81612e-13	1.44901e-12
481.239	1.15955e-12	2.90689e-13	1.45479e-12
481.797	1.14994e-12	2.95116e-13	1.45553e-12
482.355	1.15247e-12	3.01376e-13	1.46065e-12
482.913	1.15064e-12	3.17108e-13	1.45705e-12
483.471	1.13791e-12	3.08178e-13	1.43856e-12
484.029	1.1622e-12	3.24922e-13	1.42266e-12
484.587	1.14926e-12	3.30349e-13	1.40602e-12
485.145	1.13865e-12	3.32102e-13	1.39451e-12
485.703	1.14438e-12	3.19678e-13	1.39255e-12
486.261	1.1486e-12	2.95176e-13	1.39953e-12
486.82	1.15044e-12	2.85896e-13	1.40498e-12
487.378	1.14756e-12	2.63924e-13	1.41338e-12
487.936	1.14649e-12	2.90108e-13	1.40831e-12
488.494	1.14912e-12	2.89151e-13	1.39234e-12
489.052	1.15984e-12	3.1127e-13	1.38306e-12
489.61	1.15496e-12	3.23674e-13	1.36266e-12
490.168	1.15149e-12	3.27241e-13	1.33098e-12
490.726	1.13715e-12	3.25049e-13	1.31056e-12
491.284	1.15116e-12	3.13195e-13	1.2966e-12
491.842	1.14761e-12	2.70535e-13	1.29723e-12
492.401	1.14088e-12	2.76998e-13	1.29394e-12
492.959	1.10469e-12	2.68682e-13	1.29442e-12
493.517	1.07285e-12	2.38291e-13	1.29003e-12
494.075	1.02621e-12	2.49643e-13	1.29666e-12
494.633	9.86102e-13	2.6094e-13	1.28468e-12
495.191	9.60881e-13	2.69108e-13	1.26753e-12
495.749	9.33095e-13	2.64606e-13	1.23086e-12
496.307	9.02713e-13	2.65901e-13	1.20884e-12
496.865	8.74353e-13	2.55258e-13	1.18392e-12
497.423	8.61619e-13	2.62713e-13	1.16468e-12
497.982	8.48347e-13	2.35725e-13	1.14137e-12
498.54	8.19506e-13	2.18626e-13	1.1301e-12
499.098	7.88371e-13	2.1237e-13	1.11572e-12
499.656	7.62542e-13	2.20842e-13	1.10638e-12
500.214	7.41229e-13	2.01209e-13	1.09186e-12
500.772	6.99379e-13	2.03198e-13	1.07876e-12
501.33	6.65416e-13	2.13008e-13	1.06036e-12
501.888	6.30151e-13	1.92399e-13	1.0332e-12
502.446	5.98356e-13	1.70229e-13	1.00368e-12
503.004	5.669e-13	2.00369e-13	9.74208e-13
503.563	5.27912e-13	1.54437e-13	9.50275e-13
504.121	4.9531e-13	1.24991e-13	9.23995e-13
504.679	4.56395e-13	1.01246e-13	9.08645e-13
505.237	4.20908e-13	9.60936e-14	9.00579e-13
505.795	3.88694e-13	6.77228e-14	8.93743e-13
506.353	3.56148e-13	6.69457e-14	8.86194e-13
506.911	3.3226e-13	8.69169e-14	8.77435e-13
507.469	3.11414e-13	8.83235e-14	8.58356e-13
508.027	2.96359e-13	1.13435e-13	8.2829e-13
508.585	2.79338e-13	1.10761e-13	7.96161e-13
509.144	2.68114e-13	7.42536e-14	7.69963e-13
509.702	2.60631e-13	6.59775e-14	7.51786e-13
510.26	2.54469e-13	5.58205e-14	7.36288e-13
510.818	2.46058e-13	5.68566e-14	7.31423e-13
511.376	2.42964e-13	5.50794e-14	7.30165e-13
511.934	2.38434e-13	2.40866e-14	7.30529e-13
512.492	2.31846e-13	4.33644e-14	7.22271e-13
513.05	2.28558e-13	6.167e-14	7.12155e-13
513.608	2.26167e-13	6.82886e-14	7.05672e-13
514.166	2.25007e-13	8.01948e-14	6.86193e-13
514.725	2.22204e-13	7.72342e-14	6.65093e-13
515.283	2.22597e-13	6.5838e-14	6.50048e-13
515.841	2.20137e-13	7.78478e-14	6.44813e-13
516.399	2.191e-13	6.59815e-14	6.39711e-13
516.957	2.18314e-13	5.20909e-14	6.44246e-13
517.515	2.1746e-13	3.45503e-14	6.53777e-13
518.073	2.18433e-13	3.29365e-14	6.75834e-13
518.631	2.13486e-13	6.77666e-14	6.91139e-13
519.189	2.13118e-13	8.14938e-14	6.96573e-13
519.747	2.11558e-13	7.22175e-14	6.98111e-13
520.306	2.09729e-13	8.30438e-14	6.84097e-13
520.864	2.09665e-13	9.03438e-14	6.69656e-13
521.422	2.09429e-13	6.99661e-14	6.52055e-13
521.98	2.10995e-13	7.92664e-14	6.39387e-13
522.538	2.10589e-13	5.64939e-14	6.31337e-13
523.096	2.08685e-13	3.14144e-14	6.35708e-13
523.654	2.0993e-13	3.23269e-14	6.50155e-13
524.212	2.08433e-13	5.39597e-14	6.71881e-13
524.77	2.07148e-13	5.09473e-14	6.90548e-13
525.328	2.05571e-13	5.42227e-14	6.958e-13
525.887	2.06822e-13	8.51956e-14	7.01774e-13
526.445	2.05329e-13	7.74454e-14	6.96679e-13
527.003	2.0537e-13	7.87882e-14	6.83776e-13
527.561	2.07589e-13	6.9229e-14	6.69747e-13
528.119	2.06446e-13	7.17632e-14	6.5663e-13
528.677	2.07571e-13	4.8668e-14	6.52488e-13
529.235	2.07554e-13	6.6631e-14	6.54609e-13
529.793	2.0695e-13	5.26328e-14	6.68235e-13
530.351	2.05313e-13	4.12207e-14	6.83001e-13
530.909	2.0527e-13	5.24097e-14	6.97525e-13
531.468	2.04247e-13	6.85237e-14	7.11836e-13
532.026	2.02832e-13	8.81203e-14	7.22472e-13
532.584	2.0378e-13	7.89277e-14	7.28101e-13
533.142	2.02382e-13	1.01178e-13	7.21024e-13
533.7	2.03471e-13	9.16866e-14	7.08895e-13
534.258	2.03653e-13	7.9625e-14	6.96091e-13
534.816	2.03766e-13	5.89565e-14	6.81768e-13
535.374	2.02769e-13	5.42466e-14	6.70551e-13
535.932	2.04745e-13	4.84608e-14	6.66885e-13
536.49	2.05361e-13	4.75284e-14	6.81524e-13
537.049	2.03797e-13	3.47217e-14	7.07226e-13
537.607	2.03489e-13	6.00801e-14	7.16314e-13
538.165	2.02221e-13	6.12317e-14	7.22496e-13
538.723	2.01354e-13	7.53893e-14	7.31027e-13
539.281	2.01854e-13	8.64149e-14	7.22859e-13
539.839	2.01393e-13	8.60483e-14	7.08098e-13
540.397	2.0151e-13	1.0213e-13	6.99817e-13
540.955	2.03158e-13	8.76182e-14	6.86303e-13
541.513	2.01736e-13	7.29706e-14	6.78042e-13
542.071	2.02442e-13	5.38162e-14	6.71452e-13
542.63	2.0293e-13	4.60461e-14	6.72131e-13
543.188	2.01763e-13	3.47655e-14	6.8172e-13
543.746	2.00894e-13	3.50683e-14	6.92862e-13
544.304	1.99595e-13	1.97234e-14	6.99946e-13
544.862	2.00236e-13	5.51631e-14	7.08198e-13
545.42	1.98971e-13	5.05767e-14	7.09048e-13
545.978	1.97684e-13	7.33212e-14	7.02518e-13
546.536	1.99404e-13	8.02864e-14	6.7912e-13
547.094	1.98519e-13	9.89068e-14	6.66864e-13
547.652	1.99011e-13	8.88575e-14	6.55367e-13
548.211	1.98761e-13	7.02291e-14	6.47116e-13
548.769	1.97087e-13	5.64342e-14	6.45681e-13
549.327	1.99631e-13	4.61338e-14	6.45898e-13
549.885	1.98662e-13	3.56222e-14	6.62867e-13
550.443	2.00386e-13	4.64924e-14	6.72474e-13
551.001	2.00278e-13	4.09418e-14	6.854e-13
551.559	1.9834e-13	5.1804e-14	6.91729e-13
552.117	1.98326e-13	3.18168e-14	6.93416e-13
552.675	1.9661e-13	7.37317e-14	6.86256e-13
553.233	1.96582e-13	7.26558e-14	6.69913e-13
553.792	1.98333e-13	5.91876e-14	6.58731e-13
554.35	1.97266e-13	6.74956e-14	6.49422e-13
554.908	1.98196e-13	6.51805e-14	6.49227e-13
555.466	1.97288e-13	6.43119e-14	6.56756e-13
556.024	1.97835e-13	7.3895e-14	6.67232e-13
556.582	1.9834e-13	5.08676e-14	6.88558e-13
557.14	1.98762e-13	3.00038e-14	7.12698e-13
557.698	1.98575e-13	3.42037e-14	7.3853e-13
558.256	1.98309e-13	4.11529e-14	7.45659e-13
558.814	1.96711e-13	6.77228e-14	7.588e-13
559.373	1.95524e-13	6.44075e-14	7.64556e-13
559.931	1.95951e-13	7.06754e-14	7.61795e-13
560.489	1.94454e-13	8.19082e-14	7.54862e-13
561.047	1.95208e-13	8.58291e-14	7.42372e-13
561.605	1.96032e-13	8.18445e-14	7.35262e-13
562.163	1.96593e-13	8.95229e-14	7.29881e-13
562.721	1.98084e-13	6.31324e-14	7.3075e-13
563.279	1.97734e-13	5.45693e-14	7.36837e-13
563.837	1.97841e-13	3.91407e-14	7.54993e-13
564.395	1.97767e-13	4.36633e-14	7.72222e-13
564.954	1.9717e-13	4.65681e-14	7.80192e-13
565.512	1.96865e-13	5.61234e-14	7.807e-13
566.07	1.96044e-13	8.49844e-14	7.90579e-13
566.628	1.96766e-13	8.54107e-14	7.89685e-13
567.186	1.97663e-13	9.81059e-14	7.79752e-13
567.744	1.96396e-13	8.22868e-14	7.7312e-13
568.302	1.96042e-13	1.06896e-13	7.61659e-13
568.86	1.96721e-13	8.46576e-14	7.44108e-13
569.418	1.98068e-13	5.01384e-14	7.39353e-13
569.976	1.98354e-13	6.23793e-14	7.41711e-13
570.535	1.98939e-13	3.73237e-14	7.49997e-13
571.093	1.9633e-13	3.3849e-14	7.54265e-13
571.651	1.96697e-13	3.83756e-14	7.66401e-13
572.209	1.95666e-13	4.23324e-14	7.77981e-13
572.767	1.9536e-13	4.89908e-14	7.702e-13
573.325	1.95121e-13	1.02589e-13	7.66239e-13
573.883	1.95815e-13	7.33611e-14	7.5935e-13
574.441	1.94445e-13	9.82294e-14	7.4828e-13
574.999	1.9492e-13	7.34487e-14	7.36323e-13
575.557	1.96346e-13	9.37706e-14	7.28908e-13
576.116	1.95823e-13	7.51861e-14	7.21661e-13
576.674	1.96581e-13	6.20207e-14	7.08777e-13
577.232	1.95919e-13	4.80345e-14	7.04868e-13
577.79	1.95931e-13	2.73859e-14	7.12716e-13
578.348	1.95813e-13	4.35398e-14	7.13675e-13
578.906	1.9485e-13	4.22368e-14	7.21149e-13
579.464	1.94697e-13	3.54549e-14	7.19721e-13
580.022	1.93093e-13	5.62788e-14	7.14854e-13
580.58	1.93624e-13	7.18389e-14	7.14028e-13
581.138	1.94815e-13	9.07661e-14	7.09219e-13
581.697	1.93413e-13	1.04019e-13	7.08616e-13
582.255	1.95534e-13	9.12921e-14	7.08435e-13
582.813	1.96201e-13	5.85739e-14	7.06009e-13
583.371	1.95097e-13	7.05997e-14	7.03103e-13
583.929	1.96224e-13	7.09982e-14	7.07736e-13
584.487	1.968e-13	4.22766e-14	7.17488e-13
585.045	1.95392e-13	3.68096e-14	7.25831e-13
585.603	1.95672e-13	3.76185e-14	7.24872e-13
586.161	1.95583e-13	4.57194e-14	7.22029e-13
586.719	1.95111e-13	3.74791e-14	7.28995e-13
587.278	1.94565e-13	6.17457e-14	7.30244e-13
587.836	1.95587e-13	4.6863e-14	7.32094e-13
588.394	1.94039e-13	7.97923e-14	7.32971e-13
588.952	1.92755e-13	7.89994e-14	7.26337e-13
589.51	1.93914e-13	9.02322e-14	7.21268e-13
590.068	1.94923e-13	8.38408e-14	7.20126e-13
590.626	1.95619e-13	8.08682e-14	7.20209e-13
591.184	1.96035e-13	7.27674e-14	7.23477e-13
591.742	1.95201e-13	5.13736e-14	7.22067e-13
592.3	1.96639e-13	4.556e-14	7.21014e-13
592.859	1.95619e-13	4.19459e-14	7.25139e-13
593.417	1.95374e-13	5.56054e-14	7.30094e-13
593.975	1.92946e-13	6.09408e-14	7.28379e-13
594.533	1.93394e-13	7.67959e-14	7.21764e-13
595.091	1.93731e-13	8.38687e-14	7.25247e-13
595.649	1.94704e-13	8.54307e-14	7.27277e-13
596.207	1.93167e-13	9.84725e-14	7.1953e-13
596.765	1.94791e-13	9.40694e-14	7.16795e-13
597.323	1.94844e-13	7.93939e-14	7.17161e-13
597.881	1.93984e-13	7.00339e-14	7.16797e-13
598.44	1.93286e-13	5.08477e-14	7.14078e-13
598.998	1.9497e-13	3.47854e-14	7.07579e-13
599.556	1.94486e-13	2.64096e-14	7.0916e-13
600.114	1.94975e-13	3.66861e-14	7.07287e-13
600.672	1.94179e-13	3.24026e-14	6.99192e-13
601.23	1.94606e-13	3.4124e-14	7.01703e-13
601.788	1.93377e-13	5.81675e-14	6.96273e-13
602.346	1.92541e-13	6.06858e-14	6.88643e-13
602.904	1.9331e-13	7.80192e-14	6.86204e-13
603.462	1.91895e-13	9.55477e-14	6.89067e-13
604.021	1.94275e-13	7.61384e-14	6.86523e-13
604.579	1.93752e-13	8.38129e-14	6.81064e-13
605.137	1.93097e-13	9.02681e-14	6.83131e-13
605.695	1.95618e-13	4.66438e-14	6.84194e-13
606.253	1.92397e-13	4.41932e-14	6.8193e-13
606.811	1.92719e-13	4.11131e-14	6.87478e-13
607.369	1.94258e-13	4.00372e-14	6.94613e-13
607.927	1.93332e-13	4.72415e-14	6.99716e-13
608.485	1.92917e-13	4.15713e-14	7.09108e-13
609.043	1.9311e-13	4.98435e-14	7.12822e-13
609.602	1.92984e-13	5.84305e-14	7.22019e-13
610.16	1.92885e-13	9.54202e-14	7.29942e-13
610.718	1.91703e-13	8.70604e-14	7.36927e-13
611.276	1.92643e-13	7.572e-14	7.42939e-13
611.834	1.9274e-13	6.30886e-14	7.59349e-13
612.392	1.93726e-13	5.57129e-14	7.71567e-13
612.95	1.9527e-13	6.93525e-14	7.82226e-13
613.508	1.94957e-13	4.92139e-14	7.89712e-13
614.066	1.97125e-13	3.63434e-14	8.07407e-13
614.624	1.99222e-13	2.49154e-14	8.28411e-13
615.183	2.08206e-13	5.0246e-14	8.47148e-13
615.741	2.36332e-13	6.34313e-14	8.62739e-13
616.299	2.7918e-13	8.37491e-14	8.76968e-13
616.857	3.31975e-13	8.8204e-14	8.98472e-13
617.415	3.8262e-13	1.28808e-13	9.23713e-13
617.973	4.38799e-13	1.28565e-13	9.45894e-13
618.531	4.96178e-13	1.5633e-13	9.6408e-13
619.089	5.50355e-13	1.72556e-13	9.84628e-13
619.647	5.96655e-13	1.60621e-13	1.00098e-12
620.205	6.47149e-13	1.62e-13	1.03435e-12
620.764	6.90945e-13	1.78907e-13	1.06236e-12
621.322	7.32383e-13	1.81059e-13	1.08835e-12
621.88	7.71277e-13	1.82972e-13	1.11857e-12
622.438	8.20988e-13	2.03417e-13	1.14884e-12
622.996	8.56887e-13	2.14965e-13	1.17642e-12
623.554	8.90882e-13	2.34167e-13	1.19272e-12
624.112	9.11512e-13	2.72081e-13	1.20387e-12
624.67	9.49493e-13	2.79839e-13	1.21317e-12
625.228	9.74491e-13	2.87577e-13	1.21949e-12
625.786	9.92838e-13	2.99432e-13	1.22638e-12
626.345	1.01638e-12	3.01575e-13	1.2391e-12
626.903	1.03466e-12	2.81592e-13	1.25734e-12
627.461	1.05936e-12	2.9106e-13	1.27495e-12
628.019	1.07125e-12	2.8217e-13	1.30254e-12
628.577	1.08972e-12	2.74248e-13	1.32601e-12
629.135	1.10853e-12	2.83075e-13	1.34414e-12
629.693	1.11191e-12	2.91327e-13	1.36152e-12
630.251	1.13924e-12	2.97981e-13	1.36875e-12
630.809	1.14706e-12	3.08445e-13	1.37597e-12
631.367	1.17029e-12	3.32094e-13	1.37339e-12
631.926	1.16793e-12	3.36955e-13	1.37379e-12
632.484	1.17864e-12	3.31062e-13	1.3667e-12
633.042	1.20617e-12	3.29512e-13	1.36788e-12
633.6	1.20084e-12	3.32142e-13	1.3757e-12
634.158	1.20595e-12	3.16705e-13	1.39041e-12
634.716	1.20335e-12	3.09728e-13	1.41247e-12
635.274	1.20879e-12	2.84306e-13	1.42958e-12
635.832	1.21412e-12	2.77568e-13	1.43739e-12
636.39	1.22608e-12	2.84274e-13	1.44708e-12
636.948	1.22303e-12	2.97702e-13	1.44306e-12
637.507	1.21906e-12	3.11414e-13	1.42954e-12
638.065	1.2196e-12	3.23212e-13	1.40717e-12
638.623	1.21069e-12	3.24802e-13	1.38766e-12
639.181	1.2194e-12	3.49659e-13	1.37397e-12
639.739	1.21058e-12	3.40195e-13	1.37204e-12
640.297	1.23598e-12	3.34911e-13	1.37482e-12
640.855	1.21609e-12	3.09186e-13	1.38812e-12
641.413	1.22535e-12	3.04978e-13	1.40296e-12
641.971	1.20802e-12	2.75133e-13	1.42343e-12
642.529	1.20202e-12	3.13131e-13	1.43234e-12
643.088	1.20997e-12	2.94949e-13	1.43286e-12
643.646	1.22639e-12	3.12071e-13	1.4304e-12
644.204	1.2125e-12	3.20542e-13	1.42766e-12
644.762	1.20372e-12	3.36437e-13	1.42532e-12
645.32	1.20742e-12	3.37633e-13	1.41739e-12
645.878	1.20403e-12	3.22459e-13	1.41509e-12
646.436	1.1977e-12	3.23571e-13	1.41968e-12
646.994	1.21045e-12	2.98384e-13	1.43144e-12
647.552	1.20204e-12	2.89342e-13	1.43781e-12
648.11	1.19172e-12	2.88561e-13	1.44474e-12
648.669	1.18228e-12	2.96244e-13	1.45254e-12
649.227	1.18601e-12	3.02177e-13	1.45091e-12
649.785	1.18852e-12	3.19255e-13	1.45057e-12
650.343	1.17416e-12	3.18961e-13	1.45249e-12
650.901	1.15968e-12	3.44395e-13	1.45229e-12
651.459	1.15589e-12	3.3564e-13	1.45411e-12
652.017	1.15554e-12	3.30679e-13	1.45379e-12
652.575	1.15281e-12	3.20574e-13	1.45053e-12
653.133	1.1601e-12	2.93929e-13	1.44827e-12
653.691	1.16836e-12	2.84397e-13	1.44494e-12
654.25	1.15441e-12	2.95463e-13	1.44866e-12
654.808	1.16273e-12	3.0754e-13	1.4626e-12
655.366	1.15227e-12	3.16251e-13	1.47029e-12
655.924	1.16754e-12	3.33756e-13	1.48944e-12
656.482	1.16643e-12	3.57544e-13	1.49453e-12
657.04	1.15916e-12	3.35198e-13	1.49949e-12
657.598	1.15739e-12	3.2004e-13	1.49896e-12
658.156	1.15145e-12	3.32449e-13	1.47948e-12
658.714	1.15093e-12	2.98161e-13	1.47175e-12
659.272	1.15632e-12	2.90598e-13	1.45464e-12
659.831	1.15286e-12	2.97806e-13	1.447e-12
660.389	1.15083e-12	3.03771e-13	1.43832e-12
660.947	1.14668e-12	3.17877e-13	1.44615e-12
661.505	1.14057e-12	3.32014e-13	1.44851e-12
662.063	1.14959e-12	3.3056e-13	1.45064e-12
662.621	1.14827e-12	3.18144e-13	1.44132e-12
663.179	1.14961e-12	2.83354e-13	1.42552e-12
663.737	1.14827e-12	3.0193e-13	1.40471e-12
664.295	1.14313e-12	3.08804e-13	1.37949e-12
664.853	1.14087e-12	2.74308e-13	1.35183e-12
665.412	1.14326e-12	2.9159e-13	1.34077e-12
665.97	1.14633e-12	3.15036e-13	1.33666e-12
666.528	1.12617e-12	3.05285e-13	1.34087e-12
667.086	1.08187e-12	3.04237e-13	1.33984e-12
667.644	1.05427e-12	2.93562e-13	1.33632e-12
668.202	1.0142e-12	2.54325e-13	1.32838e-12
668.76	9.85087e-13	2.29301e-13	1.30729e-12
669.318	9.50455e-13	2.34717e-13	1.27811e-12
669.876	9.21497e-13	2.31118e-13	1.25648e-12
670.434	8.9648e-13	2.34705e-13	1.23581e-12
670.993	8.69758e-13	2.62669e-13	1.21963e-12
671.551	8.48543e-13	2.54827e-13	1.2099e-12
672.109	8.19891e-13	2.36231e-13	1.20342e-12
672.667	7.96646e-13	2.50823e-13	1.184e-12
673.225	7.70809e-13	1.99145e-13	1.16128e-12
673.783	7.5014e-13	1.84e-13	1.13799e-12
674.341	7.18325e-13	2.06071e-13	1.10427e-12
674.899	6.78534e-13	1.94129e-13	1.06987e-12
675.457	6.54426e-13	2.07477e-13	1.03819e-12
676.015	6.18644e-13	1.99357e-13	1.0209e-12
676.574	5.80982e-13	2.0884e-13	1.00506e-12
677.132	5.46721e-13	1.74783e-13	9.83001e-13
677.69	5.10851e-13	1.5003e-13	9.72979e-13
678.248	4.73512e-13	1.08171e-13	9.55231e-13
678.806	4.39841e-13	9.87594e-14	9.33307e-13
679.364	4.0907e-13	7.8071e-14	9.09527e-13
679.922	3.77049e-13	7.59033e-14	8.84383e-13
680.48	3.53743e-13	8.04817e-14	8.57554e-13
681.038	3.2891e-13	1.01222e-13	8.41197e-13
681.596	3.09218e-13	9.32526e-14	8.35715e-13
682.155	2.9359e-13	7.22254e-14	8.29247e-13
682.713	2.81202e-13	7.83977e-14	8.25815e-13
683.271	2.6997e-13	5.97574e-14	8.10179e-13
683.829	2.59092e-13	3.61163e-14	7.90232e-13
684.387	2.53517e-13	5.45494e-14	7.63227e-13
684.945	2.44479e-13	6.28854e-14	7.43424e-13
685.503	2.40876e-13	7.13568e-14	7.19648e-13
686.061	2.3528e-13	8.27928e-14	7.03104e-13
686.619	2.31534e-13	9.45476e-14	7.0036e-13
687.177	2.279e-13	8.99094e-14	6.90653e-13
687.736	2.26927e-13	7.31339e-14	6.94847e-13
688.294	2.26919e-13	5.48841e-14	6.8854e-13
688.852	2.24559e-13	5.58285e-14	6.82301e-13
689.41	2.23332e-13	4.31811e-14	6.67388e-13
689.968	2.18688e-13	5.24176e-14	6.47121e-13
690.526	2.19024e-13	6.69457e-14	6.28183e-13
691.084	2.16594e-13	7.38791e-14	6.26047e-13
691.642	2.15858e-13	7.30582e-14	6.29196e-13
692.2	2.15447e-13	9.11327e-14	6.43005e-13
692.758	2.14292e-13	6.79419e-14	6.59216e-13
693.317	2.13701e-13	6.63998e-14	6.73433e-13
693.875	2.15551e-13	4.33644e-14	6.75294e-13
694.433	2.14107e-13	4.59784e-14	6.72261e-13
694.991	2.12421e-13	5.69482e-14	6.5354e-13
695.549	2.11602e-13	5.86417e-14	6.42969e-13
696.107	2.09977e-13	7.46402e-14	6.38719e-13
696.665	2.08693e-13	6.99502e-14	6.34823e-13
697.223	2.07959e-13	8.25139e-14	6.42653e-13
697.781	2.09251e-13	6.64397e-14	6.58618e-13
698.339	2.08398e-13	5.88529e-14	6.75177e-13
698.898	2.08541e-13	5.97016e-14	6.85165e-13
699.456	2.08428e-13	4.27428e-14	6.96457e-13
700.014	2.09123e-13	4.53209e-14	7.01683e-13
700.572	2.09107e-13	5.4406e-14	6.92435e-13
701.13	2.08046e-13	6.5308e-14	6.87972e-13
701.688	2.0637e-13	7.12492e-14	6.84985e-13
702.246	2.0659e-13	8.33626e-14	6.78884e-13
702.804	2.0484e-13	9.50895e-14	6.79276e-13
703.362	2.06811e-13	7.44409e-14	6.78065e-13
703.92	2.07697e-13	6.35867e-14	6.77424e-13
704.479	2.05784e-13	4.10573e-14	6.69448e-13
705.037	2.06716e-13	3.55385e-14	6.68134e-13
705.595	2.06277e-13	2.79955e-14	6.71759e-13
706.153	2.0551e-13	4.64047e-14	6.74119e-13
706.711	2.04726e-13	4.1396e-14	6.79167e-13
707.269	2.03439e-13	5.0768e-14	6.87937e-13
707.827	2.0297e-13	7.46043e-14	6.94549e-13
708.385	2.03924e-13	9.14555e-14	6.94726e-13
708.943	2.03183e-13	7.96369e-14	6.95921e-13
709.501	2.04785e-13	7.52976e-14	6.79899e-13
710.06	2.03836e-13	8.38288e-14	6.60036e-13
710.618	2.04483e-13	5.08755e-14	6.49455e-13
711.176	2.04065e-13	2.75931e-14	6.44051e-13
711.734	2.02992e-13	4.29978e-14	6.43243e-13
712.292	2.03947e-13	5.71116e-14	6.56111e-13
712.85	2.01623e-13	4.74208e-14	6.75097e-13
713.408	2.02366e-13	4.58509e-14	6.8929e-13
713.966	2.00874e-13	6.70215e-14	7.02115e-13
714.524	2.01149e-13	8.20198e-14	7.02979e-13
715.082	2.0025e-13	8.99054e-14	6.96423e-13
715.641	1.9985e-13	7.14723e-14	6.84044e-13
716.199	2.02495e-13	9.28661e-14	6.64505e-13
716.757	2.01988e-13	6.70932e-14	6.51839e-13
717.315	2.02669e-13	6.28614e-14	6.48313e-13
717.873	2.02115e-13	5.94745e-14	6.39274e-13
718.431	2.0294e-13	1.32004e-14	6.55417e-13
718.989	2.01956e-13	1.84084e-14	6.69138e-13
719.547	2.01595e-13	3.52158e-14	6.83671e-13
720.105	2.00711e-13	5.35333e-14	6.9002e-13
720.663	1.9982e-13	5.57568e-14	6.8399e-13
721.222	1.99917e-13	7.68238e-14	6.71995e-13
721.78	1.99408e-13	8.76262e-14	6.63583e-13
722.338	1.98613e-13	8.34662e-14	6.51569e-13
722.896	2.00269e-13	9.39021e-14	6.38377e-13
723.454	2.01241e-13	8.29243e-14	6.42412e-13
724.012	2.00933e-13	7.29188e-14	6.44031e-13
724.57	2.01947e-13	4.77436e-14	6.60091e-13
725.128	2.00501e-13	3.91247e-14	6.81803e-13
725.686	1.9996e-13	3.86984e-14	6.95252e-13
726.244	1.99413e-13	4.10015e-14	7.11947e-13
726.803	1.98451e-13	3.44308e-14	7.19814e-13
727.361	1.97742e-13	4.78392e-14	7.1411e-13
727.919	1.97427e-13	6.76949e-14	6.9486e-13
728.477	1.96769e-13	7.98481e-14	6.72215e-13
729.035	1.98907e-13	8.32391e-14	6.59631e-13
729.593	1.98713e-13	8.00274e-14	6.48781e-13
730.151	1.99653e-13	7.64572e-14	6.46624e-13
730.709	1.9921e-13	7.70947e-14	6.55767e-13
731.267	1.99928e-13	6.43677e-14	6.70174e-13
731.825	1.99828e-13	5.4135e-14	6.8785e-13
732.384	2.00107e-13	3.57258e-14	6.99582e-13
732.942	2.00142e-13	3.69292e-14	7.02792e-13
733.5	1.97314e-13	4.55759e-14	7.00577e-13
734.058	1.97647e-13	7.14683e-14	6.87714e-13
734.616	1.98878e-13	8.07686e-14	6.78746e-13
735.174	1.97357e-13	8.99333e-14	6.82839e-13
735.732	1.97438e-13	8.663e-14	6.8159e-13
736.29	1.99988e-13	7.55327e-14	6.849e-13
736.848	2.00113e-13	5.18996e-14	6.9402e-13
737.406	1.99722e-13	6.02834e-14	6.98544e-13
737.965	1.99828e-13	5.26169e-14	7.12636e-13
738.523	1.9846e-13	3.90769e-14	7.2332e-13
739.081	1.97308e-13	3.57099e-14	7.28483e-13
739.639	1.97758e-13	5.33341e-14	7.32681e-13
740.197	1.96499e-13	5.84624e-14	7.37104e-13
740.755	1.9753e-13	8.13344e-14	7.39703e-13
741.313	1.96923e-13	8.46178e-14	7.4186e-13
741.871	1.97067e-13	8.0653e-14	7.37358e-13
742.429	1.96964e-13	7.30463e-14	7.28605e-13
742.987	1.97593e-13	5.80599e-14	7.23753e-13
743.546	1.98188e-13	2.89558e-14	7.08086e-13
744.104	1.98056e-13	3.63315e-14	6.98194e-13
744.662	1.97624e-13	4.5309e-14	6.997e-13
745.22	1.95865e-13	4.5556e-14	7.10097e-13
745.778	1.96336e-13	6.27061e-14	7.20447e-13
746.336	1.95716e-13	8.16452e-14	7.38253e-13
746.894	1.96853e-13	9.81896e-14	7.41826e-13
747.452	1.9732e-13	8.51438e-14	7.39527e-13
748.01	1.97881e-13	4.69945e-14	7.27793e-13
748.568	1.97583e-13	5.15888e-14	7.09241e-13
749.127	1.99198e-13	5.29715e-14	6.90825e-13
749.685	1.97171e-13	3.55505e-14	6.7886e-13
750.243	1.97309e-13	5.49997e-14	6.72939e-13
750.801	1.94669e-13	6.62365e-14	6.79594e-13
751.359	1.966e-13	8.64547e-14	6.92064e-13
751.917	1.96851e-13	8.1183e-14	7.03404e-13
752.475	1.97197e-13	7.55885e-14	7.12346e-13
753.033	1.97338e-13	6.16142e-14	7.11055e-13
753.591	1.9782e-13	3.57657e-14	7.01368e-13
754.149	1.97558e-13	5.47805e-14	6.92145e-13
754.708	1.97221e-13	3.87661e-14	6.79168e-13
755.266	1.95026e-13	4.75683e-14	6.64669e-13
755.824	1.94207e-13	7.73059e-14	6.67911e-13
756.382	1.94717e-13	6.57623e-14	6.7841e-13
756.94	1.95062e-13	7.68556e-14	6.9024e-13
757.498	1.96371e-13	7.23769e-14	6.95831e-13
758.056	1.96447e-13	5.37844e-14	6.94341e-13
758.614	1.95839e-13	3.41957e-14	6.9614e-13
759.172	1.97697e-13	4.18503e-14	6.906e-13
759.73	1.98039e-13	6.16461e-14	6.81745e-13
760.289	1.94984e-13	6.32918e-14	6.77218e-13
760.847	1.94012e-13	8.41038e-14	6.76985e-13
761.405	1.95624e-13	8.1446e-14	6.84005e-13
761.963	1.95136e-13	7.32654e-14	6.90567e-13
762.521	1.95803e-13	6.36345e-14	7.03287e-13
763.079	1.97184e-13	5.93151e-14	7.0646e-13
763.637	1.97055e-13	3.51759e-14	7.00752e-13
764.195	1.97062e-13	3.14303e-14	6.9086e-13
764.753	1.96634e-13	5.2326e-14	6.82826e-13
765.311	1.93787e-13	6.87149e-14	6.83445e-13
765.87	1.94205e-13	6.65831e-14	6.85124e-13
766.428	1.94772e-13	8.9762e-14	6.95221e-13
766.986	1.94214e-13	6.87149e-14	7.00226e-13
767.544	1.94826e-13	6.55073e-14	7.05106e-13
768.102	1.95613e-13	5.08556e-14	7.06651e-13
768.66	1.97143e-13	4.76559e-14	7.01201e-13
769.218	1.96663e-13	3.43352e-14	6.96578e-13
769.776	1.95372e-13	5.19913e-14	6.84942e-13
770.334	1.94765e-13	5.74861e-14	6.83732e-13
770.892	1.93288e-13	7.83977e-14	6.87157e-13
771.451	1.92638e-13	8.87937e-14	6.87559e-13
772.009	1.9395e-13	7.01813e-14	7.01705e-13
772.567	1.96652e-13	7.18031e-14	7.08306e-13
773.125	1.9594e-13	4.75922e-14	7.1287e-13
773.683	1.95449e-13	4.12286e-14	7.01998e-13
774.241	1.97334e-13	4.39621e-14	6.88728e-13
774.799	1.95795e-13	6.31603e-14	6.83212e-13
775.357	1.95445e-13	6.93047e-14	6.75062e-13
775.915	1.93268e-13	8.56657e-14	6.73722e-13
776.473	1.94028e-13	8.20756e-14	6.78209e-13
777.032	1.95377e-13	8.12428e-14	6.85856e-13
777.59	1.94323e-13	7.32136e-14	6.97536e-13
778.148	1.96285e-13	5.56293e-14	7.05127e-13
778.706	1.96083e-13	4.34282e-14	7.04467e-13
779.264	1.959e-13	2.42938e-14	6.9316e-13
779.822	1.95171e-13	5.64143e-14	6.86735e-13
780.38	1.95214e-13	5.19514e-14	6.88443e-13
780.938	1.94173e-13	7.56802e-14	7.01183e-13
781.496	1.92912e-13	7.89356e-14	7.09743e-13
782.054	1.93748e-13	7.103e-14	7.14285e-13
782.613	1.94423e-13	6.4025e-14	7.19373e-13
783.171	1.95428e-13	6.29053e-14	7.23109e-13
783.729	1.95588e-13	3.97822e-14	7.27737e-13
784.287	1.95964e-13	3.16136e-14	7.17982e-13
784.845	1.95381e-13	3.81286e-14	7.16483e-13
785.403	1.94704e-13	7.62779e-14	7.17145e-13
785.961	1.93024e-13	6.96593e-14	7.33246e-13
786.519	1.92971e-13	8.05415e-14	7.56965e-13
787.077	1.92684e-13	6.59735e-14	7.74646e-13
787.635	1.9445e-13	6.83404e-14	7.9695e-13
788.194	1.95916e-13	3.94594e-14	8.08601e-13
788.752	2.01814e-13	4.29739e-14	8.13827e-13
789.31	2.19867e-13	4.6851e-14	8.19696e-13
789.868	2.52591e-13	3.96547e-14	8.2828e-13
790.426	2.96923e-13	7.4939e-14	8.44361e-13
790.984	3.50328e-13	7.31857e-14	8.66037e-13
791.542	4.04529e-13	1.05151e-13	8.9462e-13
792.1	4.62144e-13	1.22899e-13	9.22292e-13
792.658	5.12758e-13	1.27425e-13	9.51333e-13
793.216	5.5993e-13	1.2203e-13	9.80113e-13
793.775	6.14843e-13	1.3031e-13	9.91395e-13
794.333	6.68053e-13	1.63263e-13	1.00765e-12
794.891	7.10862e-13	1.79389e-13	1.01894e-12
795.449	7.50464e-13	2.21942e-13	1.0401e-12
796.007	7.87889e-13	2.30317e-13	1.0675e-12
796.565	8.30466e-13	2.50336e-13	1.09611e-12
797.123	8.71717e-13	2.43041e-13	1.13213e-12
797.681	9.02051e-13	2.58242e-13	1.16237e-12
798.239	9.23346e-13	2.4891e-13	1.19716e-12
798.797	9.61036e-13	2.40403e-13	1.21686e-12
799.356	9.84004e-13	2.46125e-13	1.22979e-12
799.914	1.01266e-12	2.7642e-13	1.24012e-12
800.472	1.0374e-12	2.88115e-13	1.24961e-12
801.03	1.04974e-12	3.00221e-13	1.27936e-12
801.588	1.07119e-12	3.06098e-13	1.3066e-12
802.146	1.08216e-12	2.99539e-13	1.34255e-12
802.704	1.09544e-12	2.92494e-13	1.36954e-12
803.262	1.11758e-12	3.00109e-13	1.38221e-12
803.82	1.13476e-12	2.85003e-13	1.39268e-12
804.378	1.14847e-12	2.85928e-13	1.3999e-12
804.937	1.15669e-12	3.11533e-13	1.40114e-12
805.495	1.17228e-12	3.32409e-13	1.4103e-12
806.053	1.17605e-12	3.40653e-13	1.41785e-12
806.611	1.18736e-12	3.25958e-13	1.43328e-12
807.169	1.20106e-12	3.25962e-13	1.45252e-12
807.727	1.20665e-12	3.11382e-13	1.47689e-12
808.285	1.21319e-12	3.0293e-13	1.49015e-12
808.843	1.21887e-12	2.9563e-13	1.49065e-12
809.401	1.21251e-12	2.97945e-13	1.4809e-12
809.959	1.22103e-12	3.19275e-13	1.46925e-12
810.518	1.22438e-12	3.29747e-13	1.46047e-12
811.076	1.23196e-12	3.53269e-13	1.46142e-12
811.634	1.22144e-12	3.55536e-13	1.46508e-12
812.192	1.23582e-12	3.30281e-13	1.47729e-12
812.75	1.23494e-12	3.3166e-13	1.49655e-12
813.308	1.23927e-12	3.19594e-13	1.51387e-12
813.866	1.22718e-12	3.17626e-13	1.52664e-12
814.424	1.23094e-12	2.94168e-13	1.51926e-12
814.982	1.22074e-12	3.20718e-13	1.50669e-12
815.54	1.21073e-12	3.32445e-13	1.48839e-12
816.099	1.2283e-12	3.34055e-13	1.46975e-12
816.657	1.23191e-12	3.45829e-13	1.4648e-12
817.215	1.22234e-12	3.3533e-13	1.47023e-12
817.773	1.22404e-12	3.32963e-13	1.47745e-12
818.331	1.22106e-12	3.22367e-13	1.49079e-12
818.889	1.20862e-12	3.09373e-13	1.50391e-12
819.447	1.2152e-12	2.80915e-13	1.50629e-12
820.005	1.2048e-12	2.92753e-13	1.50005e-12
820.563	1.20471e-12	3.01914e-13	1.49006e-12
821.121	1.20591e-12	3.04675e-13	1.48298e-12
821.68	1.20489e-12	3.28333e-13	1.47266e-12
822.238	1.20137e-12	3.37067e-13	1.47256e-12
822.796	1.18388e-12	3.51575e-13	1.47132e-12
823.354	1.19677e-12	3.26595e-13	1.47054e-12
823.912	1.19217e-12	3.46602e-13	1.46725e-12
824.47	1.18552e-12	3.25882e-13	1.46689e-12
825.028	1.19652e-12	3.19128e-13	1.4697e-12
825.586	1.18535e-12	2.89849e-13	1.47742e-12
826.144	1.18352e-12	3.00782e-13	1.47889e-12
826.702	1.1739e-12	3.24906e-13	1.47387e-12
827.261	1.18155e-12	3.0146e-13	1.47426e-12
827.819	1.16958e-12	3.31887e-13	1.47296e-12
828.377	1.174e-12	3.31417e-13	1.47512e-12
828.935	1.17419e-12	3.40633e-13	1.46848e-12
829.493	1.17302e-12	3.45475e-13	1.45837e-12
830.051	1.1583e-12	3.29361e-13	1.45186e-12
830.609	1.17383e-12	3.01412e-13	1.44566e-12
831.167	1.1764e-12	2.9e-13	1.44618e-12
831.725	1.16307e-12	2.7895e-13	1.45711e-12
832.283	1.15293e-12	2.88035e-13	1.46581e-12
832.842	1.17351e-12	2.94419e-13	1.4736e-12
833.4	1.17826e-12	2.97495e-13	1.4733e-12
833.958	1.17175e-12	3.20455e-13	1.46723e-12
834.516	1.16119e-12	3.13402e-13	1.4524e-12
835.074	1.15844e-12	3.47491e-13	1.42781e-12
835.632	1.16354e-12	3.3411e-13	1.40432e-12
836.19	1.16758e-12	3.30548e-13	1.37701e-12
836.748	1.17246e-12	3.08154e-13	1.3629e-12
837.306	1.16956e-12	3.00695e-13	1.35483e-12
837.864	1.1793e-12	2.94742e-13	1.35668e-12
838.423	1.16195e-12	2.61043e-13	1.35766e-12
838.981	1.16205e-12	2.82441e-13	1.36221e-12
839.539	1.16936e-12	2.94805e-13	1.36605e-12
840.097	1.15976e-12	3.01456e-13	1.35547e-12
840.655	1.14082e-12	3.12195e-13	1.33846e-12
841.213	1.0948e-12	2.96575e-13	1.3174e-12
841.771	1.03693e-12	2.76229e-13	1.28524e-12
842.329	1.0048e-12	2.4122e-13	1.25451e-12
842.887	9.80232e-13	2.60438e-13	1.23033e-12
843.445	9.39037e-13	2.36789e-13	1.21289e-12
844.004	9.12602e-13	2.08027e-13	1.2048e-12
844.562	8.86101e-13	1.95495e-13	1.20561e-12
845.12	8.77739e-13	2.12825e-13	1.20691e-12
845.678	8.49575e-13	2.18897e-13	1.2026e-12
846.236	8.22295e-13	2.34015e-13	1.19713e-12
846.794	7.94932e-13	2.31174e-13	1.17297e-12
847.352	7.7039e-13	2.5036e-13	1.13447e-12
847.91	7.40065e-13	2.40909e-13	1.09671e-12
848.468	7.15081e-13	2.34398e-13	1.0596e-12
849.026	6.81827e-13	2.33039e-13	1.01965e-12
849.585	6.46366e-13	1.92949e-13	9.87834e-13
850.143	6.1535e-13	1.83741e-13	9.69189e-13
850.701	5.78987e-13	1.3869e-13	9.56447e-13
851.259	5.47825e-13	1.14571e-13	9.44927e-13
851.817	5.12364e-13	1.21962e-13	9.3616e-13
852.375	4.77592e-13	1.15897e-13	9.3021e-13
852.933	4.40421e-13	9.07223e-14	9.19253e-13
853.491	4.09229e-13	1.00604e-13	8.92416e-13
854.049	3.78887e-13	1.04856e-13	8.53166e-13
854.607	3.51232e-13	1.07044e-13	8.19464e-13
855.166	3.28523e-13	8.40161e-14	7.88602e-13
855.724	3.11123e-13	1.00142e-13	7.66566e-13
856.282	2.95533e-13	8.09917e-14	7.55918e-13
856.84	2.79346e-13	7.02929e-14	7.47315e-13
857.398	2.68612e-13	4.18981e-14	7.51658e-13
857.956	2.60658e-13	5.32823e-14	7.58276e-13
858.514	2.52305e-13	4.59027e-14	7.61055e-13
859.072	2.45029e-13	6.30607e-14	7.56925e-13
859.63	2.40344e-13	8.07766e-14	7.45782e-13
860.188	2.34948e-13	9.18261e-14	7.23337e-13
860.747	2.31964e-13	8.96783e-14	6.95564e-13
861.305	2.28004e-13	9.04792e-14	6.69276e-13
861.863	2.26927e-13	8.92958e-14	6.51549e-13
862.421	2.25978e-13	9.10809e-14	6.42085e-13
862.979	2.2525e-13	7.51542e-14	6.40965e-13
863.537	2.22234e-13	4.11968e-14	6.52522e-13
864.095	2.21556e-13	3.71762e-14	6.66453e-13
864.653	2.21662e-13	4.03002e-14	6.84311e-13
865.211	2.18592e-13	4.9186e-14	6.91029e-13
865.769	2.16647e-13	5.41549e-14	6.9211e-13
866.328	2.15586e-13	6.76949e-14	6.90119e-13
866.886	2.13814e-13	7.8848e-14	6.79718e-13
867.444	2.11883e-13	8.85267e-14	6.73583e-13
868.002	2.11992e-13	9.21369e-14	6.59194e-13
868.56	2.12936e-13	6.50969e-14	6.62432e-13
869.118	2.13739e-13	6.49693e-14	6.67512e-13
869.676	2.12285e-13	5.19315e-14	6.82165e-13
870.234	2.10964e-13	3.81604e-14	6.99467e-13
870.792	2.11623e-13	4.2436e-14	7.16543e-13
871.35	2.11385e-13	5.03775e-14	7.2962e-13
871.909	2.10884e-13	4.74527e-14	7.37695e-13
872.467	2.08287e-13	5.92473e-14	7.38156e-13
873.025	2.08819e-13	9.22325e-14	7.28576e-13
873.583	2.08601e-13	9.60538e-14	7.14022e-13
874.141	2.09243e-13	8.47572e-14	7.03008e-13
874.699	2.0934e-13	7.10539e-14	6.93785e-13
875.257	2.07669e-13	6.36783e-14	6.92957e-13
875.815	2.07278e-13	6.00841e-14	6.98159e-13
876.373	2.08675e-13	5.01862e-14	7.02092e-13
876.931	2.07602e-13	4.09896e-14	7.04399e-13
877.49	2.07741e-13	4.87716e-14	7.15346e-13
878.048	2.06753e-13	6.30487e-14	7.1804e-13
878.606	2.05347e-13	6.41286e-14	7.1408e-13
879.164	2.05473e-13	8.63631e-14	7.038e-13
879.722	2.04493e-13	8.97819e-14	6.97164e-13
880.28	2.04895e-13	1.08028e-13	6.95448e-13
880.838	2.0607e-13	8.08005e-14	6.91674e-13
881.396	2.05471e-13	5.22821e-14	6.85075e-13
881.954	2.06572e-13	3.78297e-14	6.87791e-13
882.512	2.0519e-13	3.58294e-14	6.90475e-13
883.071	2.03539e-13	3.76903e-14	6.95751e-13
883.629	2.04364e-13	5.53862e-14	6.93979e-13
884.187	2.02907e-13	6.00005e-14	6.94084e-13
884.745	2.00973e-13	5.80798e-14	6.91844e-13
885.303	2.01937e-13	6.84519e-14	6.94188e-13
885.861	2.01776e-13	8.9774e-14	6.98547e-13
886.419	2.01168e-13	8.82598e-14	6.99758e-13
886.977	2.03951e-13	7.14684e-14	6.95531e-13
887.535	2.04546e-13	5.69562e-14	6.97029e-13
888.093	2.04244e-13	4.29899e-14	6.91781e-13
888.652	2.03138e-13	2.97488e-14	6.85714e-13
889.21	2.01737e-13	5.45773e-14	6.85185e-13
889.768	2.0334e-13	5.76654e-14	6.85912e-13
890.326	2.02216e-13	6.31802e-14	6.86402e-13
890.884	2.00467e-13	7.33332e-14	6.89821e-13
891.442	2.00498e-13	7.74414e-14	6.98658e-13
892	2.01714e-13	8.4291e-14	7.06788e-13
892.558	2.03007e-13	6.80933e-14	7.07621e-13
893.116	2.02818e-13	6.41445e-14	7.03463e-13
893.674	2.03007e-13	5.3609e-14	7.03684e-13
894.233	2.03623e-13	4.44642e-14	7.01633e-13
894.791	2.00897e-13	4.90824e-14	6.89359e-13
895.349	2.01664e-13	6.04388e-14	6.89433e-13
895.907	2.00547e-13	7.46441e-14	6.82107e-13
896.465	2.00714e-13	7.41899e-14	6.88828e-13
897.023	1.98596e-13	6.8428e-14	6.92824e-13
897.581	1.99891e-13	8.1179e-14	7.01626e-13
898.139	2.00418e-13	7.2863e-14	7.05629e-13
898.697	2.02016e-13	6.15306e-14	7.05331e-13
899.255	2.0188e-13	5.62389e-14	6.97766e-13
899.814	1.99897e-13	4.59744e-14	6.91896e-13
900.372	2.01126e-13	4.77755e-14	6.86843e-13
900.93	2.0097e-13	5.70916e-14	6.83027e-13
901.488	1.97727e-13	8.05215e-14	6.77691e-13
902.046	1.9862e-13	8.31873e-14	6.85749e-13
902.604	1.99131e-13	8.66579e-14	6.90487e-13
903.162	1.9817e-13	6.74199e-14	6.95495e-13
903.72	1.99221e-13	6.00244e-14	7.01372e-13
904.278	2.02133e-13	6.69537e-14	7.07249e-13
904.836	2.01177e-13	5.38083e-14	7.10035e-13
905.395	1.99945e-13	4.3723e-14	7.17549e-13
905.953	2.00504e-13	4.82337e-14	7.14995e-13
906.511	2.00896e-13	6.68382e-14	7.13727e-13
907.069	1.9879e-13	5.65975e-14	7.12089e-13
907.627	1.98898e-13	8.12348e-14	7.17053e-13
908.185	1.99038e-13	8.51836e-14	7.16517e-13
908.743	2.01254e-13	8.35061e-14	7.07559e-13
909.301	2.00909e-13	6.26542e-14	7.03664e-13
909.859	2.02033e-13	7.10221e-14	7.01347e-13
910.417	2.01514e-13	4.59425e-14	6.97988e-13
910.976	2.01201e-13	4.19299e-14	7.02503e-13
911.534	2.00121e-13	4.11489e-14	7.07461e-13
912.092	1.98169e-13	3.3068e-14	7.24135e-13
912.65	1.97364e-13	4.7373e-14	7.38204e-13
913.208	1.98612e-13	8.88057e-14	7.47342e-13
913.766	1.99078e-13	9.58585e-14	7.49457e-13
914.324	1.96101e-13	8.71082e-14	7.40239e-13
914.882	1.9787e-13	8.19839e-14	7.28872e-13
915.44	1.98758e-13	7.51422e-14	7.12564e-13
915.998	1.97707e-13	6.97749e-14	6.93722e-13
916.557	2.00146e-13	5.49917e-14	6.8452e-13
917.115	1.991e-13	4.15992e-14	6.8491e-13
917.673	1.99658e-13	3.53672e-14	6.94495e-13
918.231	1.97705e-13	5.08636e-14	7.11976e-13
918.789	1.9841e-13	7.15241e-14	7.3341e-13
919.347	1.96602e-13	5.46092e-14	7.45118e-13
919.905	1.96278e-13	6.39293e-14	7.47909e-13
920.463	1.97454e-13	1.02856e-13	7.40289e-13
921.021	1.9601e-13	9.0794e-14	7.30013e-13
921.579	1.96738e-13	7.92225e-14	7.11793e-13
922.138	1.97448e-13	8.13225e-14	6.98533e-13
922.696	1.98831e-13	6.91174e-14	6.8395e-13
923.254	1.98025e-13	5.50196e-14	6.81084e-13
923.812	1.97191e-13	4.82935e-14	6.80245e-13
924.37	1.98028e-13	2.74576e-14	6.89114e-13
924.928	1.98557e-13	3.53791e-14	6.97652e-13
925.486	1.98371e-13	3.47456e-14	7.08723e-13
926.044	1.96257e-13	6.49693e-14	7.1615e-13
926.602	1.97096e-13	7.05001e-14	7.15127e-13
927.16	1.96128e-13	8.06291e-14	7.09577e-13
927.719	1.9593e-13	1.02868e-13	7.10584e-13
928.277	1.96808e-13	7.48912e-14	7.00967e-13
928.835	1.96959e-13	9.23162e-14	6.87635e-13
929.393	1.98752e-13	1.01565e-13	6.79664e-13
929.951	1.97113e-13	6.63082e-14	6.7422e-13
930.509	1.98284e-13	5.52746e-14	6.73814e-13
931.067	1.97472e-13	3.09522e-14	6.84025e-13
931.625	1.96147e-13	3.55146e-14	6.88409e-13
932.183	1.96532e-13	2.96691e-14	6.91535e-13
932.741	1.95833e-13	4.13601e-14	6.92973e-13
933.3	1.94791e-13	4.94929e-14	6.92998e-13
933.858	1.95722e-13	7.92265e-14	6.91982e-13
934.416	1.93557e-13	8.85347e-14	6.89505e-13
934.974	1.94202e-13	9.82374e-14	6.92437e-13
935.532	1.94606e-13	8.2219e-14	6.9122e-13
936.09	1.96082e-13	8.51956e-14	6.93065e-13
936.648	1.96791e-13	9.31848e-14	6.93477e-13
937.206	1.96502e-13	5.69442e-14	6.99266e-13
937.764	1.96757e-13	4.61975e-14	7.0049e-13
938.322	1.96067e-13	2.83542e-14	6.94239e-13
938.881	1.96596e-13	3.516e-14	6.96913e-13
939.439	1.9356e-13	2.38634e-14	6.98969e-13
939.997	1.93838e-13	4.15952e-14	6.9611e-13
940.555	1.95012e-13	6.03073e-14	6.95969e-13
941.113	1.94112e-13	7.08587e-14	6.8749e-13
941.671	1.93301e-13	7.93261e-14	6.86711e-13
942.229	1.95257e-13	7.82423e-14	6.8877e-13
942.787	1.95218e-13	8.73074e-14	6.8729e-13
943.345	1.94981e-13	9.10889e-14	6.87862e-13
943.903	1.95846e-13	8.09081e-14	6.88997e-13
944.462	1.95632e-13	6.64556e-14	6.91858e-13
945.02	1.96148e-13	7.08029e-14	6.90825e-13
945.578	1.97405e-13	4.80345e-14	6.92001e-13
946.136	1.97189e-13	3.13387e-14	6.90814e-13
946.694	1.95253e-13	5.84066e-14	6.86959e-13
947.252	1.96018e-13	3.39208e-14	6.88748e-13
947.81	1.94958e-13	4.67036e-14	6.89636e-13
948.368	1.95032e-13	6.04906e-14	6.90691e-13
948.926	1.94089e-13	7.72661e-14	6.86257e-13
949.484	1.94473e-13	8.49126e-14	6.778e-13
950.043	1.95009e-13	1.06039e-13	6.77202e-13
950.601	1.95769e-13	8.35977e-14	6.708e-13
951.159	1.94944e-13	7.03885e-14	6.73592e-13
951.717	1.97631e-13	6.98825e-14	6.73669e-13
952.275	1.96048e-13	6.20326e-14	6.7194e-13
952.833	1.95656e-13	3.55425e-14	6.78369e-13
953.391	1.96375e-13	3.31557e-14	6.85177e-13
953.949	1.96163e-13	2.55808e-14	6.87235e-13
954.507	1.95373e-13	3.1789e-14	6.89204e-13
955.065	1.946e-13	4.30855e-14	6.93727e-13
955.624	1.93536e-13	5.84504e-14	6.94719e-13
956.182	1.94481e-13	9.13838e-14	6.85589e-13
956.74	1.93882e-13	7.24566e-14	6.9082e-13
957.298	1.94059e-13	8.75664e-14	6.92166e-13
957.856	1.96362e-13	9.77154e-14	6.90053e-13
958.414	1.95427e-13	8.49804e-14	7.06837e-13
958.972	1.95725e-13	6.73323e-14	7.16066e-13
959.53	1.96098e-13	8.10236e-14	7.32303e-13
960.088	1.96863e-13	3.90132e-14	7.49643e-13
960.646	1.96216e-13	2.87168e-14	7.71341e-13
961.205	1.96558e-13	3.31477e-14	7.94041e-13
961.763	1.95968e-13	5.0493e-14	8.12574e-13
962.321	1.98054e-13	4.77396e-14	8.24187e-13
962.879	2.04665e-13	6.2451e-14	8.37148e-13
963.437	2.27103e-13	6.10285e-14	8.4006e-13
963.995	2.68399e-13	9.48863e-14	8.50028e-13
964.553	3.17777e-13	9.71058e-14	8.53989e-13
965.111	3.76381e-13	9.21409e-14	8.62178e-13
965.669	4.2872e-13	1.21444e-13	8.8245e-13
966.227	4.85842e-13	1.18503e-13	9.07338e-13
966.786	5.41597e-13	1.16918e-13	9.48166e-13
967.344	5.87798e-13	1.41674e-13	9.84785e-13
967.902	6.37985e-13	1.41085e-13	1.01526e-12
968.46	6.81336e-13	1.54019e-13	1.04795e-12
969.018	7.25719e-13	1.91427e-13	1.06507e-12
969.576	7.77119e-13	2.07696e-13	1.08939e-12
970.134	8.05004e-13	2.24675e-13	1.0901e-12
970.692	8.48704e-13	2.32489e-13	1.08496e-12
971.25	8.81164e-13	2.64729e-13	1.09842e-12
971.808	9.0284e-13	2.71878e-13	1.11633e-12
972.367	9.37057e-13	2.66949e-13	1.14137e-12
972.925	9.66518e-13	2.55485e-13	1.16634e-12
973.483	9.89614e-13	2.53815e-13	1.20198e-12
974.041	1.00821e-12	2.61346e-13	1.2317e-12
974.599	1.02862e-12	2.57632e-13	1.25808e-12
975.157	1.04625e-12	2.86653e-13	1.27546e-12
975.715	1.06116e-12	2.76293e-13	1.28372e-12
976.273	1.07848e-12	3.02177e-13	1.28191e-12
976.831	1.09565e-12	3.07453e-13	1.27898e-12
977.389	1.12996e-12	3.52436e-13	1.28291e-12
977.948	1.13481e-12	3.27635e-13	1.29756e-12
978.506	1.16691e-12	3.20853e-13	1.31322e-12
979.064	1.17337e-12	3.32799e-13	1.3323e-12
979.622	1.18014e-12	3.20702e-13	1.35623e-12
980.18	1.18244e-12	2.83943e-13	1.37619e-12
980.738	1.1957e-12	2.77886e-13	1.39777e-12
981.296	1.21342e-12	3.09306e-13	1.40861e-12
981.854	1.21408e-12	2.88474e-13	1.40696e-12
982.412	1.20516e-12	3.27093e-13	1.40533e-12
982.97	1.22597e-12	3.31377e-13	1.40198e-12
983.529	1.22834e-12	3.26635e-13	1.39321e-12
984.087	1.23014e-12	3.25659e-13	1.39612e-12
984.645	1.23414e-12	3.31197e-13	1.40645e-12
985.203	1.23443e-12	3.19383e-13	1.39852e-12
985.761	1.23004e-12	3.05508e-13	1.40008e-12
986.319	1.22911e-12	3.07851e-13	1.40491e-12
986.877	1.23225e-12	3.08983e-13	1.40466e-12
987.435	1.23954e-12	3.19789e-13	1.40895e-12
987.993	1.23273e-12	3.38533e-13	1.40663e-12
988.551	1.22795e-12	3.27257e-13	1.4138e-12
989.11	1.22976e-12	3.33062e-13	1.41793e-12
989.668	1.23844e-12	3.33951e-13	1.4167e-12
990.226	1.24237e-12	3.5132e-13	1.41004e-12
990.784	1.23875e-12	3.1021e-13	1.40261e-12
991.342	1.22167e-12	3.20232e-13	1.39454e-12
991.9	1.22442e-12	2.98188e-13	1.38409e-12
992.458	1.22404e-12	2.91088e-13	1.37306e-12
993.016	1.2148e-12	3.06118e-13	1.37258e-12
993.574	1.20586e-12	3.28432e-13	1.3882e-12
994.132	1.202e-12	3.4771e-13	1.40587e-12
994.691	1.20444e-12	3.39557e-13	1.42578e-12
995.249	1.1957e-12	3.21618e-13	1.43309e-12
995.807	1.2029e-12	3.28966e-13	1.43548e-12
996.365	1.20551e-12	3.11888e-13	1.42248e-12
996.923	1.20425e-12	2.96208e-13	1.4116e-12
997.481	1.20198e-12	2.82274e-13	1.40166e-12
998.039	1.19123e-12	2.99774e-13	1.38666e-12
998.597	1.18623e-12	3.02109e-13	1.38905e-12
999.155	1.19111e-12	3.27089e-13	1.40607e-12
999.713	1.18427e-12	3.35768e-13	1.42099e-12
1000.27	1.18105e-12	3.379e-13	1.43613e-12
1000.83	1.18821e-12	3.05034e-13	1.44522e-12
1001.39	1.18443e-12	3.12477e-13	1.44457e-12
1001.95	1.17249e-12	2.88103e-13	1.4379e-12
1002.5	1.1725e-12	2.88557e-13	1.43113e-12
1003.06	1.17546e-12	3.11143e-13	1.42521e-12
1003.62	1.1786e-12	3.21463e-13	1.4344e-12
1004.18	1.18029e-12	3.24874e-13	1.43982e-12
1004.74	1.15792e-12	3.19235e-13	1.45671e-12
1005.29	1.15643e-12	3.28934e-13	1.47764e-12
1005.85	1.16448e-12	3.19144e-13	1.49373e-12
1006.41	1.15935e-12	3.10075e-13	1.49287e-12
1006.97	1.17593e-12	3.00731e-13	1.49345e-12
1007.53	1.15205e-12	2.85278e-13	1.47859e-12
1008.09	1.15948e-12	2.91781e-13	1.45415e-12
1008.64	1.15808e-12	3.15864e-13	1.43861e-12
1009.2	1.14811e-12	3.02986e-13	1.42601e-12
1009.76	1.14351e-12	3.31568e-13	1.41951e-12
1010.32	1.13705e-12	3.34389e-13	1.42509e-12
1010.88	1.13167e-12	3.14625e-13	1.42804e-12
1011.43	1.1438e-12	2.99157e-13	1.42207e-12
1011.99	1.13917e-12	2.95989e-13	1.41047e-12
1012.55	1.14532e-12	2.78273e-13	1.38844e-12
1013.11	1.14554e-12	2.91187e-13	1.3556e-12
1013.67	1.14828e-12	3.08445e-13	1.33767e-12
1014.22	1.11616e-12	3.15103e-13	1.31871e-12
1014.78	1.09593e-12	3.14657e-13	1.30799e-12
1015.34	1.05511e-12	2.91187e-13	1.30089e-12
1015.9	1.01581e-12	2.80237e-13	1.29974e-12
1016.46	9.74971e-13	2.57377e-13	1.28748e-12
1017.01	9.42834e-13	2.36235e-13	1.27445e-12
1017.57	9.13408e-13	2.42479e-13	1.24492e-12
1018.13	8.81268e-13	2.26074e-13	1.21043e-12
1018.69	8.60409e-13	2.29863e-13	1.18305e-12
1019.25	8.40794e-13	2.4583e-13	1.15476e-12
1019.8	8.17071e-13	2.47049e-13	1.12942e-12
1020.36	8.02687e-13	2.40538e-13	1.11565e-12
1020.92	7.81817e-13	2.4067e-13	1.11491e-12
1021.48	7.56946e-13	2.2766e-13	1.10526e-12
1022.04	7.27878e-13	1.92738e-13	1.09139e-12
1022.6	6.95748e-13	1.90646e-13	1.06595e-12
1023.15	6.68814e-13	1.80537e-13	1.03142e-12
1023.71	6.3314e-13	1.68352e-13	9.95985e-13
1024.27	5.99569e-13	1.80401e-13	9.5746e-13
1024.83	5.65956e-13	1.7662e-13	9.3352e-13
1025.39	5.30678e-13	1.7336e-13	9.13435e-13
1025.94	4.95611e-13	1.55174e-13	9.00768e-13
1026.5	4.62347e-13	1.42475e-13	8.98203e-13
1027.06	4.3224e-13	1.06207e-13	8.97273e-13
1027.62	4.00082e-13	9.50537e-14	8.8545e-13
1028.18	3.71326e-13	7.56363e-14	8.67242e-13
1028.73	3.47405e-13	6.84161e-14	8.39519e-13
1029.29	3.2336e-13	7.19943e-14	8.06618e-13
1029.85	3.05121e-13	8.49764e-14	7.85218e-13
1030.41	2.87666e-13	1.06346e-13	7.7408e-13
1030.97	2.74767e-13	9.47189e-14	7.62811e-13
1031.53	2.66173e-13	9.69623e-14	7.63262e-13
1032.08	2.57883e-13	8.23346e-14	7.56907e-13
1032.64	2.50557e-13	5.58444e-14	7.56945e-13
1033.2	2.44447e-13	4.40896e-14	7.53767e-13
1033.76	2.39651e-13	4.77316e-14	7.46081e-13
1034.32	2.36023e-13	5.31588e-14	7.30713e-13
1034.87	2.3223e-13	5.84504e-14	7.22028e-13
1035.43	2.28028e-13	7.45007e-14	7.00265e-13
1035.99	2.25907e-13	8.85387e-14	6.92076e-13
1036.55	2.24172e-13	8.26254e-14	6.8689e-13
1037.11	2.21911e-13	9.47907e-14	6.78963e-13
1037.66	2.2141e-13	6.93764e-14	6.78024e-13
1038.22	2.21403e-13	6.88305e-14	6.82241e-13
1038.78	2.2021e-13	5.16526e-14	6.7938e-13
1039.34	2.19117e-13	3.32553e-14	6.80011e-13
1039.9	2.17646e-13	6.59575e-14	6.81826e-13
1040.45	2.16416e-13	4.59664e-14	6.91659e-13
1041.01	2.15595e-13	8.09798e-14	6.99541e-13
1041.57	2.14002e-13	6.47582e-14	7.02926e-13
1042.13	2.13044e-13	9.0802e-14	7.02395e-13
1042.69	2.13138e-13	7.55168e-14	6.99094e-13
1043.24	2.13286e-13	8.68851e-14	6.92249e-13
1043.8	2.12657e-13	5.53942e-14	6.793e-13
1044.36	2.11882e-13	6.82328e-14	6.68595e-13
1044.92	2.12665e-13	6.67385e-14	6.7005e-13
1045.48	2.12491e-13	3.38012e-14	6.69854e-13
1046.04	2.11466e-13	3.66024e-14	6.79088e-13
1046.59	2.09668e-13	6.82408e-14	6.93534e-13
1047.15	2.07588e-13	4.87677e-14	7.00215e-13
1047.71	2.07718e-13	6.0387e-14	7.03031e-13
1048.27	2.07054e-13	7.18549e-14	6.9776e-13
1048.83	2.06934e-13	9.61813e-14	6.88354e-13
1049.38	2.09092e-13	8.83913e-14	6.69811e-13
1049.94	2.08797e-13	6.37261e-14	6.55978e-13
1050.5	2.07929e-13	8.13942e-14	6.4396e-13
1051.06	2.10361e-13	7.12452e-14	6.37655e-13
1051.62	2.08696e-13	2.78919e-14	6.4028e-13
1052.17	2.09475e-13	3.88976e-14	6.54687e-13
1052.73	2.08945e-13	6.29172e-14	6.71785e-13
1053.29	2.06922e-13	4.03998e-14	6.91711e-13
1053.85	2.07002e-13	4.5815e-14	7.01209e-13
1054.41	2.039e-13	6.6866e-14	7.00116e-13
1054.96	2.04564e-13	7.74254e-14	6.90657e-13
1055.52	2.04793e-13	9.00688e-14	6.7513e-13
1056.08	2.0401e-13	6.24271e-14	6.62005e-13
1056.64	2.04224e-13	7.85571e-14	6.57309e-13
1057.2	2.05853e-13	7.55805e-14	6.59736e-13
1057.76	2.04732e-13	6.10365e-14	6.74372e-13
1058.31	2.04076e-13	2.97647e-14	6.94716e-13
1058.87	2.05572e-13	2.55888e-14	7.10974e-13
1059.43	2.03732e-13	4.00572e-14	7.29341e-13
1059.99	2.02109e-13	4.18463e-14	7.40153e-13
1060.55	2.00975e-13	5.71395e-14	7.4652e-13
1061.1	2.02716e-13	7.71585e-14	7.35055e-13
1061.66	2.02435e-13	9.37586e-14	7.23007e-13
1062.22	2.00793e-13	8.58291e-14	7.03503e-13
1062.78	2.03058e-13	7.63815e-14	6.96412e-13
1063.34	2.03735e-13	8.68651e-14	6.90251e-13
1063.89	2.03376e-13	7.17274e-14	6.91819e-13
1064.45	2.03115e-13	4.21212e-14	7.02906e-13
1065.01	2.03005e-13	4.31732e-14	7.17845e-13
1065.57	2.03265e-13	3.3861e-14	7.3986e-13
1066.13	2.011e-13	6.6101e-14	7.47667e-13
1066.68	2.00738e-13	5.03496e-14	7.47242e-13
1067.24	2.02037e-13	7.28112e-14	7.37106e-13
1067.8	1.99895e-13	9.0531e-14	7.23596e-13
1068.36	2.01013e-13	8.47373e-14	7.10547e-13
1068.92	1.99896e-13	7.64333e-14	6.9036e-13
1069.48	2.00759e-13	6.85436e-14	6.76604e-13
1070.03	2.00973e-13	6.41883e-14	6.78222e-13
1070.59	2.00887e-13	4.89749e-14	6.82924e-13
1071.15	2.02023e-13	3.34984e-14	6.96857e-13
1071.71	2.00482e-13	4.43805e-14	7.07858e-13
1072.27	2.02315e-13	5.29795e-14	7.23818e-13
1072.83	1.99439e-13	5.29277e-14	7.33214e-13
1073.38	1.99296e-13	6.72486e-14	7.40661e-13
1073.94	1.99019e-13	8.47891e-14	7.26654e-13
1074.5	1.97404e-13	8.68651e-14	7.11638e-13
1075.06	1.99917e-13	8.01828e-14	6.96458e-13
1075.62	1.99779e-13	6.52961e-14	6.80684e-13
1076.17	1.99396e-13	5.91278e-14	6.66062e-13
1076.73	2.01108e-13	4.72654e-14	6.63552e-13
1077.29	2.01236e-13	4.607e-14	6.69076e-13
1077.85	2.00454e-13	5.47925e-14	6.84762e-13
1078.41	1.98615e-13	4.30815e-14	7.04229e-13
1078.96	1.98591e-13	6.48618e-14	7.24672e-13
1079.52	1.97102e-13	5.11784e-14	7.40989e-13
1080.08	1.96049e-13	6.52244e-14	7.46687e-13
1080.64	1.9572e-13	7.35444e-14	7.43975e-13
1081.2	1.98118e-13	7.85531e-14	7.32806e-13
1081.75	1.98549e-13	8.63152e-14	7.14007e-13
1082.31	1.99101e-13	7.43373e-14	6.9519e-13
1082.87	1.99549e-13	5.10708e-14	6.85363e-13
1083.43	1.99911e-13	5.67768e-14	6.84251e-13
1083.99	2.00595e-13	3.04501e-14	6.88028e-13
1084.55	1.98657e-13	2.11379e-14	6.98261e-13
1085.1	1.97821e-13	5.63664e-14	7.05391e-13
1085.66	1.98133e-13	4.42012e-14	7.16103e-13
1086.22	1.97132e-13	5.88449e-14	7.21815e-13
1086.78	1.96045e-13	7.59671e-14	7.21953e-13
1087.34	1.9752e-13	8.29601e-14	7.17545e-13
1087.89	1.97282e-13	7.3903e-14	7.12328e-13
1088.45	1.96941e-13	7.8585e-14	6.99032e-13
1089.01	1.97406e-13	9.82573e-14	6.78995e-13
1089.57	1.98499e-13	6.43557e-14	6.70105e-13
1090.13	1.99302e-13	4.96363e-14	6.62506e-13
1090.68	1.98345e-13	2.2923e-14	6.59989e-13
1091.24	1.99123e-13	4.01767e-14	6.58768e-13
1091.8	1.98658e-13	2.89519e-14	6.64791e-13
1092.36	1.97924e-13	3.4108e-14	6.73685e-13
1092.92	1.97616e-13	4.94889e-14	6.79422e-13
1093.47	1.98119e-13	6.00124e-14	6.82381e-13
1094.03	1.9656e-13	5.81994e-14	6.81038e-13
1094.59	1.96604e-13	8.24143e-14	6.80227e-13
1095.15	1.9594e-13	9.19097e-14	6.7451e-13
1095.71	1.98092e-13	8.82956e-14	6.75311e-13
1096.27	1.98039e-13	8.33945e-14	6.71915e-13
1096.82	1.98197e-13	8.86861e-14	6.75802e-13
1097.38	1.97232e-13	5.34935e-14	6.8261e-13
1097.94	1.98876e-13	6.08014e-14	6.88031e-13
1098.5	1.99128e-13	4.13283e-14	7.02461e-13
1099.06	1.97329e-13	3.26018e-14	7.13508e-13
1099.61	1.97054e-13	2.1899e-14	7.1938e-13
1100.17	1.97186e-13	5.54978e-14	7.23293e-13
1100.73	1.96372e-13	5.42466e-14	7.32863e-13
1101.29	1.95616e-13	7.54889e-14	7.38549e-13
1101.85	1.96712e-13	7.97844e-14	7.34171e-13
1102.4	1.95061e-13	9.53366e-14	7.39046e-13
1102.96	1.94991e-13	8.46178e-14	7.40405e-13
1103.52	1.9676e-13	8.37332e-14	7.36183e-13
1104.08	1.96546e-13	7.26119e-14	7.34572e-13
1104.64	1.97982e-13	5.908e-14	7.47424e-13
1105.19	1.96561e-13	5.89844e-14	7.5746e-13
1105.75	1.97698e-13	6.3766e-14	7.64976e-13
1106.31	1.96421e-13	2.66129e-14	7.73402e-13
1106.87	1.94966e-13	3.61681e-14	7.78914e-13
1107.43	1.96798e-13	5.45494e-14	7.81531e-13
1107.98	1.95371e-13	5.96737e-14	7.78294e-13
1108.54	1.94629e-13	6.72047e-14	7.67014e-13
1109.1	1.95702e-13	9.58665e-14	7.53248e-13
1109.66	1.94949e-13	9.09973e-14	7.52563e-13
1110.22	1.95586e-13	9.03119e-14	7.44361e-13
1110.78	1.96259e-13	8.52753e-14	7.37916e-13
1111.33	1.97301e-13	6.44115e-14	7.35669e-13
1111.89	1.99413e-13	5.08596e-14	7.33775e-13
1112.45	1.99163e-13	5.84544e-14	7.29562e-13
1113.01	1.97662e-13	2.10383e-14	7.33424e-13
1113.57	1.96187e-13	4.41733e-14	7.42193e-13
1114.12	1.96557e-13	4.81779e-14	7.42175e-13
1114.68	1.95381e-13	5.84265e-14	7.39646e-13
[truncated: 7,129 more rows]

## Sheet: Fig. 5b
Fig. 5b	t / s
Wave number / cm-1	300	270	240	210	180	150	120	90	60	30	0
1099.24	-0.000781823	-0.00054087	-0.000560348	-0.000604524	-0.000257208	-0.000199204	-0.000306075	9.66627e-05	-8.13266e-05	-6.51992e-05	8.58523e-06
1100.21	-0.000783355	-0.000544735	-0.000537631	-0.000596464	-0.000239362	-0.000204162	-0.000294951	0.000101975	-5.58756e-05	-5.65357e-05	9.67959e-06
1101.17	-0.000786016	-0.000550059	-0.000514507	-0.000587599	-0.000224028	-0.000212807	-0.000286593	0.000102633	-3.25481e-05	-4.81749e-05	1.14698e-05
1102.14	-0.000790027	-0.000556938	-0.000491681	-0.00057801	-0.000211847	-0.000225128	-0.000281645	9.83186e-05	-1.19878e-05	-4.042e-05	1.34979e-05
1103.1	-0.000795512	-0.000565458	-0.00046991	-0.000567822	-0.000203349	-0.000241035	-0.000280618	8.88619e-05	5.17588e-06	-3.34607e-05	1.52299e-05
1104.07	-0.00080243	-0.000575668	-0.000449908	-0.000557132	-0.000198863	-0.000260315	-0.000283852	7.43349e-05	1.83921e-05	-2.73319e-05	1.61934e-05
1105.03	-0.00081057	-0.000587516	-0.000432262	-0.000545955	-0.000198462	-0.000282594	-0.00029149	5.5093e-05	2.72569e-05	-2.19095e-05	1.60905e-05
1105.99	-0.000819577	-0.000600792	-0.000417351	-0.000534204	-0.000201947	-0.000307344	-0.000303472	3.17672e-05	3.15693e-05	-1.69409e-05	1.48821e-05
1106.96	-0.000829021	-0.00061508	-0.000405313	-0.000521722	-0.000208865	-0.000333895	-0.000319531	5.19781e-06	3.13534e-05	-1.2103e-05	1.27915e-05
1107.92	-0.000838471	-0.000629757	-0.000396064	-0.000508359	-0.000218577	-0.000361497	-0.00033921	-2.36662e-05	2.68451e-05	-7.08088e-06	1.02419e-05
1108.89	-0.000847569	-0.000644047	-0.000389365	-0.000494047	-0.000230356	-0.000389397	-0.000361889	-5.38837e-05	1.84514e-05	-1.64847e-06	7.72274e-06
1109.85	-0.000856083	-0.000657125	-0.000384909	-0.000478859	-0.000243503	-0.000416909	-0.000386839	-8.46167e-05	6.68407e-06	4.26863e-06	5.65319e-06
1110.82	-0.000863918	-0.000668251	-0.000382406	-0.000463015	-0.00025744	-0.000443475	-0.000413275	-0.000115188	-7.90438e-06	1.056e-05	4.26817e-06
1111.78	-0.000871105	-0.000676885	-0.000381628	-0.000446837	-0.000271773	-0.00046869	-0.000440418	-0.000145084	-2.47645e-05	1.6933e-05	3.58804e-06
1112.74	-0.000877752	-0.000682737	-0.000382408	-0.000430665	-0.000286286	-0.000492284	-0.000467518	-0.00017392	-4.33543e-05	2.29671e-05	3.46784e-06
1113.71	-0.000883966	-0.000685729	-0.000384579	-0.000414765	-0.000300862	-0.000514061	-0.000493855	-0.000201379	-6.31136e-05	2.82082e-05	3.72411e-06
1114.67	-0.000889786	-0.000685909	-0.000387927	-0.000399278	-0.00031538	-0.000533835	-0.000518725	-0.000227154	-8.34311e-05	3.2261e-05	4.25646e-06
1115.64	-0.000895114	-0.000683314	-0.000392126	-0.000384215	-0.000329585	-0.000551364	-0.000541411	-0.000250914	-0.000103616	3.48839e-05	5.15381e-06
1116.6	-0.000899682	-0.000677867	-0.000396724	-0.000369496	-0.000343004	-0.000566312	-0.000561163	-0.0002723	-0.000122902	3.60433e-05	6.71216e-06
1117.57	-0.000903058	-0.000669329	-0.000401171	-0.000355023	-0.000354938	-0.000578253	-0.000577192	-0.000290942	-0.000140489	3.5908e-05	9.38653e-06
1118.53	-0.000904714	-0.000657353	-0.000404877	-0.00034076	-0.000364535	-0.00058673	-0.000588711	-0.000306499	-0.000155605	3.47789e-05	1.36736e-05
1119.49	-0.000904114	-0.000641593	-0.000407273	-0.000326763	-0.000370934	-0.000591332	-0.000594974	-0.00031869	-0.000167586	3.29868e-05	2.0003e-05
1120.46	-0.000900817	-0.000621848	-0.000407876	-0.000313175	-0.000373424	-0.000591785	-0.000595349	-0.000327334	-0.00017593	3.07791e-05	2.86473e-05
1121.42	-0.000894557	-0.00059817	-0.000406318	-0.000300178	-0.000371589	-0.000588014	-0.000589384	-0.000332359	-0.000180328	2.825e-05	3.97022e-05
1122.39	-0.000885291	-0.000570914	-0.000402373	-0.000287929	-0.00036539	-0.000580167	-0.000576871	-0.000333817	-0.000180666	2.53194e-05	5.30904e-05
1123.35	-0.000873186	-0.000540708	-0.000395957	-0.00027652	-0.000355155	-0.00056858	-0.000557873	-0.000331883	-0.000177013	2.17845e-05	6.86069e-05
1124.31	-0.000858561	-0.000508358	-0.00038713	-0.000265958	-0.000341506	-0.000553714	-0.00053273	-0.000326845	-0.00016959	1.74104e-05	8.59457e-05
1125.28	-0.000841797	-0.000474735	-0.000376076	-0.000256174	-0.000325225	-0.000536066	-0.000502017	-0.000319083	-0.000158741	1.20306e-05	0.000104719
1126.24	-0.000823242	-0.000440672	-0.000363072	-0.00024704	-0.000307097	-0.000516084	-0.000466485	-0.000309034	-0.000144906	5.62683e-06	0.000124462
1127.21	-0.000803133	-0.000406897	-0.000348453	-0.000238378	-0.000287808	-0.00049412	-0.000426979	-0.000297134	-0.000128595	-1.64415e-06	0.000144638
1128.17	-0.000781556	-0.000374006	-0.000332574	-0.000229962	-0.000267871	-0.000470416	-0.000384368	-0.000283769	-0.000110356	-9.46175e-06	0.000164654
1129.14	-0.000758443	-0.000342456	-0.000315759	-0.000221491	-0.000247612	-0.00044511	-0.000339476	-0.000269209	-9.0736e-05	-1.7376e-05	0.000183936
1130.1	-0.000733615	-0.000312565	-0.000298273	-0.000212588	-0.000227203	-0.000418277	-0.000293048	-0.000253578	-7.0239e-05	-2.48679e-05	0.000201991
1131.06	-0.000706853	-0.000284516	-0.000280321	-0.000202826	-0.000206717	-0.00038996	-0.000245739	-0.000236855	-4.92883e-05	-3.1406e-05	0.000218483
1132.03	-0.000677979	-0.000258362	-0.000262064	-0.000191777	-0.000186185	-0.00036021	-0.000198135	-0.000218931	-2.82052e-05	-3.64876e-05	0.000233249
1132.99	-0.000646932	-0.000234043	-0.00024367	-0.000179105	-0.000165667	-0.000329105	-0.000150789	-0.000199686	-7.22309e-06	-3.96807e-05	0.000246271
1133.96	-0.000613828	-0.00021144	-0.000225374	-0.000164659	-0.000145305	-0.000296767	-0.000104281	-0.000179084	1.34673e-05	-4.06676e-05	0.000257574
1134.92	-0.000578978	-0.000190439	-0.000207496	-0.000148527	-0.00012534	-0.000263359	-5.92304e-05	-0.000157232	3.36701e-05	-3.9269e-05	0.000267135
1135.88	-0.000542884	-0.000170994	-0.000190444	-0.000131028	-0.000106114	-0.000229088	-1.62955e-05	-0.00013439	5.3138e-05	-3.54717e-05	0.000274806
1136.85	-0.000506177	-0.000153162	-0.000174632	-0.000112634	-8.802e-05	-0.000194185	2.3877e-05	-0.000110918	7.15764e-05	-2.94173e-05	0.000280332
1137.81	-0.000469535	-0.000137078	-0.000160399	-9.38412e-05	-7.14098e-05	-0.000158893	6.0723e-05	-8.71856e-05	8.86798e-05	-2.13604e-05	0.00028342
1138.78	-0.000433583	-0.000122887	-0.000147894	-7.50318e-05	-5.64871e-05	-0.000123429	9.38426e-05	-6.3465e-05	0.000104197	-1.15942e-05	0.000283887
1139.74	-0.00039881	-0.000110622	-0.000137017	-5.63804e-05	-4.32118e-05	-8.79588e-05	0.000123056	-3.98645e-05	0.000118007	-3.59141e-07	0.000281785
1140.71	-0.000365521	-0.000100113	-0.000127397	-3.78239e-05	-3.12558e-05	-5.25748e-05	0.000148432	-1.6313e-05	0.000130165	1.2228e-05	0.000277466
1141.67	-0.000333837	-9.09387e-05	-0.000118451	-1.91255e-05	-2.00303e-05	-1.73019e-05	0.000170254	7.38142e-06	0.000140905	2.61894e-05	0.000271561
1142.63	-0.000303744	-8.24555e-05	-0.000109474	1.89843e-08	-8.78607e-06	1.78773e-05	0.000188968	3.14366e-05	0.000150599	4.16466e-05	0.00026487
1143.6	-0.000275166	-7.3901e-05	-9.97571e-05	1.98603e-05	3.23553e-06	5.29692e-05	0.000205098	5.59834e-05	0.000159695	5.87251e-05	0.000258205
1144.56	-0.000248026	-6.45301e-05	-8.86862e-05	4.05062e-05	1.66498e-05	8.79164e-05	0.000219172	8.09908e-05	0.000168639	7.7454e-05	0.000252253
1145.53	-0.0002223	-5.37512e-05	-7.58099e-05	6.18862e-05	3.18113e-05	0.00012255	0.000231652	0.00010624	0.000177819	9.76874e-05	0.000247479
1146.49	-0.000198013	-4.12145e-05	-6.08625e-05	8.37787e-05	4.87722e-05	0.000156573	0.000242906	0.000131366	0.000187525	0.000119081	0.000244127
1147.46	-0.000175217	-2.68236e-05	-4.37452e-05	0.000105882	6.73313e-05	0.000189589	0.000253188	0.000155934	0.000197962	0.000141143	0.000242283
1148.42	-0.000153937	-1.06826e-05	-2.44802e-05	0.000127902	8.71431e-05	0.000221166	0.000262663	0.00017954	0.000209261	0.000163328	0.000241976
1149.38	-0.000134142	6.99618e-06	-3.16448e-06	0.000149605	0.000107841	0.000250906	0.000271415	0.000201872	0.000221506	0.000185133	0.000243261
1150.35	-0.00011572	2.59878e-05	2.00799e-05	0.000170855	0.00012915	0.000278534	0.000279495	0.000222755	0.000234745	0.000206187	0.00024626
1151.31	-9.84923e-05	4.61243e-05	4.51296e-05	0.000191608	0.000150924	0.000303941	0.000286941	0.000242138	0.000248984	0.000226282	0.000251133
1152.28	-8.22459e-05	6.73291e-05	7.18822e-05	0.000211889	0.000173133	0.000327204	0.000293815	0.000260072	0.000264178	0.00024537	0.000258021
1153.24	-6.67618e-05	8.96143e-05	0.000100261	0.000231769	0.000195806	0.000348559	0.000300227	0.000276673	0.00028022	0.000263517	0.000266967
1154.21	-5.18381e-05	0.000113054	0.000130213	0.000251346	0.00021896	0.000368347	0.000306351	0.000292096	0.000296942	0.000280857	0.000277871
1155.17	-3.72897e-05	0.000137754	0.000161688	0.000270731	0.000242543	0.000386948	0.000312418	0.000306525	0.000314128	0.000297558	0.000290475
1156.13	-2.29301e-05	0.00016382	0.000194623	0.000290048	0.000266422	0.000404721	0.000318699	0.000320163	0.000331549	0.000313804	0.000304414
1157.1	-8.55692e-06	0.000191333	0.000228905	0.000309416	0.000290392	0.000421957	0.000325464	0.000333228	0.000348976	0.000329789	0.000319266
1158.06	6.05641e-06	0.000220313	0.000264352	0.000328945	0.000314218	0.000438859	0.000332945	0.000345943	0.000366195	0.00034571	0.00033463
1159.03	2.1149e-05	0.000250709	0.000300694	0.000348712	0.000337665	0.000455544	0.000341295	0.000358517	0.00038302	0.00036174	0.000350156
1159.99	3.6945e-05	0.00028238	0.000337593	0.000368763	0.000360533	0.000472062	0.000350576	0.000371124	0.000399285	0.000378005	0.000365574
1160.96	5.36256e-05	0.000315107	0.000374666	0.000389107	0.000382672	0.000488425	0.000360762	0.000383904	0.000414844	0.000394538	0.000380684
1161.92	7.13059e-05	0.000348626	0.000411545	0.000409736	0.000403999	0.000504635	0.000371768	0.000396961	0.000429571	0.000411272	0.000395338
1162.88	9.00363e-05	0.000382687	0.000447922	0.000430647	0.000424512	0.000520709	0.000383491	0.000410383	0.000443371	0.00042805	0.000409423
1163.85	0.000109821	0.000417109	0.000483581	0.000451867	0.000444299	0.000536691	0.000395848	0.000424267	0.000456197	0.000444679	0.000422855
1164.81	0.000130647	0.000451824	0.000518405	0.000473451	0.000463539	0.000552655	0.000408798	0.000438722	0.000468064	0.000460982	0.000435571
1165.78	0.000152501	0.000486879	0.000552354	0.000495484	0.000482504	0.000568695	0.00042234	0.000453873	0.000479059	0.000476866	0.000447537
1166.74	0.000175381	0.000522409	0.000585416	0.000518061	0.000501518	0.000584909	0.000436514	0.000469837	0.000489334	0.000492344	0.000458749
1167.71	0.000199288	0.000558562	0.000617568	0.000541258	0.00052091	0.000601381	0.000451367	0.000486692	0.000499089	0.000507529	0.000469231
1168.67	0.000224193	0.000595426	0.000648736	0.00056511	0.000540957	0.000618155	0.00046694	0.000504453	0.000508542	0.000522593	0.000479026
1169.63	0.000250023	0.000632966	0.000678793	0.000589601	0.000561833	0.00063523	0.000483248	0.000523064	0.000517896	0.000537708	0.000488196
1170.6	0.000276641	0.000670992	0.000707563	0.000614659	0.000583586	0.000652553	0.000500275	0.000542402	0.00052731	0.00055299	0.000496808
1171.56	0.00030384	0.000709184	0.000734861	0.000640163	0.000606142	0.000670026	0.000517983	0.0005623	0.000536881	0.000568468	0.000504943
1172.53	0.000331355	0.00074713	0.000760519	0.000665947	0.000629337	0.000687518	0.000536308	0.000582565	0.000546638	0.000584087	0.000512686
1173.49	0.000358868	0.000784383	0.000784403	0.000691808	0.000652955	0.000704871	0.000555183	0.000602998	0.000556547	0.000599721	0.00052014
1174.45	0.000386017	0.000820508	0.000806424	0.000717513	0.000676764	0.000721906	0.000574534	0.000623388	0.000566536	0.000615222	0.000527418
1175.42	0.000412406	0.000855101	0.000826523	0.00074281	0.000700526	0.000738434	0.000594298	0.000643512	0.000576524	0.000630454	0.000534644
1176.38	0.000437606	0.000887779	0.00084465	0.00076743	0.000723999	0.000754254	0.000614418	0.000663131	0.000586456	0.000645321	0.000541945
1177.35	0.00046116	0.000918161	0.000860748	0.000791106	0.000746922	0.000769159	0.000634844	0.000681988	0.000596321	0.000659778	0.000549438
1178.31	0.000482602	0.000945839	0.000874733	0.000813572	0.000769002	0.000782946	0.000655517	0.000699825	0.000606168	0.000673833	0.000557214
1179.28	0.000501472	0.000970367	0.000886481	0.000834563	0.00078991	0.000795419	0.000676353	0.000716411	0.000616094	0.00068753	0.000565334
1180.24	0.000517333	0.000991253	0.000895825	0.000853798	0.00080929	0.000806387	0.000697218	0.000731557	0.000626215	0.000700935	0.000573823
1181.2	0.000529778	0.00101	0.000902544	0.000870955	0.000826768	0.000815661	0.000717908	0.000745139	0.000636636	0.000714116	0.000582678
1182.17	0.000538419	0.00102	0.000906355	0.000885654	0.000841968	0.000823043	0.000738139	0.000757086	0.000647415	0.000727126	0.000591874
1183.13	0.000542873	0.00103	0.000906913	0.000897438	0.000854513	0.000828308	0.000757552	0.000767368	0.00065854	0.000739982	0.000601382
1184.1	0.000542721	0.00103	0.000903802	0.000905778	0.000864014	0.000831192	0.000775726	0.000775957	0.000669917	0.000752648	0.000611171
1185.06	0.000537483	0.00102	0.000896539	0.000910085	0.00087006	0.000831381	0.000792202	0.000782794	0.000681371	0.000765018	0.000621214
1186.03	0.0005266	0.00101	0.000884588	0.000909733	0.000872197	0.000828514	0.0008065	0.000787764	0.000692657	0.000776908	0.000631475
1186.99	0.000509435	0.000989111	0.000867375	0.000904088	0.000869921	0.000822191	0.000818128	0.000790681	0.000703469	0.000788056	0.000641897
1187.95	0.000485289	0.000960696	0.000844302	0.00089252	0.000862685	0.000811996	0.000826581	0.00079129	0.000713443	0.000798141	0.000652379
1188.92	0.00045343	0.000923549	0.000814763	0.000874403	0.000849904	0.000797505	0.000831325	0.000789278	0.000722167	0.000806811	0.000662773
1189.88	0.000413123	0.00087716	0.000778144	0.000849112	0.000830981	0.000778297	0.000831784	0.000784295	0.00072918	0.000813712	0.000672882
1190.85	0.000363652	0.000821059	0.000733832	0.000816009	0.000805315	0.000753947	0.000827343	0.00077596	0.000733988	0.000818526	0.000682476
1191.81	0.00030434	0.000754805	0.000681209	0.000774447	0.000772323	0.000724017	0.000817354	0.000763886	0.000736082	0.000820983	0.000691318
1192.78	0.00023456	0.000677973	0.000619658	0.000723775	0.00073144	0.000688037	0.000801168	0.00074768	0.000734963	0.000820864	0.000699185
1193.74	0.000153747	0.000590148	0.000548571	0.000663368	0.000682132	0.000645502	0.00077816	0.000726958	0.000730161	0.000817985	0.000705888
1194.7	6.14158e-05	0.000490934	0.000467376	0.000592657	0.000623907	0.000595879	0.000747763	0.000701349	0.000721246	0.000812165	0.000711267
1195.67	-4.28152e-05	0.00037997	0.000375557	0.000511158	0.000556323	0.000538633	0.000709478	0.000670502	0.000707825	0.000803191	0.000715181
1196.63	-0.000159204	0.000256972	0.000272687	0.000418498	0.00047901	0.000473258	0.000662877	0.000634091	0.000689526	0.000790799	0.000717479
1197.6	-0.000287868	0.000121778	0.000158458	0.000314432	0.000391681	0.000399327	0.0006076	0.00059182	0.000665978	0.000774665	0.00071798
1198.56	-0.000428764	-2.56035e-05	3.27116e-05	0.000198857	0.000294153	0.000316525	0.000543356	0.000543424	0.00063681	0.000754433	0.000716461
1199.53	-0.000581678	-0.000184956	-0.000104531	7.18345e-05	0.000186366	0.000224688	0.000469946	0.00048868	0.00060167	0.000729758	0.000712664
1200.49	-0.000746218	-0.000355825	-0.000253038	-6.63815e-05	6.84071e-05	0.00012382	0.000387292	0.000427427	0.000560258	0.00070036	0.00070632
1201.45	-0.000921787	-0.000537508	-0.000412338	-0.000215313	-5.94621e-05	1.41104e-05	0.000295492	0.000359592	0.000512389	0.000666077	0.000697181
1202.42	-0.00111	-0.000729057	-0.000581694	-0.000374227	-0.000196776	-0.000104059	0.000194856	0.000285217	0.000458039	0.000626902	0.000685052
1203.38	-0.0013	-0.000929296	-0.000760098	-0.000542117	-0.00034284	-0.000230115	8.59342e-05	0.000204494	0.000397372	0.000582993	0.000669809
1204.35	-0.00151	-0.00114	-0.00094627	-0.000717713	-0.000496718	-0.000363283	-3.04837e-05	0.000117783	0.000330748	0.000534659	0.000651417
1205.31	-0.00171	-0.00135	-0.00114	-0.000899509	-0.000657235	-0.000502592	-0.000153401	2.56167e-05	0.000258694	0.00048233	0.000629918
1206.28	-0.00193	-0.00157	-0.00134	-0.00109	-0.000823002	-0.000646874	-0.000281654	-7.13074e-05	0.000181854	0.000426519	0.000605426
1207.24	-0.00214	-0.00179	-0.00154	-0.00127	-0.000992448	-0.000794784	-0.000413961	-0.000172148	0.000100956	0.00036779	0.000578122
1208.2	-0.00236	-0.00201	-0.00173	-0.00146	-0.00116	-0.000944819	-0.000548958	-0.000275946	1.67803e-05	0.000306742	0.000548238
1209.17	-0.00257	-0.00222	-0.00193	-0.00165	-0.00134	-0.0011	-0.000685215	-0.000381651	-6.98408e-05	0.000243998	0.000516061
1210.13	-0.00278	-0.00243	-0.00213	-0.00184	-0.00151	-0.00124	-0.000821247	-0.000488139	-0.000158009	0.000180216	0.000481932
1211.1	-0.00298	-0.00264	-0.00232	-0.00202	-0.00167	-0.00139	-0.000955516	-0.000594223	-0.000246739	0.000116091	0.000446237
1212.06	-0.00317	-0.00283	-0.00249	-0.00219	-0.00183	-0.00153	-0.00109	-0.000698662	-0.000334955	5.23566e-05	0.000409405
1213.03	-0.00335	-0.00302	-0.00266	-0.00235	-0.00199	-0.00167	-0.00121	-0.000800171	-0.000421491	-1.0217e-05	0.000371896
1213.99	-0.00351	-0.00319	-0.00282	-0.0025	-0.00213	-0.0018	-0.00133	-0.000897441	-0.000505132	-7.08384e-05	0.000334197
1214.95	-0.00366	-0.00334	-0.00296	-0.00264	-0.00226	-0.00191	-0.00144	-0.000989171	-0.000584657	-0.000128708	0.000296808
1215.92	-0.00379	-0.00348	-0.00308	-0.00276	-0.00238	-0.00202	-0.00155	-0.00107	-0.000658896	-0.000183036	0.000260244
1216.88	-0.0039	-0.00359	-0.00319	-0.00287	-0.00249	-0.00211	-0.00164	-0.00115	-0.000726783	-0.000233067	0.00022502
1217.85	-0.00399	-0.00369	-0.00328	-0.00296	-0.00258	-0.0022	-0.00172	-0.00122	-0.000787384	-0.000278098	0.000191643
1218.81	-0.00406	-0.00376	-0.00334	-0.00303	-0.00265	-0.00226	-0.00178	-0.00128	-0.000839928	-0.000317513	0.000160597
1219.78	-0.0041	-0.00381	-0.00339	-0.00308	-0.00271	-0.00231	-0.00184	-0.00132	-0.000883818	-0.000350815	0.000132315
1220.74	-0.00412	-0.00384	-0.00342	-0.00311	-0.00274	-0.00235	-0.00188	-0.00136	-0.00091863	-0.000377651	0.000107162
1221.7	-0.00412	-0.00384	-0.00342	-0.00312	-0.00276	-0.00237	-0.0019	-0.00139	-0.00094412	-0.000397836	8.54165e-05
1222.67	-0.0041	-0.00382	-0.0034	-0.00311	-0.00276	-0.00237	-0.00192	-0.0014	-0.000960213	-0.000411354	6.72669e-05
1223.63	-0.00406	-0.00378	-0.00337	-0.00308	-0.00275	-0.00236	-0.00192	-0.0014	-0.000967003	-0.000418338	5.28135e-05
1224.6	-0.00399	-0.00372	-0.00331	-0.00303	-0.00271	-0.00234	-0.0019	-0.00139	-0.000964727	-0.000419039	4.20818e-05
1225.56	-0.00391	-0.00364	-0.00324	-0.00297	-0.00266	-0.0023	-0.00188	-0.00137	-0.000953752	-0.00041378	3.50382e-05
1226.53	-0.00381	-0.00354	-0.00315	-0.00289	-0.0026	-0.00224	-0.00184	-0.00135	-0.000934543	-0.000402922	3.16027e-05
1227.49	-0.0037	-0.00342	-0.00304	-0.0028	-0.00252	-0.00218	-0.00179	-0.00131	-0.000907645	-0.00038684	3.16529e-05
1228.45	-0.00357	-0.00329	-0.00292	-0.0027	-0.00243	-0.0021	-0.00173	-0.00126	-0.000873672	-0.000365921	3.50225e-05
1229.42	-0.00343	-0.00315	-0.0028	-0.00258	-0.00233	-0.00201	-0.00166	-0.0012	-0.000833299	-0.000340578	4.15018e-05
1230.38	-0.00328	-0.003	-0.00266	-0.00246	-0.00222	-0.00192	-0.00158	-0.00114	-0.000787264	-0.000311271	5.08328e-05
1231.35	-0.00312	-0.00284	-0.00252	-0.00233	-0.0021	-0.00182	-0.0015	-0.00108	-0.000736361	-0.000278522	6.27151e-05
1232.31	-0.00296	-0.00267	-0.00237	-0.00219	-0.00198	-0.00171	-0.00141	-0.001	-0.000681442	-0.000242916	7.68101e-05
1233.28	-0.0028	-0.0025	-0.00221	-0.00205	-0.00185	-0.0016	-0.00131	-0.000930223	-0.000623394	-0.000205086	9.275e-05
1234.24	-0.00263	-0.00232	-0.00206	-0.00191	-0.00172	-0.00148	-0.00122	-0.000853371	-0.000563116	-0.000165686	0.000110141
1235.2	-0.00247	-0.00215	-0.0019	-0.00177	-0.00159	-0.00137	-0.00112	-0.000775255	-0.000501494	-0.000125358	0.000128572
1236.17	-0.00231	-0.00197	-0.00175	-0.00163	-0.00145	-0.00125	-0.00102	-0.00069683	-0.000439364	-8.47088e-05	0.000147613
1237.13	-0.00215	-0.0018	-0.0016	-0.0015	-0.00132	-0.00114	-0.00092267	-0.000618994	-0.000377492	-4.42913e-05	0.000166832
1238.1	-0.00199	-0.00164	-0.00146	-0.00136	-0.0012	-0.00103	-0.000826223	-0.000542567	-0.00031655	-4.60028e-06	0.000185811
1239.06	-0.00184	-0.00148	-0.00132	-0.00123	-0.00107	-0.000917379	-0.00073195	-0.000468268	-0.000257109	3.39299e-05	0.000204169
1240.02	-0.0017	-0.00132	-0.00118	-0.00111	-0.000955372	-0.000812233	-0.000640523	-0.000396693	-0.000199631	7.09266e-05	0.000221597
1240.99	-0.00156	-0.00117	-0.00105	-0.000993071	-0.000842125	-0.000711656	-0.000552501	-0.000328294	-0.000144476	0.000106084	0.000237876
1241.95	-0.00143	-0.00103	-0.000931925	-0.000881637	-0.000734713	-0.000616148	-0.000468324	-0.000263374	-9.1904e-05	0.000139175	0.00025289
1242.92	-0.00131	-0.00090198	-0.000817083	-0.000776569	-0.000633476	-0.000526047	-0.000388315	-0.000202096	-4.2089e-05	0.000170058	0.000266619
1243.88	-0.0012	-0.000779433	-0.000709134	-0.000677896	-0.000538591	-0.000441535	-0.000312685	-0.000144502	4.87274e-06	0.000198689	0.000279111
1244.85	-0.00109	-0.000665509	-0.000607969	-0.000585516	-0.000450097	-0.000362656	-0.000241543	-9.05412e-05	4.89518e-05	0.000225115	0.00029046
1245.81	-0.000991619	-0.000560042	-0.000513386	-0.000499212	-0.000367927	-0.000289329	-0.000174913	-4.01001e-05	9.01753e-05	0.000249462	0.00030077
1246.77	-0.000898139	-0.000462753	-0.00042512	-0.000418691	-0.000291936	-0.000221378	-0.000112756	6.9768e-06	0.000128619	0.000271906	0.00031014
1247.74	-0.000811029	-0.000373292	-0.00034288	-0.000343608	-0.000221928	-0.000158554	-5.49839e-05	5.08706e-05	0.000164401	0.000292655	0.00031866
1248.7	-0.000729981	-0.000291268	-0.000266367	-0.000273587	-0.000157662	-0.000100559	-1.47314e-06	9.17795e-05	0.000197676	0.000311916	0.000326416
1249.67	-0.000654691	-0.000216265	-0.000195291	-0.000208241	-9.88496e-05	-4.70709e-05	4.7928e-05	0.000129913	0.000228623	0.000329882	0.000333499
1250.63	-0.000584859	-0.00014784	-0.000129365	-0.000147188	-4.51598e-05	2.23959e-06	9.33949e-05	0.000165484	0.000257435	0.000346723	0.00034001
1251.6	-0.000520191	-8.55251e-05	-6.83077e-05	-9.00583e-05	3.78412e-06	4.76875e-05	0.000135125	0.000198699	0.000284296	0.000362578	0.000346056
1252.56	-0.000460388	-2.88316e-05	-1.18306e-05	-3.65129e-05	4.83904e-05	8.9565e-05	0.000173337	0.000229748	0.000309377	0.000377561	0.00035175
1253.52	-0.000405154	2.27367e-05	4.0357e-05	1.37471e-05	8.90769e-05	0.000128135	0.000208264	0.000258789	0.000332813	0.000391759	0.000357196
1254.49	-0.000354193	6.96686e-05	8.85473e-05	6.09672e-05	0.000126245	0.000163636	0.000240154	0.000285952	0.000354707	0.000405238	0.000362485
1255.45	-0.000307208	0.000112432	0.000133027	0.000105334	0.000160261	0.000196294	0.000269262	0.000311337	0.000375137	0.000418042	0.000367692
1256.42	-0.000263901	0.000151468	0.00017407	0.000146981	0.000191448	0.000226332	0.000295857	0.000335025	0.000394166	0.000430199	0.000372881
1257.38	-0.000223972	0.000187191	0.000211937	0.000185996	0.00022009	0.000253982	0.000320209	0.000357095	0.000411859	0.000441717	0.000378098
1258.35	-0.000187125	0.000219992	0.000246875	0.000222442	0.000246445	0.000279492	0.000342594	0.000377626	0.000428299	0.00045259	0.000383373
1259.31	-0.000153066	0.00025024	0.000279123	0.000256377	0.000270765	0.000303116	0.000363278	0.000396699	0.000443585	0.000462796	0.000388703
1260.27	-0.00012152	0.000278276	0.000308914	0.000287864	0.000293294	0.000325101	0.000382506	0.00041439	0.000457828	0.000472298	0.000394047
1261.24	-9.22372e-05	0.000304392	0.000336477	0.000316981	0.000314269	0.000345676	0.00040048	0.000430754	0.000471137	0.000481043	0.00039931
1262.2	-6.50091e-05	0.000328817	0.000362026	0.000343811	0.000333894	0.000365022	0.000417344	0.00044581	0.000483597	0.000488959	0.000404349
1263.17	-3.96715e-05	0.000351701	0.000385746	0.000368434	0.000352326	0.000383266	0.000433172	0.000459538	0.000495263	0.000495966	0.000408985
1264.13	-1.61031e-05	0.000373122	0.000407788	0.000390915	0.000369654	0.000400472	0.000447975	0.000471888	0.00050615	0.000501977	0.00041303
1265.1	5.78522e-06	0.000393105	0.00042826	0.000411298	0.000385907	0.000416645	0.000461717	0.000482795	0.000516244	0.000506911	0.000416313
1266.06	2.60699e-05	0.000411657	0.000447238	0.000429607	0.000401067	0.000431756	0.000474341	0.000492208	0.000525519	0.000510714	0.000418707
1267.02	4.4834e-05	0.000428809	0.000464777	0.000445864	0.000415104	0.000445762	0.000485802	0.000500118	0.000533954	0.000513367	0.000420136
1267.99	6.21849e-05	0.000444634	0.00048093	0.000460101	0.000428003	0.000458639	0.000496089	0.000506577	0.00054155	0.000514899	0.000420575
1268.95	7.8264e-05	0.000459252	0.000495773	0.000472391	0.000439789	0.000470407	0.000505244	0.000511702	0.000548347	0.000515394	0.000420047
1269.92	9.32453e-05	0.000472817	0.000509406	0.000482851	0.000450535	0.000481135	0.000513351	0.000515669	0.000554418	0.000514978	0.000418605
1270.88	0.000107325	0.000485478	0.000521958	0.00049165	0.000460348	0.000490947	0.000520529	0.000518696	0.000559865	0.000513818	0.000416335
1271.85	0.000120708	0.000497354	0.000533572	0.000499005	0.000469352	0.000499997	0.000526904	0.000521017	0.000564809	0.0005121	0.000413357
1272.81	0.000133585	0.000508513	0.000544387	0.000505164	0.000477662	0.000508446	0.000532591	0.000522857	0.000569369	0.000510023	0.000409818
1273.77	0.000146121	0.000518975	0.000554531	0.00051039	0.000485364	0.000516432	0.000537675	0.000524413	0.000573654	0.000507787	0.000405899
1274.74	0.000158438	0.000528733	0.000564101	0.000514948	0.000492517	0.000524045	0.00054221	0.000525844	0.000577748	0.000505585	0.000401798
1275.7	0.00017062	0.000537792	0.000573178	0.0005191	0.000499153	0.000531322	0.000546221	0.000527268	0.000581707	0.000503605	0.000397717
1276.67	0.000182706	0.000546194	0.000581832	0.000523099	0.000505292	0.000538247	0.000549719	0.000528775	0.000585562	0.000502023	0.000393841
1277.63	0.000194712	0.000554038	0.000590135	0.000527188	0.000510965	0.000544774	0.000552716	0.000530444	0.00058932	0.000500997	0.000390331
1278.59	0.000206636	0.000561469	0.000598171	0.000531588	0.000516213	0.000550852	0.000555235	0.000532353	0.000592967	0.000500664	0.000387314
1279.56	0.000218469	0.000568654	0.000606034	0.000536496	0.000521099	0.000556444	0.000557317	0.000534592	0.000596476	0.000501141	0.0003849
1280.52	0.000230208	0.000575749	0.000613817	0.000542062	0.000525696	0.000561548	0.00055901	0.000537264	0.000599809	0.000502512	0.000383189
1281.49	0.000241849	0.000582861	0.0006216	0.00054838	0.000530082	0.000566198	0.000560363	0.000540467	0.000602921	0.000504838	0.000382286
1282.45	0.00025339	0.000590039	0.000629435	0.000555481	0.000534328	0.00057046	0.000561415	0.000544281	0.000605765	0.000508152	0.0003823
1283.42	0.000264822	0.00059727	0.000637347	0.000563337	0.00053849	0.00057442	0.000562185	0.000548745	0.000608298	0.000512462	0.000383328
1284.38	0.00027612	0.000604498	0.00064533	0.000571871	0.000542612	0.000578174	0.000562675	0.00055384	0.000610482	0.000517751	0.000385426
1285.34	0.000287235	0.000611651	0.000653359	0.000580981	0.00054672	0.000581813	0.000562868	0.000559484	0.000612285	0.000523969	0.000388587
1286.31	0.000298089	0.000618654	0.000661394	0.000590547	0.000550829	0.000585411	0.000562741	0.000565539	0.000613678	0.000531019	0.000392719
1287.27	0.000308579	0.000625454	0.000669388	0.000600444	0.000554944	0.000589019	0.000562273	0.000571834	0.000614624	0.000538754	0.000397654
1288.24	0.000318576	0.00063201	0.000677288	0.000610533	0.00055906	0.000592661	0.000561451	0.000578187	0.000615075	0.000546965	0.000403171
1289.2	0.000327943	0.000638291	0.000685031	0.000620659	0.000563167	0.000596331	0.000560276	0.00058443	0.000614965	0.000555391	0.000409027
1290.16	0.000336542	0.000644266	0.00069254	0.00063064	0.000567247	0.000600002	0.000558766	0.000590422	0.000614208	0.000563739	0.000414991
1291.13	0.000344252	0.000649907	0.000699734	0.000640277	0.000571277	0.000603636	0.000556959	0.000596057	0.000612714	0.000571718	0.00042087
1292.09	0.000350982	0.000655184	0.000706531	0.000649365	0.000575238	0.000607206	0.000554906	0.000601257	0.000610406	0.000579066	0.000426505
1293.06	0.000356685	0.000660078	0.000712862	0.000657726	0.000579111	0.000610716	0.000552676	0.000605966	0.000607244	0.000585589	0.00043177
1294.02	0.000361358	0.000664589	0.000718687	0.000665237	0.00058289	0.000614209	0.000550358	0.000610145	0.000603244	0.000591167	0.000436557
1294.99	0.000365051	0.000668732	0.000723996	0.000671859	0.000586572	0.000617776	0.00054806	0.000613774	0.00059849	0.000595757	0.000440769
1295.95	0.000367852	0.000672531	0.00072881	0.000677632	0.000590164	0.000621539	0.000545906	0.000616849	0.000593126	0.000599376	0.000444314
1296.91	0.00036988	0.000676011	0.000733162	0.000682663	0.000593674	0.000625632	0.000544028	0.000619391	0.000587334	0.000602075	0.000447124
1297.88	0.000371261	0.000679187	0.000737082	0.000687095	0.000597107	0.000630174	0.000542562	0.000621446	0.000581309	0.000603923	0.000449161
1298.84	0.000372121	0.000682069	0.000740591	0.000691075	0.00060047	0.000635253	0.00054164	0.000623088	0.000575236	0.000605003	0.000450444
1299.81	0.000372565	0.00068467	0.000743692	0.000694723	0.000603766	0.000640919	0.00054139	0.000624406	0.000569273	0.000605408	0.000451045
1300.77	0.000372681	0.000687029	0.000746383	0.000698132	0.000607004	0.000647191	0.000541928	0.000625506	0.000563554	0.000605261	0.000451091
1301.74	0.000372536	0.000689227	0.000748672	0.000701368	0.000610197	0.000654069	0.000543363	0.000626498	0.000558195	0.00060472	0.000450745
1302.7	0.000372187	0.000691397	0.000750584	0.000704487	0.000613368	0.000661551	0.000545792	0.000627491	0.000553306	0.000603974	0.000450192
1303.66	0.000371689	0.00069371	0.000752173	0.000707543	0.000616544	0.000669638	0.000549297	0.000628597	0.000548999	0.000603226	0.000449623
1304.63	0.000371102	0.00069635	0.000753515	0.000710597	0.000619764	0.000678327	0.000553936	0.000629923	0.000545385	0.00060267	0.000449229
1305.59	0.000370502	0.000699479	0.000754698	0.00071371	0.000623066	0.000687606	0.000559737	0.000631577	0.000542577	0.000602458	0.000449197
1306.56	0.000369975	0.000703207	0.000755806	0.000716932	0.000626493	0.00069743	0.000566689	0.000633657	0.00054067	0.00060269	0.000449712
1307.52	0.000369619	0.000707572	0.000756916	0.000720294	0.000630089	0.000707716	0.000574739	0.000636248	0.00053974	0.00060341	0.000450943
1308.49	0.000369527	0.000712547	0.00075809	0.000723809	0.000633896	0.000718342	0.000583789	0.000639413	0.000539838	0.000604617	0.000453041
1309.45	0.000369783	0.000718063	0.000759381	0.000727481	0.000637953	0.000729143	0.000593703	0.000643187	0.000540992	0.000606292	0.000456108
1310.41	0.000370452	0.00072403	0.000760839	0.000731314	0.00064229	0.000739929	0.000604314	0.000647576	0.000543214	0.000608414	0.000460193
1311.38	0.000371566	0.000730371	0.000762518	0.000735323	0.00064692	0.000750489	0.000615432	0.000652566	0.000546489	0.000610968	0.00046527
1312.34	0.000373121	0.000737023	0.000764463	0.00073953	0.000651828	0.000760597	0.000626851	0.00065812	0.000550775	0.000613943	0.000471245
1313.31	0.000375075	0.000743934	0.000766708	0.000743944	0.000656966	0.00077001	0.000638351	0.000664185	0.000555975	0.000617308	0.000477967
1314.27	0.000377349	0.000751044	0.000769252	0.000748543	0.000662253	0.000778474	0.000649703	0.000670689	0.000561934	0.000621	0.000485245
1315.24	0.000379838	0.000758265	0.000772057	0.000753255	0.000667585	0.000785726	0.000660667	0.000677543	0.000568425	0.000624907	0.000492876
1316.2	0.000382423	0.000765474	0.000775041	0.000757953	0.000672851	0.000791513	0.000671004	0.000684635	0.000575168	0.000628876	0.000500668
1317.16	0.000384993	0.000772522	0.000778094	0.000762479	0.000677952	0.000795619	0.000680491	0.000691843	0.000581863	0.000632734	0.000508453
1318.13	0.000387462	0.000779259	0.0007811	0.00076668	0.000682823	0.000797895	0.000688941	0.000699039	0.000588229	0.000636321	0.000516095
1319.09	0.000389785	0.000785559	0.000783955	0.00077044	0.000687439	0.000798285	0.000696215	0.000706108	0.000594046	0.000639513	0.000523484
1320.06	0.00039196	0.000791338	0.000786582	0.000773716	0.000691814	0.000796828	0.000702239	0.000712966	0.000599176	0.000642241	0.000530531
1321.02	0.000394021	0.000796563	0.000788926	0.000776539	0.000695984	0.000793652	0.000706997	0.000719565	0.000603571	0.000644485	0.000537153
1321.99	0.000396024	0.000801223	0.000790948	0.000778989	0.000699985	0.000788941	0.000710527	0.00072589	0.00060725	0.000646267	0.000543267
1322.95	0.000398017	0.000805305	0.000792603	0.000781153	0.000703828	0.000782907	0.000712907	0.000731936	0.000610261	0.000647624	0.000548774
1323.91	0.000400021	0.000808765	0.00079383	0.000783079	0.000707487	0.000775754	0.000714238	0.000737683	0.000612653	0.000648594	0.000553567
1324.88	0.000402012	0.000811529	0.000794553	0.000784757	0.000710897	0.00076767	0.000714645	0.000743073	0.000614447	0.000649205	0.000557539
1325.84	0.000403934	0.000813503	0.000794693	0.000786125	0.000713975	0.000758829	0.000714269	0.000748011	0.000615639	0.00064948	0.000560595
1326.81	0.000405706	0.000814609	0.000794194	0.000787099	0.000716643	0.000749407	0.000713274	0.000752373	0.000616215	0.000649438	0.00056267
1327.77	0.000407249	0.000814816	0.000793042	0.000787606	0.000718849	0.000739595	0.000711845	0.000756041	0.000616171	0.00064911	0.000563746
1328.73	0.000408502	0.000814154	0.000791272	0.00078762	0.00072058	0.000729612	0.000710183	0.000758923	0.000615534	0.000648538	0.000563855
1329.7	0.000409427	0.000812721	0.000788965	0.000787173	0.00072186	0.000719701	0.000708492	0.000760972	0.000614368	0.000647773	0.000563078
1330.66	0.000410018	0.000810659	0.000786231	0.000786342	0.000722743	0.000710116	0.000706962	0.000762187	0.00061277	0.000646867	0.000561534
1331.63	0.000410283	0.000808134	0.000783184	0.000785223	0.000723299	0.0007011	0.000705749	0.000762604	0.000610851	0.000645862	0.000559364
1332.59	0.000410237	0.000805299	0.000779924	0.000783901	0.000723594	0.000692869	0.000704962	0.000762263	0.000608725	0.000644788	0.00055671
1333.56	0.000409894	0.000802277	0.000776524	0.00078243	0.000723691	0.000685589	0.000704654	0.000761198	0.000606499	0.000643667	0.0005537
1334.52	0.000409254	0.000799154	0.000773039	0.000780826	0.000723638	0.000679374	0.000704832	0.000759419	0.00060427	0.000642524	0.000550437
1335.48	0.000408311	0.000795989	0.000769523	0.00077908	0.000723474	0.000674287	0.000705469	0.000756913	0.000602135	0.000641397	0.000547006
1336.45	0.000407058	0.000792842	0.000766043	0.000777188	0.000723236	0.000670347	0.000706522	0.000753666	0.000600193	0.000640341	0.000543479
1337.41	0.000405496	0.000789795	0.0007627	0.000775177	0.000722962	0.000667542	0.000707948	0.000749681	0.000598549	0.000639426	0.000539931
1338.38	0.000403643	0.000786965	0.000759615	0.000773118	0.000722687	0.00066584	0.000709698	0.000744999	0.000597304	0.000638728	0.00053645
1339.34	0.000401531	0.000784492	0.000756921	0.000771114	0.00072244	0.000665189	0.000711715	0.000739699	0.000596538	0.000638301	0.000533131
1340.31	0.000399191	0.000782512	0.000754722	0.000769275	0.000722227	0.000665509	0.000713911	0.000733876	0.000596288	0.000638167	0.000530066
1341.27	0.000396649	0.000781132	0.000753081	0.000767691	0.000722029	0.000666689	0.000716159	0.000727614	0.00059654	0.000638297	0.000527332
1342.23	0.000393924	0.000780418	0.000752004	0.000766423	0.000721808	0.000668593	0.000718298	0.000720968	0.000597226	0.000638615	0.000524979
1343.2	0.000391035	0.000780394	0.000751453	0.000765504	0.000721522	0.000671063	0.000720145	0.000713969	0.000598256	0.000639007	0.000523033
1344.16	0.000388019	0.00078105	0.00075137	0.000764966	0.000721149	0.000673934	0.000721522	0.000706651	0.000599548	0.000639349	0.000521501
1345.13	0.000384946	0.000782353	0.000751702	0.000764859	0.0007207	0.000677051	0.000722276	0.000699086	0.000601066	0.000639544	0.000520392
1346.09	0.000381914	0.000784246	0.000752424	0.000765255	0.000720223	0.000680269	0.000722295	0.000691401	0.000602838	0.000639543	0.000519716
1347.06	0.000379037	0.000786648	0.000753533	0.000766235	0.000719786	0.000683461	0.000721506	0.000683782	0.000604948	0.000639358	0.000519493
1348.02	0.000376416	0.000789444	0.000755039	0.00076787	0.000719457	0.000686513	0.000719873	0.000676443	0.000607496	0.00063905	0.000519733
1348.98	0.000374119	0.000792491	0.000756936	0.000770181	0.000719273	0.000689321	0.00071738	0.000669582	0.000610556	0.000638699	0.000520431
1349.95	0.000372165	0.000795608	0.000759179	0.000773119	0.000719225	0.000691785	0.000714019	0.000663339	0.000614135	0.000638379	0.000521547
1350.91	0.000370529	0.000798591	0.000761682	0.00077656	0.000719254	0.000693815	0.000709791	0.000657768	0.000618162	0.000638133	0.000523004
1351.88	0.000369156	0.00080123	0.000764317	0.000780316	0.000719268	0.000695329	0.000704715	0.000652838	0.000622496	0.000637966	0.000524691
1352.84	0.000367998	0.000803336	0.00076695	0.000784179	0.000719168	0.000696272	0.000698851	0.000648461	0.000626964	0.000637855	0.000526485
1353.81	0.000367039	0.000804772	0.000769467	0.000787956	0.000718881	0.000696624	0.000692318	0.000644536	0.000631406	0.000637766	0.00052828
1354.77	0.000366323	0.000805479	0.000771807	0.000791515	0.000718382	0.000696425	0.000685306	0.000641006	0.000635717	0.00063768	0.000530011
1355.73	0.000365947	0.000805483	0.00077397	0.000794801	0.000717715	0.000695777	0.000678069	0.000637885	0.00063988	0.000637612	0.000531676
1356.7	0.000366033	0.000804873	0.000776016	0.000797823	0.000716984	0.000694838	0.00067089	0.00063526	0.000643955	0.000637617	0.000533326
1357.66	0.000366685	0.000803765	0.000778031	0.000800619	0.000716329	0.000693798	0.000664036	0.000633258	0.00064805	0.000637784	0.000535037
1358.63	0.000367936	0.00080226	0.000780099	0.000803217	0.00071589	0.000692844	0.000657714	0.000631988	0.000652267	0.000638213	0.000536871
1359.59	0.000369735	0.000800419	0.00078227	0.0008056	0.000715776	0.000692133	0.000652049	0.000631494	0.000656655	0.000638992	0.00053884
1360.56	0.000371955	0.000798253	0.00078456	0.000807711	0.000716052	0.000691769	0.00064709	0.000631738	0.000661196	0.00064018	0.000540898
1361.52	0.000374435	0.000795743	0.000786955	0.000809467	0.000716734	0.000691813	0.000642836	0.000632608	0.000665813	0.000641807	0.000542954
1362.48	0.000377033	0.000792865	0.000789434	0.000810795	0.00071781	0.000692285	0.000639277	0.000633968	0.000670408	0.000643883	0.000544905
1363.45	0.000379662	0.000789624	0.000791998	0.000811657	0.00071926	0.000693193	0.000636418	0.000635693	0.000674897	0.000646416	0.000546674
1364.41	0.000382308	0.000786073	0.000794665	0.00081207	0.000721067	0.00069455	0.000634289	0.000637709	0.000679236	0.000649414	0.000548232
1365.38	0.000385016	0.000782315	0.000797472	0.000812087	0.000723211	0.000696378	0.000632931	0.000639985	0.000683405	0.000652884	0.000549594
1366.34	0.000387861	0.000778494	0.000800448	0.000811779	0.000725659	0.000698707	0.000632371	0.00064252	0.000687388	0.000656813	0.000550814
1367.31	0.000390913	0.000774767	0.000803594	0.000811211	0.000728351	0.000701567	0.000632595	0.000645308	0.00069115	0.000661153	0.000551952
1368.27	0.000394205	0.000771275	0.000806876	0.00081042	0.000731195	0.000704963	0.000633527	0.000648319	0.000694618	0.000665821	0.000553055
1369.23	0.00039771	0.000768121	0.000810223	0.000809413	0.00073407	0.000708861	0.000635032	0.000651479	0.000697685	0.000670701	0.000554134
1370.2	0.000401337	0.000765361	0.000813537	0.000808179	0.000736842	0.000713183	0.000636927	0.00065468	0.000700222	0.000675662	0.000555164
1371.16	0.000404948	0.000763008	0.000816704	0.000806703	0.000739375	0.00071781	0.000639014	0.000657795	0.000702098	0.000680581	0.000556087
1372.13	0.00040839	0.000761043	0.00081961	0.000804987	0.000741552	0.000722598	0.000641104	0.000660699	0.000703211	0.00068535	0.000556832
1373.09	0.000411519	0.000759433	0.000822149	0.000803057	0.000743281	0.000727402	0.000643043	0.000663287	0.000703495	0.000689882	0.000557329
1374.06	0.000414216	0.000758136	0.000824226	0.000800952	0.000744504	0.000732098	0.000644707	0.00066548	0.000702917	0.0006941	0.000557519
1375.02	0.000416375	0.000757103	0.000825744	0.000798705	0.000745181	0.000736589	0.000645995	0.000667211	0.000701458	0.000697921	0.000557345
1375.98	0.000417902	0.000756268	0.000826604	0.000796323	0.000745285	0.000740808	0.000646808	0.000668402	0.000699082	0.000701238	0.000556743
1376.95	0.000418707	0.000755544	0.000826704	0.000793773	0.000744795	0.000744714	0.000647049	0.000668955	0.000695728	0.00070392	0.000555634
1377.91	0.000418725	0.000754826	0.000825945	0.00079099	0.000743694	0.000748285	0.00064663	0.000668755	0.000691322	0.000705835	0.000553934
1378.88	0.000417921	0.00075401	0.00082426	0.000787895	0.000741985	0.000751506	0.000645492	0.000667688	0.000685819	0.000706876	0.000551583
1379.84	0.000416307	0.000753019	0.000821626	0.000784426	0.0007397	0.000754366	0.00064363	0.000665677	0.000679243	0.000706999	0.000548571
1380.81	0.000413912	0.00075182	0.000818072	0.000780551	0.000736905	0.000756846	0.000641088	0.000662695	0.000671715	0.000706221	0.000544949
1381.77	0.000410764	0.000750425	0.000813676	0.000776279	0.000733699	0.000758909	0.000637947	0.000658777	0.000663439	0.000704612	0.000540815
1382.73	0.000406865	0.000748882	0.000808538	0.000771646	0.000730199	0.000760512	0.000634301	0.000654005	0.000654667	0.000702263	0.00053628
1383.7	0.000402185	0.000747252	0.000802767	0.00076671	0.000726531	0.0007616	0.000630237	0.000648482	0.000645654	0.000699261	0.00053143
1384.66	0.00039668	0.00074559	0.000796469	0.000761528	0.000722812	0.000762125	0.000625814	0.000642316	0.000636619	0.000695662	0.000526306
1385.63	0.000390314	0.00074393	0.000789736	0.000756149	0.000719145	0.00076204	0.000621067	0.000635599	0.000627721	0.000691499	0.000520894
1386.59	0.000383086	0.000742287	0.000782656	0.000750619	0.000715615	0.000761312	0.000616015	0.000628411	0.000619067	0.000686787	0.000515147
1387.55	0.000375054	0.000740664	0.000775313	0.000744984	0.000712294	0.000759922	0.000610687	0.000620821	0.000610723	0.000681551	0.000509012
1388.52	0.000366348	0.000739057	0.000767798	0.000739296	0.000709249	0.000757864	0.000605134	0.000612906	0.000602748	0.000675845	0.000502469
1389.48	0.000357162	0.000737472	0.000760211	0.000733622	0.000706536	0.000755148	0.000599443	0.000604764	0.000595209	0.000669762	0.000495548
1390.45	0.000347739	0.000735923	0.000752656	0.000728038	0.000704194	0.00075179	0.00059373	0.000596514	0.000588199	0.000663425	0.000488336
1391.41	0.000338323	0.000734433	0.000745246	0.000722617	0.000702225	0.000747805	0.000588126	0.000588294	0.000581829	0.000656966	0.000480959
1392.38	0.000329114	0.00073302	0.000738078	0.000717424	0.000700577	0.000743199	0.000582743	0.000580244	0.000576198	0.000650483	0.000473544
1393.34	0.000320226	0.000731689	0.000731231	0.000712507	0.000699145	0.000737964	0.000577654	0.00057249	0.000571373	0.000644017	0.000466181
1394.3	0.000311687	0.000730413	0.000724742	0.00070789	0.000697774	0.000732085	0.000572874	0.000565129	0.000567367	0.000637542	0.000458901
1395.27	0.000303467	0.000729141	0.000718613	0.000703584	0.000696288	0.000725552	0.000568366	0.00055823	0.00056414	0.000630979	0.000451684
1396.23	0.000295523	0.000727806	0.000712807	0.000699594	0.00069451	0.000718373	0.000564055	0.00055185	0.000561625	0.000624229	0.000444483
1397.2	0.00028784	0.000726346	0.000707261	0.000695922	0.000692284	0.000710578	0.000559852	0.000546043	0.000559745	0.000617198	0.000437265
1398.16	0.000280458	0.000724719	0.000701897	0.000692568	0.000689482	0.000702227	0.000555667	0.000540873	0.000558431	0.000609813	0.00043004
1399.12	0.000273478	0.00072291	0.000696642	0.000689538	0.000686012	0.000693412	0.000551431	0.000536422	0.000557626	0.000602024	0.000422866
1400.09	0.000267063	0.000720926	0.000691457	0.000686838	0.000681832	0.000684277	0.000547107	0.000532793	0.000557288	0.0005938	0.000415839
1401.05	0.00026143	0.000718796	0.000686366	0.000684475	0.00067696	0.000675012	0.000542705	0.000530098	0.000557387	0.000585144	0.000409076
1402.02	0.000256828	0.000716553	0.000681467	0.000682456	0.000671468	0.000665847	0.000538282	0.000528438	0.000557908	0.00057609	0.000402682
1402.98	0.000253494	0.00071424	0.000676908	0.000680774	0.000665466	0.000657013	0.000533934	0.000527878	0.000558843	0.000566704	0.000396734
1403.95	0.00025161	0.0007119	0.000672835	0.000679399	0.000659082	0.000648703	0.000529758	0.00052842	0.000560176	0.000557065	0.000391265
1404.91	0.000251271	0.000709593	0.000669347	0.000678278	0.000652436	0.000641047	0.000525836	0.00053	0.000561876	0.000547245	0.000386281
1405.88	0.00025248	0.000707399	0.000666466	0.000677355	0.000645643	0.000634114	0.000522219	0.000532506	0.000563884	0.000537298	0.000381778
1406.84	0.000255173	0.000705434	0.000664155	0.000676582	0.000638821	0.000627936	0.000518942	0.000535806	0.000566127	0.000527261	0.00037777
1407.8	0.000259246	0.000703841	0.000662337	0.000675948	0.000632098	0.000622534	0.000516029	0.000539774	0.00056852	0.000517164	0.0003743
1408.77	0.000264592	0.000702785	0.000660943	0.000675486	0.000625623	0.000617946	0.000513519	0.000544308	0.000570978	0.000507037	0.000371437
1409.73	0.00027112	0.000702437	0.000659933	0.000675281	0.000619567	0.000614246	0.000511478	0.000549346	0.000573436	0.000496928	0.000369265
1410.7	0.00027877	0.000702952	0.000659322	0.000675472	0.000614132	0.000611552	0.000510002	0.000554854	0.000575852	0.000486913	0.000367871
1411.66	0.00028751	0.00070445	0.000659175	0.000676226	0.000609546	0.000610015	0.00050921	0.000560816	0.000578219	0.000477111	0.000367325
1412.62	0.00029732	0.000707003	0.000659596	0.000677718	0.000606052	0.000609789	0.000509224	0.000567214	0.000580559	0.000467687	0.000367676
1413.59	0.000308172	0.000710623	0.000660689	0.000680092	0.000603887	0.000610999	0.000510148	0.000574008	0.000582914	0.000458842	0.000368945
1414.55	0.000319995	0.000715271	0.000662537	0.000683436	0.000603245	0.000613688	0.000512047	0.000581119	0.000585328	0.000450799	0.000371119
1415.52	0.000332654	0.000720868	0.000665169	0.000687766	0.00060425	0.000617799	0.000514933	0.00058843	0.000587828	0.000443761	0.000374159
1416.48	0.000345957	0.000727314	0.000668573	0.000693041	0.000606936	0.000623172	0.000518776	0.000595806	0.000590414	0.000437895	0.000378002
1417.45	0.000359679	0.000734514	0.000672724	0.000699185	0.000611262	0.000629582	0.000523534	0.000603127	0.000593072	0.000433315	0.000382581
1418.41	0.000373612	0.0007424	0.000677626	0.000706129	0.000617134	0.000636789	0.000529189	0.000610315	0.000595788	0.000430105	0.000387836
1419.38	0.000387581	0.000750925	0.000683322	0.000713821	0.000624426	0.000644565	0.000535752	0.000617337	0.000598571	0.000428326	0.000393715
1420.34	0.000401442	0.000760047	0.000689853	0.000722215	0.000632983	0.000652703	0.000543244	0.000624185	0.000601438	0.000428016	0.00040016
1421.3	0.000415047	0.000769694	0.000697189	0.000731249	0.000642608	0.000661	0.000551645	0.000630838	0.0006044	0.000429173	0.00040708
1422.27	0.000428215	0.000779741	0.000705194	0.000740823	0.000653062	0.000669253	0.000560855	0.000637253	0.000607432	0.000431743	0.000414342
1423.23	0.000440733	0.000790009	0.000713627	0.00075079	0.000664076	0.00067727	0.000570691	0.000643357	0.000610465	0.000435613	0.000421775
1424.2	0.000452367	0.00080028	0.000722207	0.000760968	0.000675379	0.000684879	0.000580915	0.000649071	0.000613396	0.000440633	0.00042919
1425.16	0.000462892	0.000810314	0.000730673	0.000771152	0.000686713	0.000691949	0.000591281	0.000654324	0.000616105	0.000446636	0.000436393
1426.12	0.000472113	0.000819874	0.000738834	0.00078113	0.000697851	0.000698384	0.000601576	0.00065906	0.000618477	0.000453457	0.000443192
1427.09	0.00047988	0.000828744	0.000746576	0.000790694	0.000708587	0.000704114	0.000611638	0.000663234	0.000620424	0.000460933	0.000449406
1428.05	0.000486101	0.000836737	0.000753862	0.000799657	0.000718737	0.000709091	0.000621366	0.00066682	0.0006219	0.000468901	0.000454874
1429.02	0.000490755	0.000843715	0.000760695	0.000807863	0.000728136	0.000713275	0.000630699	0.000669803	0.000622905	0.000477194	0.000459469
1429.98	0.00049389	0.000849588	0.000767093	0.000815198	0.000736632	0.000716632	0.000639599	0.000672189	0.000623485	0.000485643	0.000463106
1430.95	0.000495615	0.000854316	0.000773054	0.000821585	0.000744093	0.000719134	0.00064802	0.000673997	0.000623704	0.000494067	0.000465744
1431.91	0.000496078	0.000857906	0.000778548	0.000826992	0.000750408	0.000720771	0.000655886	0.000675269	0.000623629	0.00050229	0.000467374
1432.87	0.000495454	0.000860406	0.000783529	0.000831423	0.000755507	0.000721563	0.000663102	0.000676073	0.000623305	0.000510148	0.00046801
1433.84	0.000493942	0.000861921	0.000787987	0.00083494	0.000759379	0.000721592	0.00066959	0.000676517	0.000622762	0.000517518	0.000467687
1434.8	0.000491789	0.000862626	0.000792019	0.000837669	0.000762116	0.000721023	0.000675341	0.000676763	0.000622039	0.000524358	0.000466472
1435.77	0.000489327	0.000862796	0.000795886	0.000839823	0.000763943	0.000720126	0.000680481	0.000677047	0.000621219	0.000530745	0.00046449
1436.73	0.000486989	0.000862814	0.000800022	0.000841701	0.00076523	0.000719268	0.0006853	0.000677666	0.000620461	0.000536898	0.000461934
1437.69	0.000485306	0.000863174	0.000804996	0.000843685	0.000766491	0.000718887	0.000690239	0.000678969	0.000620013	0.000543184	0.000459076
1438.66	0.000484869	0.000864438	0.00081141	0.000846212	0.000768335	0.00071945	0.000695836	0.000681322	0.000620199	0.000550075	0.000456161
1439.62	0.000486263	0.000867169	0.000819793	0.000849723	0.000771394	0.000721383	0.000702619	0.000685066	0.000621388	0.000556524	0.000453356
1440.59	0.000489976	0.000871829	0.000830501	0.000854597	0.000776203	0.000725003	0.000710998	0.000690474	0.000623926	0.000562582	0.000450733
1441.55	0.000496321	0.000878689	0.000843668	0.000861079	0.000783105	0.000730454	0.000721174	0.000697695	0.000628058	0.000568275	0.00044831
1442.52	0.000505414	0.00088782	0.00085923	0.000869257	0.000792212	0.000737704	0.00073315	0.000706751	0.000633877	0.000573621	0.000446309
1443.48	0.000517215	0.00089916	0.000876996	0.000879097	0.000803462	0.000746602	0.000746803	0.000717569	0.000641341	0.000578646	0.000444855
1444.44	0.000531589	0.000912588	0.000896722	0.000890503	0.000816684	0.000756945	0.000761979	0.000730027	0.000650313	0.000583396	0.000444002
1445.41	0.000548356	0.000927979	0.000918153	0.000903367	0.00083166	0.000768541	0.000778548	0.000743987	0.000660624	0.000587934	0.000443771
1446.37	0.000567318	0.000945224	0.000941043	0.000917594	0.000848163	0.000781227	0.000796425	0.000759316	0.000672109	0.000592325	0.000444166
1447.34	0.000588269	0.000964222	0.000965161	0.000933119	0.000865979	0.000794883	0.000815561	0.00077589	0.000684637	0.00059662	0.000445511
1448.3	0.000610986	0.000984862	0.000990287	0.000949896	0.000884915	0.000809423	0.000835918	0.00079359	0.000698116	0.000602073	0.000447804
1449.27	0.000635217	0.00101	0.00102	0.000967878	0.00090479	0.000824775	0.000857431	0.000812298	0.000712483	0.000608643	0.000451021
1450.23	0.000660652	0.00103	0.00104	0.000986987	0.000925425	0.000840853	0.000879979	0.000831873	0.00072768	0.000616269	0.000455095
1451.19	0.000686917	0.00105	0.00107	0.00101	0.000946617	0.000857543	0.000903365	0.000852144	0.000743632	0.000624825	0.000459901
1452.16	0.000713565	0.00108	0.0011	0.00103	0.00096812	0.000874669	0.000927309	0.000872891	0.00076022	0.000634087	0.000465252
1453.12	0.00074011	0.00111	0.00112	0.00105	0.000989639	0.000892004	0.000951466	0.000893851	0.000777266	0.000643599	0.000470991
1454.09	0.000766065	0.00113	0.00115	0.00107	0.00101	0.000909294	0.00097547	0.000914738	0.000794541	0.000654462	0.000477049
1455.05	0.000791027	0.00116	0.00117	0.00109	0.00103	0.000926332	0.000999013	0.000935301	0.000811803	0.000666926	0.000483453
1456.02	0.000814731	0.00118	0.0012	0.00111	0.00105	0.000942996	0.00102	0.000955352	0.000828852	0.000680551	0.00049028
1456.98	0.000837032	0.0012	0.00122	0.00113	0.00107	0.000959237	0.00104	0.000974757	0.000845548	0.000695127	0.000497364
1457.94	0.000857804	0.00122	0.00125	0.00115	0.00109	0.000974985	0.00106	0.000993355	0.000861757	0.000710333	0.000504555
1458.91	0.000876839	0.00124	0.00127	0.00117	0.00111	0.00099008	0.00108	0.00101	0.000877288	0.000722873	0.000511743
1459.87	0.00089382	0.00126	0.00128	0.00118	0.00112	0.001	0.0011	0.00103	0.000891862	0.000736597	0.000518846
1460.84	0.000908394	0.00128	0.0013	0.0012	0.00114	0.00102	0.00112	0.00104	0.000905155	0.000751351	0.000525811
1461.8	0.000920286	0.00129	0.00131	0.00121	0.00115	0.00103	0.00113	0.00105	0.000916889	0.000766988	0.000532287
1462.77	0.000929377	0.0013	0.00132	0.00122	0.00116	0.00104	0.00114	0.00106	0.0009269	0.000782147	0.000538022
1463.73	0.000935701	0.00131	0.00133	0.00123	0.00117	0.00105	0.00115	0.00107	0.000935154	0.000796727	0.000543528
1464.69	0.000939409	0.00131	0.00134	0.00123	0.00117	0.00106	0.00116	0.00108	0.000941718	0.000810604	0.000548792
1465.66	0.000940719	0.00132	0.00134	0.00123	0.00118	0.00106	0.00116	0.00108	0.000946713	0.000823649	0.000553873
1466.62	0.000939872	0.00132	0.00134	0.00123	0.00118	0.00107	0.00116	0.00108	0.000950278	0.000835756	0.000558857
1467.59	0.000937098	0.00132	0.00134	0.00123	0.00118	0.00107	0.00116	0.00108	0.000952535	0.000846984	0.000563507
1468.55	0.000932598	0.00131	0.00134	0.00123	0.00119	0.00107	0.00116	0.00108	0.000953569	0.000856134	0.000567869
1469.52	0.000926551	0.00131	0.00133	0.00123	0.00118	0.00107	0.00115	0.00108	0.000953436	0.000863005	0.000571961
1470.48	0.000919142	0.0013	0.00133	0.00122	0.00118	0.00107	0.00114	0.00108	0.000952189	0.000868082	0.000575794
1471.44	0.000910608	0.00129	0.00132	0.00121	0.00118	0.00107	0.00113	0.00107	0.000949926	0.000871622	0.000579412
1472.41	0.000901278	0.00129	0.00131	0.00121	0.00118	0.00107	0.00113	0.00106	0.000946827	0.000874	0.000582938
1473.37	0.000891574	0.00128	0.0013	0.0012	0.00117	0.00107	0.00111	0.00105	0.00094317	0.000878668	0.000586503
1474.34	0.000881953	0.00127	0.0013	0.00119	0.00117	0.00107	0.0011	0.00105	0.000939301	0.0008818	0.00059021
1475.3	0.000872807	0.00126	0.00129	0.00119	0.00117	0.00107	0.0011	0.00104	0.00093555	0.000883193	0.000594102
1476.27	0.000864357	0.00126	0.00128	0.00118	0.00116	0.00107	0.00109	0.00103	0.000932149	0.000883212	0.000598166
1477.23	0.000856633	0.00125	0.00128	0.00117	0.00116	0.00106	0.00108	0.00102	0.00092919	0.000881862	0.000602593
1478.19	0.00084955	0.00125	0.00127	0.00117	0.00116	0.00106	0.00107	0.00102	0.000926654	0.00087913	0.000606828
1479.16	0.000843004	0.00125	0.00127	0.00117	0.00116	0.00106	0.00106	0.00101	0.000924482	0.000877876	0.000610886
1480.12	0.000836942	0.00125	0.00126	0.00116	0.00115	0.00106	0.00106	0.001	0.00092263	0.00087533	0.000614767
1481.09	0.000831375	0.00125	0.00126	0.00116	0.00115	0.00106	0.00105	0.000997413	0.000921081	0.000871617	0.000618477
1482.05	0.000826357	0.00125	0.00126	0.00116	0.00115	0.00106	0.00105	0.000991721	0.000919831	0.000866867	0.000622355
1483.02	0.000821941	0.00125	0.00125	0.00116	0.00115	0.00106	0.00104	0.00098646	0.000918865	0.000862421	0.000626425
1483.98	0.000818155	0.00125	0.00125	0.00116	0.00114	0.00107	0.00104	0.000981626	0.000918129	0.000858328	0.000630073
1484.94	0.000814983	0.00125	0.00125	0.00116	0.00114	0.00107	0.00104	0.000977178	0.000917517	0.000854621	0.000633312
1485.91	0.000812384	0.00125	0.00125	0.00116	0.00114	0.00107	0.00103	0.000973053	0.000916889	0.00085131	0.000636147
1486.87	0.000810336	0.00125	0.00125	0.00117	0.00114	0.00107	0.00103	0.000969206	0.000916104	0.000848397	0.000638603
1487.84	0.000808907	0.00126	0.00125	0.00117	0.00113	0.00107	0.00103	0.000965675	0.000915089	0.000845808	0.000640759
1488.8	0.00080831	0.00126	0.00125	0.00117	0.00113	0.00107	0.00103	0.000962642	0.000913904	0.000843647	0.000642664
1489.77	0.000808883	0.00126	0.00125	0.00118	0.00113	0.00107	0.00102	0.000960439	0.000912765	0.000842454	0.000644401
1490.73	0.000810968	0.00127	0.00125	0.00118	0.00113	0.00107	0.00102	0.000959453	0.000911972	0.000842184	0.000645946
1491.69	0.000814743	0.00127	0.00125	0.00119	0.00113	0.00108	0.00102	0.000959959	0.000911763	0.000843037	0.000647175
1492.66	0.000820122	0.00128	0.00126	0.0012	0.00113	0.00108	0.00103	0.000961998	0.000912193	0.000845044	0.000648098
1493.62	0.000826806	0.00129	0.00126	0.0012	0.00114	0.00109	0.00103	0.000965379	0.000913129	0.00084523	0.000648881
1494.59	0.000834394	0.0013	0.00127	0.00121	0.00114	0.00109	0.00103	0.000969781	0.000914321	0.000846201	0.000649292
1495.55	0.000842482	0.0013	0.00127	0.00122	0.00115	0.0011	0.00103	0.000974851	0.000915501	0.000847699	0.000649413
1496.52	0.000850732	0.00131	0.00128	0.00123	0.00116	0.00111	0.00104	0.000980285	0.00091645	0.000849513	0.000649053
1497.48	0.000858893	0.00132	0.00128	0.00123	0.00117	0.00111	0.00104	0.000985863	0.000917039	0.0008515	0.000648184
1498.44	0.000866806	0.00133	0.00129	0.00124	0.00117	0.00112	0.00104	0.000991458	0.00091724	0.000853583	0.000647508
1499.41	0.000874377	0.00133	0.00129	0.00124	0.00118	0.00113	0.00104	0.000997021	0.000917108	0.000855729	0.00064701
1500.37	0.000881554	0.00134	0.00129	0.00125	0.00119	0.00113	0.00104	0.001	0.00091675	0.000857926	0.000646657
1501.34	0.000888296	0.00134	0.00129	0.00125	0.0012	0.00114	0.00104	0.00101	0.000916298	0.000860154	0.000646243
1502.3	0.000894555	0.00135	0.0013	0.00125	0.00121	0.00114	0.00105	0.00101	0.000915876	0.000862377	0.000645704
1503.26	0.000900255	0.00136	0.0013	0.00126	0.00121	0.00115	0.00105	0.00102	0.000915569	0.000864531	0.000645032
1504.23	0.000905302	0.00136	0.0013	0.00126	0.00122	0.00115	0.00105	0.00102	0.000915401	0.00086653	0.000644219
1505.19	0.000909639	0.00137	0.00131	0.00126	0.00123	0.00116	0.00105	0.00103	0.000915349	0.000868298	0.000643385
1506.16	0.000913331	0.00137	0.00131	0.00126	0.00124	0.00116	0.00105	0.00103	0.000915424	0.000869836	0.000642743
1507.12	0.000916552	0.00137	0.00131	0.00126	0.00124	0.00117	0.00105	0.00104	0.000915707	0.000871239	0.000642319
1508.09	0.000919466	0.00138	0.00131	0.00126	0.00125	0.00117	0.00105	0.00104	0.000916301	0.000872625	0.000641871
1509.05	0.000922094	0.00138	0.00131	0.00127	0.00126	0.00118	0.00106	0.00105	0.000917217	0.000874025	0.000641538
1510.01	0.000924273	0.00139	0.00132	0.00127	0.00126	0.00118	0.00106	0.00105	0.00091832	0.000875319	0.000641072
1510.98	0.000925757	0.00139	0.00132	0.00127	0.00127	0.00119	0.00106	0.00105	0.000919355	0.000876278	0.000640895
1511.94	0.000926376	0.00139	0.00132	0.00127	0.00127	0.00119	0.00106	0.00105	0.000920073	0.000876677	0.000641029
1512.91	0.000926132	0.00139	0.00132	0.00127	0.00127	0.00119	0.00107	0.00105	0.000920338	0.000876402	0.00064125
1513.87	0.000925171	0.00139	0.00132	0.00126	0.00127	0.0012	0.00107	0.00105	0.000920146	0.000875463	0.000641241
1514.84	0.000923689	0.00139	0.00132	0.00126	0.00127	0.0012	0.00107	0.00105	0.000919572	0.000873961	0.000641088
1515.8	0.000921853	0.00138	0.00132	0.00126	0.00127	0.0012	0.00107	0.00105	0.000918697	0.000872021	0.000640723
1516.76	0.000919732	0.00138	0.00132	0.00126	0.00127	0.0012	0.00107	0.00104	0.000917551	0.000869732	0.00064018
1517.73	0.000917274	0.00137	0.00131	0.00125	0.00126	0.0012	0.00107	0.00104	0.000916073	0.000867111	0.000639349
1518.69	0.000914317	0.00137	0.00131	0.00125	0.00126	0.0012	0.00107	0.00103	0.000914119	0.000864083	0.00063804
1519.66	0.000910643	0.00136	0.00131	0.00124	0.00126	0.0012	0.00107	0.00102	0.000911498	0.000860511	0.000636152
1520.62	0.000906062	0.00135	0.0013	0.00124	0.00125	0.0012	0.00107	0.00101	0.000908027	0.000856245	0.000633618
1521.59	0.0009005	0.00134	0.00129	0.00123	0.00124	0.00119	0.00107	0.001	0.0009036	0.000851199	0.000630593
1522.55	0.000894091	0.00133	0.00128	0.00122	0.00123	0.00119	0.00107	0.000993451	0.000898248	0.000845418	0.000627183
1523.51	0.000887225	0.00132	0.00127	0.00122	0.00122	0.00118	0.00106	0.000981621	0.000892195	0.000839134	0.000623572
1524.48	0.000880486	0.00131	0.00127	0.00121	0.00121	0.00118	0.00106	0.000969523	0.000885849	0.000832757	0.000620073
1525.44	0.000874451	0.0013	0.00126	0.0012	0.0012	0.00117	0.00106	0.000957829	0.000879705	0.000826762	0.000616609
1526.41	0.000869453	0.0013	0.00125	0.0012	0.0012	0.00117	0.00105	0.000947099	0.000874169	0.00082152	0.000613281
1527.37	0.000865495	0.00129	0.00124	0.00119	0.00119	0.00116	0.00105	0.000937644	0.000869452	0.000817189	0.000610265
1528.34	0.000862342	0.00129	0.00124	0.00119	0.00119	0.00116	0.00105	0.000929542	0.000865579	0.000813741	0.000607847
1529.3	0.000859661	0.00128	0.00123	0.00119	0.00118	0.00116	0.00105	0.000922726	0.000862462	0.00081104	0.000605897
1530.26	0.000857135	0.00128	0.00123	0.00119	0.00118	0.00116	0.00106	0.000917071	0.000859973	0.000808916	0.000604586
1531.23	0.000854517	0.00128	0.00123	0.00119	0.00118	0.00116	0.00106	0.000912451	0.000857995	0.00080721	0.000603491
1532.19	0.000851659	0.00128	0.00123	0.00119	0.00118	0.00116	0.00106	0.000908776	0.000856445	0.000805797	0.000602669
1533.16	0.000848514	0.00128	0.00122	0.00119	0.00118	0.00116	0.00106	0.000906001	0.000855285	0.000804597	0.000602274
1534.12	0.000845121	0.00128	0.00122	0.00119	0.00118	0.00116	0.00106	0.00090413	0.000854524	0.000803569	0.000602387
1535.09	0.000841577	0.00128	0.00122	0.00119	0.00118	0.00116	0.00106	0.000903201	0.000854197	0.000802696	0.000603076
1536.05	0.000837989	0.00128	0.00122	0.00119	0.00118	0.00116	0.00106	0.000903261	0.00085434	0.000801964	0.000604226
1537.01	0.00083443	0.00128	0.00122	0.0012	0.00118	0.00117	0.00106	0.00090433	0.000854962	0.000801338	0.000605844
1537.98	0.00083092	0.00128	0.00122	0.0012	0.00118	0.00117	0.00106	0.000906375	0.000856026	0.000800757	0.000607855
1538.94	0.000827477	0.00128	0.00122	0.0012	0.00118	0.00117	0.00107	0.000909328	0.00085747	0.000800164	0.000610143
1539.91	0.000824233	0.00128	0.00122	0.0012	0.00118	0.00118	0.00107	0.000913161	0.000859273	0.000799596	0.000612665
1540.87	0.000821507	0.00128	0.00123	0.00121	0.00119	0.00118	0.00107	0.000917979	0.000861514	0.000799259	0.000615548
1541.83	0.000819736	0.00128	0.00123	0.00121	0.00119	0.00119	0.00107	0.000923992	0.000864355	0.000799501	0.000619076
1542.8	0.000819237	0.00128	0.00123	0.00122	0.00119	0.00119	0.00107	0.000931354	0.000867916	0.000800634	0.000623517
1543.76	0.000820032	0.00128	0.00124	0.00122	0.00119	0.0012	0.00108	0.000940002	0.000872159	0.000802767	0.000628951
1544.73	0.000821853	0.00129	0.00124	0.00123	0.00119	0.00121	0.00108	0.000949618	0.000876875	0.000805758	0.000635218
1545.69	0.000824321	0.00129	0.00124	0.00123	0.0012	0.00122	0.00109	0.000959752	0.000881785	0.000809326	0.000642331
1546.66	0.000827126	0.00129	0.00125	0.00124	0.0012	0.00122	0.00109	0.000969978	0.000886652	0.000813197	0.000649976
1547.62	0.000830111	0.00129	0.00125	0.00124	0.0012	0.00123	0.00109	0.000980005	0.000891344	0.000817192	0.000657917
1548.58	0.000833256	0.0013	0.00125	0.00125	0.0012	0.00124	0.0011	0.000989688	0.000895833	0.000821251	0.000666017
1549.55	0.000836636	0.0013	0.00126	0.00125	0.0012	0.00124	0.0011	0.000999016	0.000900188	0.000825416	0.000674241
1550.51	0.000840375	0.0013	0.00126	0.00125	0.0012	0.00124	0.0011	0.00101	0.000904553	0.000829811	0.00068264
1551.48	0.000844601	0.0013	0.00126	0.00126	0.0012	0.00125	0.00111	0.00102	0.000909111	0.000834603	0.000691318
1552.44	0.000849393	0.0013	0.00126	0.00126	0.0012	0.00125	0.00111	0.00103	0.000914045	0.000839952	0.000700377
1553.4	0.000854727	0.0013	0.00127	0.00126	0.0012	0.00125	0.00112	0.00103	0.000919483	0.00084595	0.00070985
1554.37	0.000860432	0.0013	0.00127	0.00126	0.0012	0.00126	0.00112	0.00104	0.00092544	0.000852556	0.000719633
1555.33	0.000866199	0.0013	0.00127	0.00127	0.0012	0.00126	0.00113	0.00105	0.000931806	0.000859571	0.000729466
1556.3	0.000871683	0.00131	0.00127	0.00127	0.00121	0.00126	0.00113	0.00106	0.000938392	0.000866703	0.000738999
1557.26	0.000876705	0.00131	0.00128	0.00127	0.00121	0.00126	0.00114	0.00107	0.000945063	0.000873726	0.00074797
1558.23	0.000881375	0.00131	0.00128	0.00127	0.00121	0.00126	0.00114	0.00107	0.000951856	0.000880638	0.000756356
1559.19	0.000886022	0.00131	0.00128	0.00127	0.00121	0.00126	0.00115	0.00108	0.000958977	0.000887659	0.000764379
1560.15	0.000890943	0.00131	0.00129	0.00128	0.00121	0.00126	0.00115	0.00108	0.00096666	0.000895069	0.000772335
1561.12	0.000896172	0.00132	0.00129	0.00128	0.00122	0.00126	0.00116	0.00109	0.000975	0.000903003	0.000780396
1562.08	0.000901451	0.00132	0.00129	0.00128	0.00122	0.00126	0.00117	0.00109	0.000983892	0.000911368	0.000788516
1563.05	0.000906383	0.00132	0.0013	0.00129	0.00123	0.00126	0.00118	0.0011	0.000993095	0.000919931	0.000796511
1564.01	0.00091063	0.00133	0.0013	0.00129	0.00123	0.00126	0.00118	0.0011	0.001	0.000928458	0.000804185
1564.98	0.000913975	0.00133	0.00131	0.00129	0.00123	0.00126	0.00119	0.00111	0.00101	0.000936789	0.000811404
1565.94	0.000916319	0.00133	0.00131	0.00129	0.00124	0.00125	0.00119	0.00111	0.00102	0.000944836	0.000818097
1566.9	0.000917641	0.00134	0.00132	0.00129	0.00124	0.00125	0.0012	0.00112	0.00103	0.00095256	0.000824249
1567.87	0.000917974	0.00134	0.00132	0.00129	0.00124	0.00125	0.0012	0.00112	0.00104	0.000959957	0.000829899
1568.83	0.000917388	0.00134	0.00132	0.00129	0.00124	0.00124	0.00121	0.00112	0.00104	0.000967052	0.000835138
1569.8	0.000915954	0.00134	0.00133	0.00129	0.00125	0.00124	0.00121	0.00113	0.00105	0.000973869	0.000840083
1570.76	0.000913721	0.00134	0.00133	0.00129	0.00125	0.00124	0.00121	0.00113	0.00106	0.000980419	0.000844843
1571.73	0.000910704	0.00134	0.00133	0.00129	0.00124	0.00123	0.00122	0.00113	0.00106	0.00098668	0.000849495
1572.69	0.00090691	0.00133	0.00133	0.00129	0.00124	0.00123	0.00122	0.00113	0.00107	0.000992613	0.00085409
1573.65	0.00090239	0.00133	0.00133	0.00128	0.00124	0.00122	0.00122	0.00114	0.00107	0.000998211	0.000858691
1574.62	0.000897327	0.00133	0.00133	0.00128	0.00124	0.00122	0.00122	0.00114	0.00108	0.001	0.000863451
1575.58	0.000892079	0.00133	0.00133	0.00128	0.00124	0.00122	0.00122	0.00114	0.00108	0.00101	0.000868662
1576.55	0.000887128	0.00133	0.00133	0.00127	0.00124	0.00121	0.00122	0.00114	0.00109	0.00101	0.000874748
1577.51	0.000882925	0.00132	0.00133	0.00127	0.00123	0.00121	0.00122	0.00115	0.00109	0.00102	0.000882124
1578.48	0.000879734	0.00133	0.00133	0.00127	0.00123	0.00121	0.00122	0.00115	0.0011	0.00103	0.000891057
1579.44	0.000877607	0.00133	0.00134	0.00127	0.00123	0.00122	0.00122	0.00116	0.0011	0.00104	0.0009016
1580.4	0.000876458	0.00133	0.00134	0.00127	0.00124	0.00122	0.00122	0.00116	0.00111	0.00105	0.000913649
1581.37	0.000876147	0.00133	0.00134	0.00128	0.00124	0.00122	0.00123	0.00117	0.00112	0.00106	0.000927019
1582.33	0.000876546	0.00134	0.00135	0.00128	0.00124	0.00123	0.00123	0.00118	0.00112	0.00107	0.000941533
1583.3	0.000877569	0.00134	0.00136	0.00128	0.00125	0.00123	0.00123	0.00119	0.00113	0.00108	0.000957069
1584.26	0.000879182	0.00134	0.00136	0.00129	0.00125	0.00124	0.00124	0.0012	0.00114	0.0011	0.000973587
1585.23	0.000881396	0.00135	0.00137	0.00129	0.00126	0.00125	0.00124	0.00121	0.00115	0.00111	0.000991116
1586.19	0.00088425	0.00136	0.00138	0.0013	0.00127	0.00125	0.00125	0.00122	0.00116	0.00113	0.00101
1587.15	0.000887791	0.00136	0.00138	0.00131	0.00127	0.00126	0.00125	0.00123	0.00117	0.00114	0.00103
1588.12	0.000892048	0.00137	0.00139	0.00132	0.00128	0.00127	0.00126	0.00124	0.00119	0.00116	0.00105
1589.08	0.00089702	0.00138	0.0014	0.00133	0.00129	0.00128	0.00127	0.00126	0.0012	0.00118	0.00107
1590.05	0.000902675	0.00138	0.00141	0.00134	0.0013	0.00129	0.00128	0.00127	0.00121	0.0012	0.0011
1591.01	0.000908958	0.00139	0.00142	0.00135	0.00132	0.00131	0.00129	0.00129	0.00123	0.00122	0.00112
1591.97	0.000915817	0.0014	0.00144	0.00136	0.00133	0.00132	0.0013	0.0013	0.00124	0.00124	0.00114
1592.94	0.000923211	0.00141	0.00145	0.00138	0.00134	0.00133	0.00131	0.00132	0.00126	0.00126	0.00117
1593.9	0.000931118	0.00142	0.00146	0.00139	0.00136	0.00135	0.00132	0.00133	0.00128	0.00128	0.00119
1594.87	0.000939524	0.00143	0.00148	0.00141	0.00137	0.00136	0.00134	0.00135	0.0013	0.0013	0.00122
1595.83	0.000948415	0.00145	0.00149	0.00143	0.00139	0.00137	0.00135	0.00137	0.00131	0.00132	0.00125
1596.8	0.000957771	0.00146	0.00151	0.00144	0.00141	0.00139	0.00137	0.00139	0.00133	0.00134	0.00127
1597.76	0.000967575	0.00147	0.00152	0.00146	0.00142	0.00141	0.00138	0.00141	0.00135	0.00137	0.0013
1598.72	0.00097782	0.00148	0.00154	0.00148	0.00144	0.00142	0.0014	0.00142	0.00137	0.00139	0.00133
1599.69	0.000988499	0.0015	0.00156	0.0015	0.00146	0.00144	0.00142	0.00144	0.00139	0.00141	0.00135
1600.65	0.000999589	0.00151	0.00158	0.00152	0.00147	0.00146	0.00143	0.00146	0.00141	0.00143	0.00138
1601.62	0.00101	0.00152	0.00159	0.00154	0.00149	0.00147	0.00145	0.00148	0.00144	0.00145	0.00141
1602.58	0.00102	0.00154	0.00161	0.00156	0.00151	0.00149	0.00147	0.0015	0.00146	0.00148	0.00143
1603.55	0.00103	0.00155	0.00163	0.00158	0.00153	0.00151	0.00149	0.00152	0.00148	0.0015	0.00146
1604.51	0.00105	0.00157	0.00165	0.0016	0.00155	0.00153	0.00151	0.00154	0.0015	0.00152	0.00148
1605.47	0.00106	0.00159	0.00167	0.00162	0.00156	0.00155	0.00153	0.00156	0.00152	0.00154	0.0015
1606.44	0.00107	0.0016	0.00169	0.00164	0.00158	0.00157	0.00155	0.00158	0.00154	0.00156	0.00153
1607.4	0.00108	0.00162	0.00171	0.00166	0.0016	0.00159	0.00157	0.0016	0.00157	0.00158	0.00155
1608.37	0.00109	0.00164	0.00172	0.00167	0.00162	0.00161	0.00159	0.00162	0.00159	0.0016	0.00157
1609.33	0.0011	0.00165	0.00174	0.00169	0.00164	0.00163	0.00161	0.00164	0.00161	0.00162	0.00159
1610.3	0.00112	0.00167	0.00176	0.00171	0.00165	0.00165	0.00163	0.00166	0.00163	0.00164	0.00161
1611.26	0.00113	0.00169	0.00178	0.00173	0.00167	0.00167	0.00165	0.00168	0.00165	0.00166	0.00163
1612.22	0.00114	0.00171	0.00179	0.00174	0.00169	0.00169	0.00167	0.0017	0.00167	0.00167	0.00165
1613.19	0.00115	0.00173	0.00181	0.00176	0.0017	0.00171	0.00169	0.00172	0.00169	0.00169	0.00166
1614.15	0.00116	0.00175	0.00182	0.00177	0.00172	0.00173	0.00171	0.00173	0.00171	0.00171	0.00168
1615.12	0.00117	0.00177	0.00184	0.00179	0.00173	0.00175	0.00173	0.00175	0.00173	0.00173	0.00169
1616.08	0.00118	0.00178	0.00185	0.0018	0.00175	0.00176	0.00174	0.00177	0.00175	0.00174	0.00171
1617.05	0.00118	0.0018	0.00186	0.00181	0.00176	0.00178	0.00176	0.00178	0.00177	0.00176	0.00172
1618.01	0.00119	0.00181	0.00187	0.00182	0.00177	0.0018	0.00177	0.00179	0.00178	0.00177	0.00173
1618.97	0.00119	0.00183	0.00188	0.00183	0.00178	0.00181	0.00179	0.00181	0.0018	0.00179	0.00174
1619.94	0.0012	0.00184	0.00189	0.00184	0.00179	0.00183	0.0018	0.00182	0.00181	0.0018	0.00175
1620.9	0.0012	0.00186	0.0019	0.00185	0.0018	0.00184	0.00182	0.00183	0.00182	0.00181	0.00176
1621.87	0.00121	0.00187	0.00191	0.00186	0.00181	0.00185	0.00183	0.00184	0.00184	0.00183	0.00176
1622.83	0.00121	0.00188	0.00192	0.00187	0.00182	0.00186	0.00184	0.00185	0.00184	0.00184	0.00177
1623.8	0.00121	0.00189	0.00192	0.00188	0.00183	0.00187	0.00185	0.00185	0.00185	0.00185	0.00178
1624.76	0.00122	0.0019	0.00193	0.00188	0.00183	0.00188	0.00186	0.00186	0.00186	0.00186	0.00178
1625.72	0.00122	0.0019	0.00193	0.00189	0.00184	0.00189	0.00187	0.00187	0.00186	0.00186	0.00179
1626.69	0.00122	0.00191	0.00194	0.00189	0.00184	0.0019	0.00188	0.00187	0.00187	0.00187	0.00179
1627.65	0.00121	0.00191	0.00194	0.00189	0.00185	0.0019	0.00188	0.00187	0.00187	0.00187	0.0018
1628.62	0.00121	0.00192	0.00194	0.0019	0.00185	0.00191	0.00189	0.00188	0.00187	0.00187	0.0018
1629.58	0.00121	0.00192	0.00194	0.0019	0.00185	0.00191	0.00189	0.00188	0.00187	0.00188	0.0018
1630.55	0.00121	0.00192	0.00195	0.0019	0.00185	0.00191	0.00189	0.00188	0.00187	0.00187	0.0018
1631.51	0.00121	0.00192	0.00195	0.0019	0.00185	0.00192	0.0019	0.00188	0.00186	0.00187	0.0018
1632.47	0.00121	0.00192	0.00195	0.00191	0.00185	0.00192	0.0019	0.00188	0.00186	0.00187	0.0018
1633.44	0.0012	0.00192	0.00195	0.00191	0.00186	0.00192	0.0019	0.00188	0.00185	0.00187	0.0018
1634.4	0.0012	0.00192	0.00195	0.00191	0.00186	0.00192	0.0019	0.00188	0.00185	0.00186	0.0018
1635.37	0.0012	0.00193	0.00195	0.00192	0.00186	0.00193	0.0019	0.00188	0.00184	0.00186	0.0018
1636.33	0.00121	0.00193	0.00196	0.00192	0.00187	0.00193	0.0019	0.00188	0.00184	0.00185	0.0018
1637.3	0.00121	0.00193	0.00196	0.00193	0.00188	0.00194	0.0019	0.00189	0.00184	0.00185	0.0018
1638.26	0.00121	0.00194	0.00196	0.00193	0.00188	0.00194	0.00191	0.00189	0.00183	0.00184	0.0018
1639.22	0.00122	0.00194	0.00197	0.00194	0.00189	0.00194	0.00191	0.00189	0.00183	0.00184	0.0018
1640.19	0.00122	0.00195	0.00197	0.00194	0.0019	0.00195	0.00191	0.0019	0.00183	0.00183	0.0018
1641.15	0.00123	0.00196	0.00198	0.00195	0.00191	0.00195	0.00191	0.0019	0.00183	0.00183	0.0018
1642.12	0.00123	0.00196	0.00198	0.00196	0.00192	0.00196	0.00191	0.00191	0.00182	0.00182	0.0018
1643.08	0.00124	0.00197	0.00199	0.00196	0.00193	0.00196	0.00191	0.00191	0.00182	0.00182	0.0018
1644.05	0.00125	0.00197	0.00199	0.00197	0.00194	0.00196	0.00191	0.00191	0.00182	0.00181	0.00179
1645.01	0.00125	0.00198	0.00199	0.00198	0.00194	0.00197	0.00191	0.00192	0.00182	0.00181	0.00179
1645.97	0.00126	0.00199	0.00199	0.00198	0.00195	0.00197	0.00191	0.00192	0.00182	0.00181	0.00179
1646.94	0.00127	0.00199	0.002	0.00199	0.00196	0.00197	0.00191	0.00193	0.00182	0.0018	0.00178
1647.9	0.00127	0.002	0.002	0.00199	0.00197	0.00197	0.00191	0.00193	0.00182	0.0018	0.00178
1648.87	0.00128	0.002	0.002	0.002	0.00197	0.00197	0.0019	0.00193	0.00182	0.0018	0.00177
1649.83	0.00128	0.002	0.002	0.002	0.00198	0.00197	0.0019	0.00194	0.00182	0.00179	0.00177
1650.79	0.00128	0.002	0.002	0.002	0.00198	0.00196	0.0019	0.00194	0.00182	0.00179	0.00176
1651.76	0.00128	0.002	0.002	0.002	0.00198	0.00196	0.00189	0.00193	0.00182	0.00179	0.00175
1652.72	0.00128	0.002	0.00199	0.002	0.00197	0.00195	0.00189	0.00193	0.00182	0.00178	0.00173
1653.69	0.00128	0.00199	0.00199	0.00199	0.00197	0.00194	0.00188	0.00192	0.00181	0.00177	0.00172
1654.65	0.00128	0.00199	0.00198	0.00199	0.00196	0.00193	0.00187	0.00192	0.00181	0.00177	0.00171
1655.62	0.00127	0.00198	0.00198	0.00198	0.00196	0.00192	0.00187	0.00191	0.0018	0.00176	0.00169
1656.58	0.00127	0.00197	0.00197	0.00197	0.00195	0.00191	0.00186	0.0019	0.0018	0.00175	0.00167
1657.54	0.00126	0.00196	0.00197	0.00197	0.00194	0.0019	0.00185	0.00189	0.00179	0.00174	0.00166
1658.51	0.00126	0.00195	0.00196	0.00196	0.00193	0.00189	0.00184	0.00187	0.00178	0.00173	0.00164
1659.47	0.00125	0.00194	0.00196	0.00195	0.00192	0.00187	0.00183	0.00186	0.00177	0.00172	0.00162
1660.44	0.00124	0.00193	0.00195	0.00194	0.00191	0.00186	0.00182	0.00184	0.00177	0.00171	0.0016
1661.4	0.00123	0.00192	0.00194	0.00193	0.00189	0.00185	0.00181	0.00183	0.00176	0.0017	0.00158
1662.37	0.00122	0.0019	0.00194	0.00192	0.00188	0.00183	0.0018	0.00181	0.00174	0.00168	0.00156
1663.33	0.00121	0.00189	0.00193	0.00191	0.00186	0.00182	0.00179	0.00179	0.00173	0.00167	0.00154
1664.29	0.0012	0.00188	0.00192	0.0019	0.00185	0.00181	0.00177	0.00177	0.00172	0.00165	0.00152
1665.26	0.00119	0.00186	0.00191	0.00189	0.00183	0.00179	0.00176	0.00175	0.00171	0.00164	0.00149
1666.22	0.00118	0.00185	0.00191	0.00188	0.00182	0.00178	0.00174	0.00173	0.00169	0.00162	0.00147
1667.19	0.00117	0.00183	0.0019	0.00186	0.00181	0.00176	0.00173	0.00171	0.00168	0.0016	0.00145
1668.15	0.00117	0.00182	0.00189	0.00185	0.0018	0.00175	0.00172	0.00169	0.00167	0.00159	0.00143
1669.12	0.00116	0.00181	0.00189	0.00185	0.00179	0.00174	0.0017	0.00167	0.00165	0.00157	0.00141
1670.08	0.00115	0.0018	0.00188	0.00184	0.00178	0.00173	0.00169	0.00166	0.00164	0.00156	0.00139
1671.04	0.00115	0.0018	0.00188	0.00183	0.00177	0.00173	0.00168	0.00164	0.00163	0.00154	0.00138
1672.01	0.00115	0.00179	0.00188	0.00182	0.00177	0.00172	0.00166	0.00163	0.00162	0.00153	0.00136
1672.97	0.00115	0.00179	0.00187	0.00182	0.00177	0.00171	0.00165	0.00162	0.00161	0.00152	0.00135
1673.94	0.00115	0.00178	0.00187	0.00181	0.00176	0.00171	0.00164	0.0016	0.0016	0.00151	0.00133
1674.9	0.00115	0.00178	0.00187	0.00181	0.00176	0.0017	0.00163	0.0016	0.00159	0.0015	0.00132
1675.87	0.00115	0.00178	0.00187	0.0018	0.00176	0.0017	0.00162	0.00159	0.00158	0.00149	0.00131
1676.83	0.00116	0.00177	0.00186	0.0018	0.00176	0.0017	0.00161	0.00158	0.00156	0.00148	0.0013
1677.79	0.00116	0.00177	0.00186	0.00179	0.00176	0.00169	0.0016	0.00157	0.00155	0.00147	0.00129
1678.76	0.00116	0.00176	0.00185	0.00178	0.00175	0.00169	0.00159	0.00156	0.00154	0.00146	0.00127
1679.72	0.00116	0.00176	0.00185	0.00178	0.00175	0.00168	0.00158	0.00155	0.00153	0.00145	0.00126
1680.69	0.00116	0.00176	0.00184	0.00177	0.00175	0.00168	0.00157	0.00155	0.00152	0.00144	0.00125
1681.65	0.00116	0.00175	0.00183	0.00176	0.00174	0.00167	0.00156	0.00154	0.00151	0.00143	0.00124
1682.62	0.00117	0.00175	0.00183	0.00175	0.00174	0.00167	0.00155	0.00153	0.0015	0.00142	0.00123
1683.58	0.00117	0.00174	0.00182	0.00175	0.00173	0.00166	0.00154	0.00153	0.00148	0.00141	0.00122
1684.54	0.00117	0.00174	0.00181	0.00174	0.00173	0.00166	0.00153	0.00152	0.00147	0.0014	0.00121
1685.51	0.00117	0.00173	0.00181	0.00173	0.00172	0.00165	0.00152	0.00151	0.00146	0.0014	0.0012
1686.47	0.00117	0.00173	0.0018	0.00173	0.00171	0.00165	0.00152	0.00151	0.00145	0.00139	0.00119
1687.44	0.00117	0.00173	0.00179	0.00172	0.0017	0.00165	0.00151	0.0015	0.00144	0.00138	0.00118
1688.4	0.00117	0.00172	0.00178	0.00171	0.00169	0.00164	0.0015	0.0015	0.00142	0.00137	0.00117
1689.37	0.00118	0.00172	0.00178	0.00171	0.00168	0.00164	0.0015	0.00149	0.00141	0.00136	0.00115
1690.33	0.00118	0.00171	0.00177	0.0017	0.00167	0.00163	0.00149	0.00148	0.0014	0.00135	0.00114
1691.29	0.00118	0.00171	0.00176	0.00169	0.00166	0.00163	0.00149	0.00148	0.00139	0.00134	0.00113
1692.26	0.00118	0.0017	0.00175	0.00169	0.00165	0.00163	0.00148	0.00147	0.00138	0.00133	0.00112
1693.22	0.00118	0.0017	0.00175	0.00168	0.00164	0.00162	0.00148	0.00146	0.00137	0.00132	0.0011
1694.19	0.00118	0.00169	0.00174	0.00168	0.00163	0.00162	0.00148	0.00146	0.00136	0.00131	0.00109
1695.15	0.00118	0.00169	0.00174	0.00167	0.00162	0.00162	0.00147	0.00145	0.00135	0.0013	0.00108
1696.11	0.00118	0.00169	0.00173	0.00167	0.00161	0.00161	0.00147	0.00144	0.00134	0.00129	0.00107
1697.08	0.00118	0.00168	0.00172	0.00166	0.00159	0.00161	0.00147	0.00144	0.00134	0.00127	0.00106
1698.04	0.00118	0.00168	0.00172	0.00165	0.00158	0.0016	0.00147	0.00143	0.00133	0.00126	0.00105
1699.01	0.00118	0.00167	0.00171	0.00165	0.00157	0.0016	0.00146	0.00142	0.00132	0.00125	0.00104
1699.97	0.00118	0.00167	0.0017	0.00164	0.00156	0.00159	0.00146	0.00141	0.00131	0.00124	0.00103
1700.93	0.00118	0.00167	0.00169	0.00163	0.00155	0.00158	0.00146	0.00141	0.0013	0.00123	0.00102
1701.9	0.00118	0.00166	0.00169	0.00163	0.00154	0.00157	0.00145	0.0014	0.00129	0.00122	0.00101
1702.86	0.00118	0.00166	0.00168	0.00162	0.00154	0.00156	0.00145	0.00139	0.00128	0.0012	0.001
1703.83	0.00118	0.00166	0.00167	0.00161	0.00153	0.00156	0.00145	0.00139	0.00127	0.00119	0.000996002
1704.79	0.00118	0.00165	0.00166	0.0016	0.00152	0.00155	0.00144	0.00138	0.00127	0.00118	0.00099022
1705.76	0.00118	0.00165	0.00166	0.0016	0.00152	0.00154	0.00144	0.00138	0.00126	0.00117	0.000985149
1706.72	0.00117	0.00165	0.00165	0.00159	0.00151	0.00153	0.00143	0.00137	0.00125	0.00117	0.000980627
1707.68	0.00117	0.00164	0.00164	0.00158	0.00151	0.00152	0.00143	0.00136	0.00124	0.00116	0.000976488
1708.65	0.00117	0.00164	0.00163	0.00157	0.0015	0.00151	0.00142	0.00136	0.00123	0.00115	0.000972571
1709.61	0.00116	0.00164	0.00162	0.00156	0.00149	0.0015	0.00142	0.00135	0.00123	0.00114	0.00096872
1710.58	0.00116	0.00163	0.00161	0.00155	0.00149	0.00149	0.00141	0.00134	0.00122	0.00113	0.000964786
1711.54	0.00115	0.00162	0.0016	0.00154	0.00148	0.00148	0.0014	0.00134	0.00121	0.00113	0.000960624
1712.51	0.00115	0.00162	0.00159	0.00153	0.00147	0.00147	0.00139	0.00133	0.0012	0.00112	0.000956093
1713.47	0.00114	0.00161	0.00158	0.00152	0.00147	0.00145	0.00138	0.00132	0.00119	0.00111	0.000951069
1714.43	0.00113	0.0016	0.00156	0.00151	0.00146	0.00144	0.00137	0.00131	0.00118	0.00111	0.000945478
1715.4	0.00112	0.00159	0.00155	0.00149	0.00145	0.00143	0.00136	0.0013	0.00117	0.0011	0.000939349
1716.36	0.00111	0.00158	0.00154	0.00148	0.00144	0.00142	0.00135	0.00129	0.00116	0.00109	0.000932832
1717.33	0.0011	0.00156	0.00153	0.00147	0.00143	0.0014	0.00134	0.00128	0.00115	0.00109	0.000926151
1718.29	0.00109	0.00155	0.00152	0.00146	0.00142	0.00139	0.00133	0.00126	0.00114	0.00108	0.0009195
1719.26	0.00109	0.00154	0.00151	0.00145	0.00141	0.00138	0.00132	0.00125	0.00114	0.00108	0.000912589
1720.22	0.00108	0.00154	0.0015	0.00144	0.0014	0.00137	0.00131	0.00124	0.00113	0.00107	0.000908241
1721.18	0.00107	0.00153	0.00149	0.00144	0.0014	0.00136	0.0013	0.00123	0.00112	0.00107	0.000904504
1722.15	0.00107	0.00152	0.00149	0.00143	0.00139	0.00136	0.0013	0.00122	0.00112	0.00107	0.000901081
1723.11	0.00106	0.00152	0.00148	0.00143	0.00138	0.00135	0.00129	0.00122	0.00111	0.00106	0.000897868
1724.08	0.00106	0.00151	0.00148	0.00142	0.00138	0.00135	0.00128	0.00121	0.00111	0.00106	0.00089469
1725.04	0.00106	0.00151	0.00147	0.00142	0.00138	0.00134	0.00128	0.0012	0.00111	0.00106	0.000891457
1726.01	0.00105	0.0015	0.00147	0.00142	0.00137	0.00134	0.00128	0.0012	0.0011	0.00106	0.000888122
1726.97	0.00105	0.0015	0.00147	0.00141	0.00137	0.00133	0.00127	0.00119	0.0011	0.00105	0.000884647
1727.93	0.00105	0.0015	0.00147	0.00141	0.00137	0.00133	0.00127	0.00119	0.0011	0.00105	0.000880992
1728.9	0.00105	0.0015	0.00147	0.00141	0.00137	0.00133	0.00127	0.00118	0.00109	0.00105	0.000877125
1729.86	0.00105	0.0015	0.00147	0.00141	0.00137	0.00133	0.00127	0.00118	0.00109	0.00104	0.000873103
1730.83	0.00105	0.0015	0.00146	0.00141	0.00137	0.00132	0.00127	0.00118	0.00109	0.00104	0.00086904
1731.79	0.00105	0.0015	0.00146	0.00141	0.00136	0.00132	0.00126	0.00117	0.00109	0.00103	0.000865043
1732.76	0.00105	0.00149	0.00146	0.00141	0.00136	0.00132	0.00126	0.00117	0.00108	0.00103	0.000861196
1733.72	0.00105	0.00149	0.00146	0.00141	0.00136	0.00132	0.00126	0.00117	0.00108	0.00103	0.000857537
1734.68	0.00105	0.00149	0.00146	0.00141	0.00136	0.00131	0.00126	0.00117	0.00108	0.00102	0.000854039
1735.65	0.00105	0.00148	0.00145	0.0014	0.00135	0.00131	0.00125	0.00116	0.00107	0.00102	0.000850649
1736.61	0.00104	0.00148	0.00145	0.0014	0.00135	0.0013	0.00125	0.00116	0.00107	0.00101	0.000847308
1737.58	0.00104	0.00147	0.00144	0.00139	0.00134	0.00129	0.00124	0.00115	0.00106	0.00101	0.000843971
1738.54	0.00103	0.00147	0.00144	0.00139	0.00133	0.00129	0.00123	0.00115	0.00106	0.001	0.000840615
1739.51	0.00103	0.00146	0.00143	0.00138	0.00133	0.00128	0.00123	0.00114	0.00105	0.000998584	0.000837237
1740.47	0.00103	0.00146	0.00143	0.00138	0.00132	0.00127	0.00122	0.00114	0.00105	0.000994293	0.000833832
1741.43	0.00102	0.00145	0.00142	0.00138	0.00132	0.00127	0.00122	0.00114	0.00104	0.000990327	0.000830383
1742.4	0.00102	0.00145	0.00142	0.00137	0.00131	0.00126	0.00121	0.00113	0.00104	0.000986705	0.000826866
1743.36	0.00101	0.00144	0.00141	0.00137	0.00131	0.00125	0.00121	0.00113	0.00103	0.000983449	0.000823254
1744.33	0.00101	0.00144	0.00141	0.00136	0.0013	0.00125	0.0012	0.00112	0.00103	0.000980558	0.000819537
1745.29	0.00101	0.00144	0.0014	0.00136	0.0013	0.00125	0.0012	0.00112	0.00103	0.00097798	0.00081572
1746.26	0.00101	0.00143	0.0014	0.00136	0.0013	0.00124	0.0012	0.00112	0.00102	0.000975611	0.000811823
1747.22	0.001	0.00143	0.0014	0.00136	0.00129	0.00124	0.00119	0.00112	0.00102	0.00097333	0.000807901
1748.18	0.001	0.00143	0.00139	0.00136	0.00129	0.00124	0.00119	0.00111	0.00102	0.000971027	0.00080399
1749.15	0.001	0.00143	0.00139	0.00135	0.00129	0.00123	0.00119	0.00111	0.00102	0.000968623	0.000800085
1750.11	0.000998774	0.00142	0.00139	0.00135	0.00128	0.00123	0.00119	0.00111	0.00101	0.000966073	0.000796181
1751.08	0.000996858	0.00142	0.00138	0.00135	0.00128	0.00123	0.00118	0.0011	0.00101	0.000963346	0.000792274
1752.04	0.00099478	0.00142	0.00138	0.00134	0.00127	0.00122	0.00118	0.0011	0.00101	0.000960421	0.000788364
1753.01	0.000992497	0.00141	0.00137	0.00134	0.00127	0.00122	0.00117	0.0011	0.001	0.000957289	0.000784453
1753.97	0.000989982	0.00141	0.00137	0.00134	0.00127	0.00122	0.00117	0.00109	0.001	0.000953967	0.000780545
1754.93	0.000987239	0.0014	0.00137	0.00133	0.00126	0.00121	0.00117	0.00109	0.000996826	0.000950501	0.00077665
1755.9	0.000984298	0.0014	0.00136	0.00133	0.00126	0.00121	0.00116	0.00108	0.000992871	0.000946955	0.000772782
1756.86	0.000981189	0.0014	0.00136	0.00133	0.00125	0.00121	0.00116	0.00108	0.000988776	0.000943381	0.000768947
1757.83	0.000977919	0.00139	0.00135	0.00132	0.00125	0.0012	0.00115	0.00108	0.000984574	0.000939796	0.000765135
1758.79	0.000974468	0.00139	0.00135	0.00132	0.00125	0.0012	0.00115	0.00107	0.000980274	0.000936182	0.000761323
1759.76	0.0009708	0.00138	0.00134	0.00131	0.00124	0.00119	0.00114	0.00107	0.000975871	0.000932506	0.000757481
1760.72	0.000966888	0.00138	0.00134	0.00131	0.00124	0.00119	0.00114	0.00106	0.000971356	0.000928733	0.000753573
1761.68	0.000962716	0.00137	0.00133	0.0013	0.00123	0.00118	0.00113	0.00106	0.000966719	0.000924829	0.000749581
1762.65	0.000958267	0.00137	0.00133	0.00129	0.00123	0.00118	0.00113	0.00105	0.000961947	0.000920755	0.000745497
1763.61	0.000953532	0.00136	0.00132	0.00129	0.00122	0.00117	0.00112	0.00105	0.000957024	0.000916472	0.000741326
1764.58	0.000948519	0.00136	0.00132	0.00128	0.00122	0.00116	0.00111	0.00104	0.000951949	0.000911956	0.000737076
1765.54	0.000943273	0.00135	0.00131	0.00128	0.00121	0.00116	0.00111	0.00104	0.000946748	0.00090722	0.000732747
1766.5	0.000937873	0.00135	0.00131	0.00127	0.0012	0.00115	0.0011	0.00103	0.000941472	0.00090231	0.000728321
1767.47	0.000932399	0.00134	0.0013	0.00126	0.0012	0.00114	0.0011	0.00103	0.000936177	0.000897284	0.000723777
1768.43	0.000926921	0.00134	0.00129	0.00125	0.00119	0.00114	0.00109	0.00102	0.000930913	0.000892198	0.000719108
1769.4	0.000921498	0.00133	0.00129	0.00125	0.00118	0.00113	0.00108	0.00102	0.000925732	0.000887101	0.00071433
1770.36	0.000916183	0.00133	0.00128	0.00124	0.00118	0.00113	0.00108	0.00101	0.000920683	0.000882045	0.000709495
1771.33	0.00091102	0.00132	0.00128	0.00124	0.00117	0.00112	0.00107	0.00101	0.00091581	0.000877077	0.000704666
1772.29	0.00090604	0.00132	0.00127	0.00123	0.00117	0.00111	0.00106	0.001	0.000911139	0.000872237	0.000699906
1773.25	0.000901983	0.00131	0.00127	0.00122	0.00116	0.00111	0.00106	0.000997102	0.000906832	0.000868002	0.000695633
1774.22	0.000898808	0.00131	0.00126	0.00122	0.00116	0.0011	0.00105	0.000992678	0.000902809	0.000864255	0.000691397
1775.18	0.000895747	0.0013	0.00126	0.00122	0.00115	0.0011	0.00105	0.000988449	0.000898856	0.000860498	0.000687527
1776.15	0.000892753	0.0013	0.00125	0.00121	0.00115	0.00109	0.00104	0.000984392	0.00089494	0.000856721	0.000683637
1777.11	0.000889767	0.0013	0.00125	0.00121	0.00114	0.00109	0.00104	0.000980468	0.000891021	0.000852912	0.000679715
1778.08	0.000886722	0.00129	0.00125	0.00121	0.00114	0.00108	0.00104	0.000976626	0.000887059	0.000849059	0.000675756
1779.04	0.000883563	0.00129	0.00124	0.0012	0.00114	0.00108	0.00103	0.000972821	0.000883027	0.00084516	0.000671769
1780	0.000880246	0.00128	0.00124	0.0012	0.00113	0.00108	0.00103	0.000969015	0.000878917	0.000841228	0.000667762
1780.97	0.000876731	0.00128	0.00123	0.00119	0.00113	0.00107	0.00102	0.000965166	0.000874727	0.000837284	0.000663745
1781.93	0.000872967	0.00127	0.00123	0.00119	0.00112	0.00107	0.00102	0.000961213	0.000870444	0.000833331	0.000659731
1782.9	0.000868929	0.00127	0.00122	0.00118	0.00112	0.00106	0.00101	0.000957105	0.000866061	0.000829368	0.000655742
1783.86	0.000864643	0.00126	0.00122	0.00118	0.00111	0.00105	0.00101	0.000952824	0.000861598	0.000825409	0.00065179
1784.83	0.000860169	0.00126	0.00121	0.00117	0.00111	0.00105	0.001	0.000948375	0.000857088	0.000821471	0.000647866
1785.79	0.000855582	0.00125	0.00121	0.00117	0.0011	0.00104	0.000996107	0.000943777	0.000852567	0.000817568	0.000643943
1786.75	0.000850971	0.00125	0.0012	0.00116	0.00109	0.00104	0.000990396	0.00093907	0.000848071	0.000813709	0.000639988
1787.72	0.000846444	0.00124	0.0012	0.00116	0.00109	0.00103	0.000984735	0.000934324	0.000843653	0.000809919	0.000635969
1788.68	0.000842115	0.00124	0.00119	0.00115	0.00108	0.00103	0.000979243	0.000929635	0.000839379	0.000806242	0.000631865
1789.65	0.000838076	0.00123	0.00118	0.00115	0.00108	0.00102	0.000974016	0.000925094	0.000835305	0.000802717	0.000627675
1790.61	0.000834368	0.00123	0.00118	0.00114	0.00107	0.00102	0.000969093	0.000920753	0.000831447	0.000799352	0.00062341
1791.58	0.000830966	0.00123	0.00118	0.00114	0.00107	0.00101	0.000964443	0.00091661	0.000827771	0.000796108	0.000619084
1792.54	0.000827789	0.00122	0.00117	0.00113	0.00107	0.00101	0.000959986	0.000912611	0.000824209	0.000792908	0.000614711
1793.5	0.000824727	0.00122	0.00117	0.00113	0.00106	0.00101	0.000955621	0.000908677	0.000820682	0.000789668	0.000610291
1794.47	0.000821677	0.00122	0.00116	0.00112	0.00106	0.001	0.000951251	0.000904732	0.000817117	0.000786313	0.000605826
1795.43	0.000818538	0.00121	0.00116	0.00112	0.00105	0.000998314	0.000946768	0.000900705	0.000813442	0.000782782	0.00060132
1796.4	0.0008152	0.00121	0.00115	0.00111	0.00105	0.000994475	0.000942048	0.000896516	0.000809574	0.00077901	0.000596788
1797.36	0.000811528	0.0012	0.00115	0.00111	0.00104	0.00099027	0.000936941	0.000892064	0.000805412	0.000774923	0.000592255
1798.33	0.000807392	0.0012	0.00114	0.0011	0.00104	0.000985536	0.00093131	0.00088725	0.000800856	0.000770451	0.000587745
1799.29	0.000802712	0.00119	0.00114	0.0011	0.00103	0.00098017	0.000925088	0.000882029	0.000795842	0.000765566	0.000583274
1800.25	0.000797482	0.00119	0.00113	0.00109	0.00103	0.000974144	0.000918294	0.000876429	0.000790361	0.000760297	0.000578843
1801.22	0.000791742	0.00118	0.00113	0.00108	0.00102	0.000967481	0.000911012	0.00087052	0.000784445	0.000754711	0.000574433
1802.18	0.000785549	0.00117	0.00112	0.00107	0.00102	0.000960233	0.00090336	0.000864383	0.000778157	0.000748893	0.000569982
1803.15	0.000778963	0.00117	0.00111	0.00106	0.00101	0.000952465	0.00089546	0.000858087	0.00077157	0.000742917	0.000565478
1804.11	0.000772033	0.00116	0.00111	0.00105	0.001	0.000944242	0.000887419	0.000851687	0.000764764	0.000736839	0.000560922
1805.07	0.000764809	0.00115	0.0011	0.00105	0.00099404	0.000935644	0.000879335	0.000845235	0.00075783	0.000730712	0.000556312
1806.04	0.000757349	0.00115	0.00109	0.00104	0.000986674	0.000926767	0.000871299	0.000838791	0.00075087	0.000724585	0.000551644
1807	0.000749721	0.00114	0.00109	0.00103	0.000979249	0.000917725	0.000863383	0.000832408	0.00074398	0.000718504	0.000546909
1807.97	0.000741978	0.00113	0.00108	0.00102	0.000971782	0.000908615	0.000855617	0.00082611	0.000737227	0.000712477	0.000542093
1808.93	0.000734133	0.00113	0.00107	0.00101	0.000964215	0.000899475	0.000847946	0.000819852	0.00073062	0.00070645	0.000537171
1809.9	0.000726141	0.00112	0.00107	0.000999055	0.000956421	0.000890273	0.000840234	0.000813515	0.000724109	0.000700304	0.000532097
1810.86	0.000717939	0.00111	0.00106	0.000989541	0.000948264	0.000880956	0.000832318	0.000806961	0.000717624	0.000693912	0.000526816
1811.82	0.000709498	0.00111	0.00105	0.000979781	0.000939665	0.000871504	0.000824067	0.000800097	0.000711109	0.000687185	0.000521291
1812.79	0.000700864	0.0011	0.00104	0.000969803	0.000930648	0.00086196	0.000815421	0.000792916	0.000704555	0.000680106	0.00051551
1813.75	0.000692143	0.00109	0.00103	0.000959701	0.000921322	0.000852416	0.000806386	0.000785483	0.000697993	0.00067271	0.000509497
1814.72	0.000683463	0.00108	0.00103	0.000949622	0.000911856	0.000842987	0.000797023	0.000777892	0.000691476	0.000665057	0.000503317
1815.68	0.000674965	0.00107	0.00102	0.000939764	0.000902471	0.000833824	0.000787453	0.000770262	0.000685081	0.000657236	0.000497038
1816.64	0.000666837	0.00107	0.00101	0.000930391	0.000893453	0.000825137	0.000777886	0.000762775	0.000678938	0.000649404	0.000490704
1817.61	0.000659338	0.00106	0.000997516	0.000921834	0.000885146	0.000817203	0.000768619	0.000755699	0.000673244	0.000641806	0.000484329
1818.57	0.000652742	0.00105	0.000989222	0.00091443	0.000877885	0.000810305	0.000759975	0.000749337	0.000668217	0.000634728	0.00047789
1819.54	0.000647225	0.00105	0.000981997	0.000908411	0.000871895	0.000804642	0.00075221	0.00074391	0.000664017	0.000628391	0.000471363
1820.5	0.000642807	0.00104	0.000976038	0.000903849	0.000867256	0.000800276	0.000745464	0.000739486	0.0006607	0.000622887	0.000464804
1821.47	0.000639418	0.00104	0.000971442	0.000900717	0.00086396	0.00079718	0.000739818	0.000736025	0.000658273	0.000618229	0.000458404
1822.43	0.000637001	0.00103	0.000968275	0.000898979	0.000861987	0.000795304	0.000735359	0.000733477	0.000656753	0.000614427	0.000452451
1823.39	0.000635514	0.00103	0.000966572	0.000898594	0.000861288	0.000794575	0.000732151	0.000731806	0.000656142	0.000611509	0.000447305
1824.36	0.000634863	0.00103	0.000966283	0.000899452	0.000861739	0.000794854	0.000730161	0.000730942	0.000656347	0.000609474	0.000443233
1825.32	0.000634887	0.00103	0.000967267	0.000901354	0.000863139	0.000795943	0.000729243	0.000730774	0.000657182	0.000608268	0.000440303
1826.29	0.000635462	0.00103	0.000969375	0.000904105	0.000865312	0.000797681	0.000729236	0.000731205	0.000658466	0.000607835	0.000438526
1827.25	0.000636619	0.00103	0.000972556	0.00090764	0.000868198	0.000800064	0.000730107	0.000732251	0.000660172	0.000608204	0.000417801
1828.22	0.000638314	0.00103	0.000976556	0.000911787	0.000871632	0.000803005	0.000731699	0.000733824	0.000662263	0.000609241	0.000418328
1829.18	0.000640629	0.00104	0.000981367	0.000916556	0.000875608	0.000806561	0.000734072	0.000735968	0.000664806	0.000610991	0.000419425
1830.14	0.000643594	0.00104	0.000986926	0.000921903	0.000880077	0.00081074	0.000737253	0.00073869	0.000667835	0.000613462	0.000421097
1831.11	0.000647173	0.00104	0.000993113	0.000927717	0.000884944	0.000815487	0.000741209	0.000741945	0.000671333	0.000616611	0.000423314
1832.07	0.000651274	0.00105	0.000999766	0.000933843	0.000890083	0.000820699	0.00074586	0.000745652	0.000675237	0.000620358	0.000426027
1833.04	0.000655787	0.00105	0.00101	0.000940114	0.000895373	0.000826249	0.00075109	0.000749726	0.000679467	0.00062461	0.000429185
1834	0.000660608	0.00106	0.00101	0.00094639	0.000900715	0.000832027	0.000756782	0.000754094	0.000683946	0.000629283	0.000432762
1834.97	0.000665664	0.00106	0.00102	0.000952585	0.000906043	0.000837951	0.000762826	0.000758716	0.000688627	0.000634322	0.000436762
1835.93	0.000670919	0.00107	0.00103	0.000958671	0.000911325	0.00084398	0.000769135	0.000763579	0.000693488	0.000639698	0.000441219
1836.89	0.000676361	0.00107	0.00104	0.000964666	0.000916551	0.000850102	0.000775637	0.000768686	0.000698536	0.000645403	0.000446179
1837.86	0.000681991	0.00107	0.00104	0.000970618	0.000921721	0.000856326	0.000782274	0.000774042	0.000703786	0.000651441	0.000451688
1838.82	0.0006878	0.00108	0.00105	0.000976571	0.000926831	0.000862657	0.00078899	0.000779638	0.000709254	0.000657809	0.000457772
1839.79	0.00069376	0.00108	0.00106	0.000982546	0.000931868	0.000869088	0.000795725	0.000785439	0.00071494	0.000664486	0.000464424
1840.75	0.000699817	0.00109	0.00106	0.000988527	0.000936806	0.000875587	0.000802406	0.000791388	0.000720822	0.000671423	0.000471602
1841.72	0.000705902	0.00109	0.00107	0.000994465	0.00094162	0.000882102	0.00080896	0.000797418	0.000726861	0.00067855	0.000479234
1842.68	0.000711949	0.0011	0.00107	0.001	0.000946296	0.000888581	0.00081532	0.000803469	0.00073301	0.00068579	0.000487237
1843.64	0.000717914	0.0011	0.00108	0.00101	0.000950841	0.000894989	0.000821442	0.000809505	0.000739228	0.000693073	0.000495529
1844.61	0.000723782	0.00111	0.00108	0.00101	0.000955278	0.000901316	0.000827312	0.000815523	0.000745487	0.00070035	0.00050404
1845.57	0.000729561	0.00111	0.00109	0.00102	0.000959631	0.00090757	0.000832934	0.000821535	0.000751758	0.000707585	0.000512704
1846.54	0.000735261	0.00112	0.00109	0.00102	0.000963907	0.000913758	0.000838319	0.000827551	0.000758002	0.00071474	0.000521454
1847.5	0.000740884	0.00112	0.0011	0.00103	0.000968096	0.000919881	0.000843476	0.000833571	0.000764164	0.000721768	0.000530218
1848.47	0.000746429	0.00113	0.0011	0.00103	0.000972188	0.000925935	0.000848419	0.000839586	0.000770179	0.00072862	0.000538929
1849.43	0.000751913	0.00113	0.00111	0.00104	0.000976206	0.000931938	0.000853194	0.0008456	0.000776008	0.000735262	0.000547542
1850.39	0.000757388	0.00114	0.00111	0.00104	0.000980221	0.000937937	0.000857892	0.000851645	0.000781658	0.000741699	0.000556048
1851.36	0.000762934	0.00114	0.00112	0.00105	0.000984351	0.00094401	0.000862642	0.00085778	0.000787188	0.000747974	0.000564463
1852.32	0.000768636	0.00115	0.00112	0.00106	0.000988726	0.000950233	0.000867577	0.000864076	0.000792689	0.000754147	0.00057281
1853.29	0.00077455	0.00116	0.00113	0.00106	0.000993449	0.000956651	0.000872802	0.000870577	0.000798248	0.00076027	0.00058109
1854.25	0.000780688	0.00116	0.00113	0.00107	0.000998562	0.00096326	0.000878364	0.000877292	0.000803914	0.000766357	0.000589269
1855.21	0.000787013	0.00117	0.00114	0.00108	0.001	0.000970006	0.000884248	0.000884181	0.000809685	0.000772384	0.000597276
1856.18	0.00079346	0.00117	0.00114	0.00108	0.00101	0.000976803	0.000890398	0.000891172	0.00081551	0.000778293	0.00060502
1857.14	0.000799955	0.00118	0.00115	0.00109	0.00102	0.000983559	0.000896735	0.000898178	0.000821314	0.000784008	0.00061241
1858.11	0.000806444	0.00119	0.00116	0.0011	0.00102	0.000990199	0.000903192	0.000905119	0.000827015	0.000789466	0.000619381
1859.07	0.000812908	0.00119	0.00116	0.0011	0.00103	0.000996687	0.000909729	0.000911949	0.000832561	0.000794635	0.000625907
1860.04	0.000819371	0.0012	0.00117	0.00111	0.00103	0.001	0.000916349	0.000918661	0.000837939	0.00079953	0.000632014
1861	0.000825894	0.00121	0.00118	0.00112	0.00104	0.00101	0.000923096	0.000925291	0.000843185	0.000804219	0.000637765
1861.96	0.000832552	0.00121	0.00118	0.00113	0.00105	0.00102	0.000930035	0.000931897	0.000848374	0.000808812	0.000643247
1862.93	0.000839399	0.00122	0.00119	0.00113	0.00105	0.00102	0.000937221	0.00093853	0.000853584	0.000813424	0.000648535
1863.89	0.000846432	0.00122	0.0012	0.00114	0.00106	0.00103	0.000944657	0.000945203	0.000858867	0.000818145	0.000653663
1864.86	0.000853574	0.00123	0.0012	0.00115	0.00107	0.00104	0.000952274	0.000951868	0.00086422	0.000823007	0.000658614
1865.82	0.000860686	0.00123	0.00121	0.00116	0.00108	0.00104	0.000959945	0.000958424	0.000869582	0.000827978	0.000663325
1866.79	0.000867597	0.00124	0.00121	0.00116	0.00108	0.00105	0.000967504	0.000964738	0.000874856	0.000832986	0.000667716
1867.75	0.000874144	0.00124	0.00122	0.00117	0.00109	0.00105	0.000974795	0.000970684	0.00087994	0.00083794	0.00067172
1868.71	0.000880192	0.00125	0.00123	0.00118	0.0011	0.00106	0.000981687	0.000976162	0.000884752	0.000842762	0.000675301
1869.68	0.000885635	0.00125	0.00123	0.00118	0.0011	0.00106	0.000988082	0.000981109	0.000889234	0.000847396	0.000678453
1870.64	0.000890404	0.00126	0.00124	0.00119	0.00111	0.00107	0.000993909	0.000985493	0.000893346	0.000851804	0.000681188
1871.61	0.000894458	0.00126	0.00124	0.00119	0.00111	0.00107	0.000999121	0.000989311	0.000897061	0.000855969	0.000683527
1872.57	0.000897797	0.00126	0.00124	0.00119	0.00111	0.00107	0.001	0.000992586	0.000900364	0.000859888	0.000685493
1873.54	0.000900464	0.00126	0.00125	0.0012	0.00112	0.00108	0.00101	0.000995364	0.000903262	0.000863575	0.00068711
1874.5	0.000902541	0.00126	0.00125	0.0012	0.00112	0.00108	0.00101	0.000997707	0.000905784	0.000867052	0.000688406
1875.46	0.00090413	0.00127	0.00125	0.0012	0.00112	0.00108	0.00101	0.000999689	0.000907986	0.000870348	0.000689414
1876.43	0.000905333	0.00127	0.00125	0.0012	0.00112	0.00108	0.00102	0.001	0.000909936	0.000873483	0.00069017
1877.39	0.000906239	0.00127	0.00125	0.0012	0.00112	0.00108	0.00102	0.001	0.000911708	0.00087647	0.000690714
1878.36	0.000906913	0.00127	0.00125	0.0012	0.00112	0.00108	0.00102	0.001	0.000913368	0.000879312	0.000691095
1879.32	0.000907399	0.00127	0.00125	0.0012	0.00112	0.00108	0.00102	0.00101	0.000914966	0.000882003	0.000691363
1880.29	0.000907729	0.00127	0.00126	0.0012	0.00113	0.00108	0.00102	0.00101	0.000916533	0.000884528	0.000691568
1881.25	0.000907934	0.00127	0.00126	0.0012	0.00113	0.00108	0.00102	0.00101	0.000918082	0.000886874	0.000691756
1882.21	0.000908056	0.00127	0.00126	0.0012	0.00113	0.00107	0.00102	0.00101	0.000919619	0.000889028	0.000691968
1883.18	0.000908158	0.00127	0.00126	0.0012	0.00113	0.00107	0.00102	0.00101	0.000921151	0.000890985	0.000692235
1884.14	0.000908322	0.00127	0.00126	0.0012	0.00113	0.00107	0.00102	0.00101	0.000922706	0.000892753	0.000692588
1885.11	0.000908646	0.00128	0.00126	0.0012	0.00113	0.00107	0.00102	0.00101	0.00092433	0.000894359	0.000693052
1886.07	0.000909214	0.00128	0.00126	0.0012	0.00113	0.00107	0.00102	0.00101	0.000926089	0.00089584	0.000693653
1887.04	0.000910076	0.00128	0.00126	0.0012	0.00113	0.00107	0.00102	0.00102	0.000928038	0.00089723	0.000694397
1888	0.00091122	0.00128	0.00126	0.0012	0.00113	0.00107	0.00102	0.00102	0.000930201	0.000898548	0.000695271
1888.96	0.000912582	0.00128	0.00126	0.0012	0.00113	0.00107	0.00102	0.00102	0.000932551	0.000899784	0.000696236
1889.93	0.000914057	0.00128	0.00126	0.0012	0.00113	0.00107	0.00103	0.00102	0.000935011	0.000900907	0.000697234
1890.89	0.000915526	0.00128	0.00126	0.0012	0.00113	0.00107	0.00103	0.00102	0.000937467	0.000901864	0.000698204
1891.86	0.000916877	0.00129	0.00127	0.0012	0.00113	0.00107	0.00103	0.00103	0.000939792	0.000902601	0.000699095
1892.82	0.000918018	0.00129	0.00127	0.0012	0.00113	0.00107	0.00103	0.00103	0.00094187	0.00090307	0.000699875
1893.79	0.000918882	0.00129	0.00127	0.0012	0.00113	0.00107	0.00103	0.00103	0.000943612	0.000903239	0.000700531
1894.75	0.000919422	0.00129	0.00127	0.0012	0.00113	0.00107	0.00103	0.00103	0.000944958	0.000903095	0.000701073
1895.71	0.000919613	0.00129	0.00127	0.0012	0.00113	0.00108	0.00103	0.00103	0.000945882	0.000902641	0.000701513
1896.68	0.000919445	0.00129	0.00127	0.0012	0.00113	0.00108	0.00103	0.00103	0.000946376	0.000901894	0.000701865
1897.64	0.000918923	0.00129	0.00127	0.0012	0.00113	0.00108	0.00103	0.00103	0.000946445	0.000900874	0.000702131
1898.61	0.000918064	0.00129	0.00127	0.0012	0.00113	0.00108	0.00103	0.00103	0.0009461	0.000899602	0.0007023
1899.57	0.000916897	0.00129	0.00127	0.0012	0.00113	0.00108	0.00103	0.00103	0.000945358	0.000898099	0.000702352
1900.54	0.000915461	0.00129	0.00127	0.00119	0.00113	0.00108	0.00102	0.00103	0.000944245	0.000896396	0.000702274
1901.5	0.000913805	0.00129	0.00127	0.00119	0.00113	0.00108	0.00102	0.00103	0.000942807	0.000894536	0.000702066
1902.46	0.000911988	0.00129	0.00127	0.00119	0.00112	0.00108	0.00102	0.00103	0.00094111	0.000892583	0.000701755
1903.43	0.000910073	0.00129	0.00127	0.00119	0.00112	0.00108	0.00102	0.00103	0.000939239	0.000890624	0.000701394
1904.39	0.000908129	0.00129	0.00127	0.00119	0.00112	0.00108	0.00102	0.00103	0.000937296	0.000888757	0.000701054
1905.36	0.000906229	0.00129	0.00127	0.00119	0.00112	0.00108	0.00102	0.00103	0.000935383	0.000887087	0.000700808
1906.32	0.000904447	0.00129	0.00127	0.00119	0.00112	0.00108	0.00102	0.00103	0.000933598	0.000885702	0.00070072
1907.29	0.000902857	0.00129	0.00127	0.00119	0.00112	0.00108	0.00102	0.00103	0.000932024	0.000884673	0.000700825
1908.25	0.000901522	0.00129	0.00127	0.00119	0.00113	0.00108	0.00102	0.00102	0.000930723	0.000884038	0.000701129
1909.21	0.000900488	0.00129	0.00127	0.00119	0.00113	0.00108	0.00102	0.00102	0.000929739	0.000883807	0.000701605
1910.18	0.000899776	0.0013	0.00127	0.00119	0.00113	0.00108	0.00102	0.00102	0.000929102	0.000883965	0.000702209
1911.14	0.000899381	0.0013	0.00127	0.00119	0.00113	0.00108	0.00102	0.00102	0.000928826	0.000884482	0.000702887
1912.11	0.000899281	0.0013	0.00128	0.00119	0.00114	0.00108	0.00102	0.00102	0.000928914	0.000885328	0.000703593
1913.07	0.000899446	0.0013	0.00128	0.00119	0.00114	0.00108	0.00102	0.00102	0.000929358	0.000886473	0.000704294
1914.03	0.000899856	0.00131	0.00128	0.00119	0.00114	0.00108	0.00102	0.00102	0.000930143	0.000887905	0.000704984
1915	0.000900507	0.00131	0.00128	0.00119	0.00114	0.00108	0.00102	0.00102	0.000931243	0.000889614	0.000705671
1915.96	0.00090141	0.00131	0.00128	0.0012	0.00115	0.00108	0.00102	0.00102	0.00093263	0.000891594	0.000706381
1916.93	0.000902581	0.00131	0.00128	0.0012	0.00115	0.00108	0.00102	0.00102	0.000934268	0.000893834	0.000707141
1917.89	0.000904029	0.00132	0.00129	0.0012	0.00115	0.00108	0.00103	0.00102	0.000936116	0.000896302	0.000707969
1918.86	0.000905732	0.00132	0.00129	0.00121	0.00116	0.00108	0.00103	0.00102	0.000938127	0.000898948	0.000708864
1919.82	0.000907641	0.00132	0.00129	0.00121	0.00116	0.00109	0.00103	0.00102	0.000940243	0.000901697	0.000709802
1920.78	0.000909675	0.00132	0.00129	0.00121	0.00116	0.00109	0.00103	0.00102	0.000942397	0.000904456	0.000710739
1921.75	0.000911737	0.00132	0.00129	0.00122	0.00116	0.00109	0.00103	0.00103	0.000944513	0.000907126	0.000711613
1922.71	0.000913738	0.00132	0.00129	0.00122	0.00116	0.00109	0.00103	0.00103	0.000946514	0.000909613	0.000712365
1923.68	0.000915618	0.00132	0.00129	0.00122	0.00117	0.00109	0.00103	0.00103	0.000948336	0.000911846	0.00071295
1924.64	0.000917354	0.00132	0.00129	0.00122	0.00117	0.00109	0.00103	0.00103	0.000949938	0.000913795	0.000713354
1925.61	0.000918967	0.00132	0.00129	0.00123	0.00117	0.00109	0.00104	0.00103	0.000951309	0.00091547	0.000713601
1926.57	0.000920507	0.00132	0.00129	0.00123	0.00116	0.00109	0.00104	0.00103	0.000952472	0.00091692	0.000713754
1927.53	0.000922036	0.00132	0.00129	0.00123	0.00116	0.00109	0.00104	0.00103	0.000953471	0.000918217	0.000713904
1928.5	0.000923605	0.00132	0.00129	0.00123	0.00116	0.00109	0.00104	0.00103	0.000954361	0.000919435	0.000714149
1929.46	0.000925243	0.00132	0.00129	0.00123	0.00116	0.00109	0.00104	0.00103	0.000955189	0.000920632	0.000714578
1930.43	0.000926954	0.00132	0.00129	0.00123	0.00116	0.00109	0.00104	0.00104	0.000955985	0.000921837	0.000715256
1931.39	0.000928725	0.00132	0.00129	0.00124	0.00116	0.00109	0.00104	0.00104	0.000956765	0.000923056	0.000716216
1932.36	0.000930532	0.00132	0.00129	0.00124	0.00116	0.00109	0.00104	0.00104	0.000957527	0.000924274	0.00071746
1933.32	0.000932356	0.00132	0.00129	0.00124	0.00116	0.0011	0.00105	0.00104	0.000958269	0.000925475	0.000718969
1934.28	0.000934184	0.00133	0.00129	0.00124	0.00116	0.0011	0.00105	0.00104	0.000958993	0.000926651	0.00072071
1935.25	0.000936016	0.00133	0.00129	0.00124	0.00116	0.0011	0.00105	0.00105	0.000959712	0.000927814	0.000722648
1936.21	0.000937859	0.00133	0.00129	0.00124	0.00116	0.0011	0.00105	0.00105	0.000960453	0.000929001	0.000724756
1937.18	0.000939729	0.00133	0.0013	0.00124	0.00116	0.00111	0.00105	0.00105	0.000961253	0.000930267	0.000727015
1938.14	0.000941646	0.00134	0.0013	0.00124	0.00116	0.00111	0.00106	0.00106	0.00096215	0.000931679	0.000729415
1939.11	0.00094363	0.00134	0.0013	0.00124	0.00116	0.00111	0.00106	0.00106	0.00096318	0.000933299	0.000731951
1940.07	0.000945695	0.00134	0.00131	0.00125	0.00116	0.00111	0.00106	0.00106	0.00096437	0.000935171	0.000734614
1941.03	0.000947849	0.00135	0.00131	0.00125	0.00116	0.00112	0.00107	0.00107	0.000965733	0.000937316	0.000737384
1942	0.000950086	0.00135	0.00131	0.00125	0.00116	0.00112	0.00107	0.00107	0.000967272	0.000939723	0.000740228
1942.96	0.000952385	0.00136	0.00132	0.00125	0.00116	0.00112	0.00107	0.00107	0.000968979	0.000942353	0.000743102
1943.93	0.000954708	0.00136	0.00132	0.00125	0.00116	0.00113	0.00108	0.00107	0.000970836	0.000945146	0.000745948
1944.89	0.000957008	0.00136	0.00132	0.00125	0.00117	0.00113	0.00108	0.00108	0.00097281	0.000948026	0.000748701
1945.86	0.00095923	0.00137	0.00132	0.00125	0.00117	0.00113	0.00108	0.00108	0.000974857	0.000950906	0.000751296
1946.82	0.000961325	0.00137	0.00133	0.00125	0.00117	0.00113	0.00108	0.00108	0.000976928	0.000953706	0.000753677
1947.78	0.00096326	0.00137	0.00133	0.00126	0.00117	0.00114	0.00108	0.00108	0.000978974	0.00095636	0.000755805
1948.75	0.000965024	0.00137	0.00133	0.00126	0.00117	0.00114	0.00109	0.00109	0.000980958	0.000958828	0.000757665
1949.71	0.000966626	0.00137	0.00133	0.00126	0.00118	0.00114	0.00109	0.00109	0.000982864	0.000961099	0.000759264
1950.68	0.000968091	0.00137	0.00133	0.00126	0.00118	0.00114	0.00109	0.00109	0.000984695	0.000963184	0.000760626
1951.64	0.000969441	0.00137	0.00133	0.00126	0.00118	0.00114	0.00109	0.00109	0.000986467	0.000965101	0.000761782
1952.6	0.00097069	0.00137	0.00133	0.00126	0.00118	0.00114	0.00109	0.00109	0.0009882	0.000966862	0.000762757
1953.57	0.000971831	0.00137	0.00133	0.00126	0.00118	0.00114	0.00109	0.00109	0.000989906	0.000968464	0.000763565
1954.53	0.000972843	0.00137	0.00133	0.00126	0.00118	0.00114	0.00109	0.00109	0.000991577	0.000969879	0.000764208
1955.5	0.00097369	0.00137	0.00133	0.00127	0.00118	0.00114	0.00109	0.00109	0.000993187	0.000971066	0.00076468
1956.46	0.000974331	0.00137	0.00133	0.00127	0.00118	0.00114	0.00109	0.00109	0.000994698	0.000971976	0.000764975
1957.43	0.000974732	0.00137	0.00133	0.00127	0.00119	0.00114	0.00109	0.00108	0.000996065	0.000972572	0.000765095
1958.39	0.000974873	0.00137	0.00133	0.00127	0.00119	0.00114	0.00108	0.00108	0.000997254	0.000972835	0.000765059
1959.35	0.000974751	0.00136	0.00133	0.00127	0.00119	0.00114	0.00108	0.00108	0.000998247	0.000972779	0.000764906
1960.32	0.000974383	0.00136	0.00133	0.00127	0.00118	0.00114	0.00108	0.00108	0.000999053	0.000972446	0.00076469
1961.28	0.000973803	0.00136	0.00133	0.00127	0.00118	0.00114	0.00108	0.00108	0.000999701	0.000971902	0.000764475
1962.25	0.000973057	0.00136	0.00133	0.00127	0.00118	0.00114	0.00108	0.00107	0.001	0.000971228	0.000764328
1963.21	0.000972195	0.00135	0.00133	0.00127	0.00118	0.00113	0.00108	0.00107	0.001	0.000970501	0.000764306
1964.17	0.000971266	0.00135	0.00132	0.00127	0.00118	0.00113	0.00108	0.00107	0.001	0.000969788	0.000764455
1965.14	0.000970312	0.00135	0.00132	0.00127	0.00118	0.00113	0.00108	0.00107	0.001	0.000969138	0.000764803
1966.1	0.000969361	0.00135	0.00132	0.00127	0.00118	0.00113	0.00108	0.00107	0.001	0.000968578	0.000765359
1967.07	0.000968431	0.00135	0.00132	0.00127	0.00118	0.00113	0.00108	0.00106	0.001	0.000968116	0.000766115
1968.03	0.000967522	0.00135	0.00132	0.00127	0.00118	0.00113	0.00108	0.00106	0.001	0.000967739	0.000767047
1969	0.000966629	0.00135	0.00132	0.00127	0.00117	0.00113	0.00108	0.00106	0.001	0.000967419	0.000768111
1969.96	0.00096574	0.00135	0.00132	0.00127	0.00117	0.00113	0.00108	0.00106	0.001	0.000967122	0.000769257
1970.92	0.00096485	0.00135	0.00132	0.00126	0.00117	0.00113	0.00108	0.00106	0.001	0.000966811	0.000770427
1971.89	0.000963966	0.00134	0.00132	0.00126	0.00117	0.00113	0.00108	0.00106	0.00101	0.000966462	0.000771575
1972.85	0.000963105	0.00134	0.00132	0.00126	0.00117	0.00113	0.00108	0.00106	0.00101	0.000966068	0.000772667
1973.82	0.000962293	0.00134	0.00132	0.00126	0.00117	0.00113	0.00107	0.00105	0.00101	0.000965639	0.000773693
1974.78	0.000961553	0.00134	0.00132	0.00126	0.00117	0.00113	0.00107	0.00105	0.00101	0.000965198	0.000774661
1975.75	0.000960894	0.00135	0.00132	0.00126	0.00117	0.00113	0.00107	0.00105	0.00101	0.000964766	0.00077559
1976.71	0.000960304	0.00135	0.00132	0.00126	0.00117	0.00113	0.00107	0.00105	0.00101	0.000964353	0.000776494
1977.67	0.00095975	0.00135	0.00133	0.00126	0.00117	0.00113	0.00107	0.00105	0.00101	0.000963945	0.000777377
1978.64	0.000959183	0.00135	0.00133	0.00126	0.00117	0.00113	0.00107	0.00105	0.00101	0.000963504	0.000778217
1979.6	0.000958548	0.00135	0.00133	0.00126	0.00117	0.00113	0.00107	0.00105	0.00101	0.000962975	0.000778975
1980.57	0.000957802	0.00135	0.00133	0.00126	0.00117	0.00113	0.00107	0.00105	0.00101	0.000962302	0.000779597
1981.53	0.000956921	0.00135	0.00133	0.00126	0.00117	0.00113	0.00107	0.00105	0.00101	0.000961444	0.000780027
1982.5	0.000955905	0.00135	0.00133	0.00126	0.00117	0.00113	0.00107	0.00105	0.00101	0.000960386	0.000780222
1983.46	0.000954777	0.00136	0.00133	0.00126	0.00117	0.00113	0.00107	0.00105	0.00101	0.000959141	0.00078016
1984.42	0.000953571	0.00136	0.00133	0.00126	0.00117	0.00113	0.00107	0.00105	0.00101	0.000957753	0.000779841
1985.39	0.00095232	0.00136	0.00133	0.00126	0.00117	0.00113	0.00107	0.00105	0.001	0.000956281	0.000779283
1986.35	0.000951052	0.00136	0.00133	0.00126	0.00117	0.00113	0.00107	0.00105	0.001	0.000954784	0.000778513
1987.32	0.00094978	0.00136	0.00133	0.00126	0.00117	0.00112	0.00107	0.00105	0.001	0.000953316	0.00077756
1988.28	0.00094851	0.00136	0.00133	0.00126	0.00117	0.00112	0.00107	0.00105	0.001	0.000951918	0.000776444
1989.25	0.000947246	0.00137	0.00132	0.00126	0.00117	0.00112	0.00107	0.00105	0.001	0.000950619	0.000775181
1990.21	0.000945997	0.00137	0.00132	0.00125	0.00117	0.00112	0.00107	0.00105	0.000998751	0.000949448	0.000773788
1991.17	0.000944785	0.00137	0.00132	0.00125	0.00117	0.00112	0.00106	0.00105	0.000997516	0.000948434	0.000772281
1992.14	0.000943639	0.00137	0.00132	0.00125	0.00117	0.00112	0.00106	0.00105	0.00099634	0.000947615	0.000770689
1993.1	0.000942592	0.00137	0.00132	0.00125	0.00117	0.00112	0.00106	0.00105	0.000995251	0.000947028	0.000769046
1994.07	0.000941674	0.00137	0.00132	0.00125	0.00117	0.00111	0.00106	0.00105	0.000994275	0.000946707	0.000767389
1995.03	0.000940905	0.00137	0.00132	0.00125	0.00117	0.00111	0.00106	0.00105	0.000993432	0.000946676	0.000765757
1996	0.000940299	0.00137	0.00132	0.00125	0.00117	0.00111	0.00106	0.00105	0.000992736	0.000946942	0.000764182
1996.96	0.000939863	0.00137	0.00131	0.00125	0.00117	0.00111	0.00106	0.00105	0.000992201	0.000947499	0.000762695
1997.92	0.000939609	0.00137	0.00131	0.00125	0.00116	0.00111	0.00106	0.00105	0.00099184	0.000948328	0.000761323
1998.89	0.000939559	0.00137	0.00131	0.00125	0.00116	0.00111	0.00106	0.00105	0.000991671	0.000949404	0.000760103
1999.85	0.000939741	0.00137	0.00131	0.00125	0.00116	0.0011	0.00106	0.00105	0.000991712	0.000950701	0.000759075
2000.82	0.000940191	0.00137	0.00131	0.00124	0.00117	0.0011	0.00106	0.00105	0.000991982	0.000952191	0.000758288

## Sheet: Fig. 5c
Fig. 5c	t / s
Wave number / cm-1	300	270	240	210	180	150	120	90	60	30	0
1099.24	0.00070027	0.000517096	0.000722704	0.000794653	0.000447391	0.000694101	0.000761485	0.000363283	0.000359136	0.000688997	0.000442043
1100.21	0.000710031	0.000487859	0.00074973	0.000813139	0.000461286	0.000685082	0.000750587	0.000382976	0.00036267	0.00069477	0.000439605
1101.17	0.000710536	0.00045353	0.000769665	0.000820015	0.000469867	0.00066648	0.000726269	0.000400803	0.000357705	0.000692202	0.000430382
1102.14	0.000703151	0.000415506	0.000781179	0.000814652	0.000473768	0.000639955	0.000690255	0.000417205	0.000343814	0.000680038	0.000415451
1103.1	0.000690559	0.000376298	0.00078404	0.00079848	0.000474342	0.000607931	0.000646437	0.000433129	0.000322015	0.000659025	0.00039697
1104.07	0.000676156	0.000339087	0.000779183	0.000774554	0.000473087	0.00057284	0.000599923	0.000449744	0.000294489	0.000631711	0.000377507
1105.03	0.000663303	0.000307163	0.000768652	0.000746906	0.000471097	0.000536581	0.000555821	0.000468128	0.000264009	0.000601803	0.000359502
1105.99	0.000654543	0.000283248	0.000755302	0.000719653	0.000468606	0.000500234	0.000518155	0.000488968	0.000233393	0.000573277	0.00034478
1106.96	0.000651342	0.000269173	0.000742379	0.000696311	0.000464928	0.000464483	0.000489477	0.000512524	0.000205143	0.000549555	0.000334514
1107.92	0.000654012	0.000265635	0.000732909	0.000679287	0.000458802	0.000429996	0.000470948	0.000538662	0.000181232	0.000533039	0.000329312
1108.89	0.000662136	0.000272454	0.00072925	0.000669697	0.000449025	0.00039792	0.000462911	0.000567218	0.000163072	0.000524887	0.000329559
1109.85	0.000674754	0.000288558	0.000732518	0.000667285	0.000434906	0.000369699	0.000465244	0.000597927	0.000151402	0.000524991	0.000335323
1110.82	0.000690767	0.000312319	0.000742308	0.000670497	0.000416518	0.00034676	0.000477689	0.00063046	0.000146144	0.000532117	0.000346389
1111.78	0.000708909	0.000341549	0.00075667	0.000676722	0.00039457	0.000329814	0.000499516	0.000664107	0.000146343	0.000543948	0.000361916
1112.74	0.00072775	0.000373624	0.000772404	0.000682569	0.000370083	0.000318396	0.000529132	0.000697573	0.000150126	0.000557174	0.000380404
1113.71	0.000745501	0.000405467	0.000785784	0.000684383	0.000344023	0.000310841	0.000563722	0.00072876	0.000155048	0.000567882	0.000399728
1114.67	0.000760053	0.000433899	0.00079314	0.000678892	0.000316978	0.000304807	0.00059939	0.000754948	0.000158472	0.000572051	0.000417594
1115.64	0.000769259	0.000456139	0.000791644	0.000663928	0.000289111	0.000298123	0.000631834	0.000773291	0.00015827	0.000566308	0.000432042
1116.6	0.000771423	0.000470521	0.00077983	0.000639074	0.000260425	0.000289676	0.000657385	0.000781608	0.000153338	0.000548757	0.000442139
1117.57	0.000765786	0.000476897	0.000757838	0.000605941	0.000231082	0.00027983	0.000674113	0.000779097	0.000143956	0.000519551	0.000448183
1118.53	0.00075299	0.000476897	0.000727308	0.000568	0.000201771	0.000270311	0.000682416	0.000766739	0.000131701	0.00048096	0.00045168
1119.49	0.000734996	0.000473375	0.000690932	0.000529786	0.00017378	0.000263462	0.000684851	0.000747105	0.000119028	0.000436979	0.000454659
1120.46	0.000714677	0.000469812	0.000652052	0.000496022	0.0001489	0.000261472	0.000685276	0.000723878	0.000108706	0.00039243	0.000459111
1121.42	0.000694981	0.000469202	0.000614044	0.000470462	0.000129027	0.000265612	0.000687582	0.000700969	0.000103217	0.000351998	0.00046629
1122.39	0.000678276	0.000473355	0.000579942	0.000455163	0.000115727	0.000276024	0.000694599	0.000681683	0.000104284	0.000319252	0.000476455
1123.35	0.000665707	0.000482446	0.000551996	0.000450174	0.000109863	0.000291984	0.000707447	0.000668062	0.000112808	0.000296211	0.00048887
1124.31	0.000657116	0.000495176	0.00053157	0.000453888	0.000111531	0.000312492	0.000725545	0.000660618	0.000128968	0.000283269	0.000502308
1125.28	0.000651144	0.000509076	0.000518925	0.000463683	0.000120044	0.000336656	0.000746967	0.000658326	0.000152323	0.000279456	0.000515242
1126.24	0.000645793	0.000521309	0.000513228	0.000476717	0.000134312	0.000363934	0.000769239	0.000659113	0.000181942	0.000282989	0.000526259
1127.21	0.00063892	0.000529214	0.00051258	0.000490443	0.000153078	0.000393794	0.00078977	0.000660281	0.000216378	0.000291608	0.000534006
1128.17	0.000628746	0.000530845	0.000514458	0.000503002	0.000175249	0.000425347	0.000806237	0.000659181	0.000253694	0.000302867	0.000537383
1129.14	0.000614111	0.000525205	0.000516172	0.00051323	0.000199993	0.000457038	0.000816669	0.000653627	0.00029154	0.000314435	0.000535444
1130.1	0.000594667	0.000512451	0.000515527	0.000520604	0.000226734	0.000486795	0.000819662	0.000642351	0.000327311	0.000324341	0.000527691
1131.06	0.000570809	0.000493806	0.000511335	0.000525164	0.000255107	0.000512405	0.000814414	0.000625147	0.000358652	0.00033123	0.000514168
1132.03	0.000543624	0.0004714	0.000503724	0.000527438	0.000284832	0.000532224	0.000800981	0.000603049	0.000383773	0.000334656	0.000495726
1132.99	0.000514585	0.000447892	0.000494068	0.000528489	0.000315539	0.000545742	0.000780417	0.000578072	0.000401909	0.000335233	0.000473947
1133.96	0.000485451	0.000426158	0.000484428	0.000529749	0.000346686	0.000553692	0.000754878	0.000552905	0.000413325	0.000334465	0.000450913
1134.92	0.00045809	0.000408761	0.000476994	0.000532897	0.000377543	0.00055777	0.000727335	0.000530348	0.000419291	0.000334364	0.000428742
1135.88	0.000434217	0.000397535	0.000473444	0.000539485	0.000407281	0.000560078	0.000701128	0.000512733	0.000421754	0.000336947	0.000409266
1136.85	0.000415115	0.000393195	0.000474573	0.000550536	0.000435047	0.00056235	0.000679213	0.000501343	0.000422891	0.000343589	0.000393587
1137.81	0.000401402	0.000395271	0.000480104	0.000566162	0.00046009	0.000565522	0.000663452	0.000496134	0.000424638	0.00035462	0.000381994
1138.78	0.000392906	0.000402278	0.000488915	0.00058547	0.000481823	0.000569583	0.0006543	0.000495774	0.000428395	0.000369326	0.000374053
1139.74	0.000388815	0.000412253	0.000499502	0.000606791	0.000499967	0.000573909	0.000650874	0.00049812	0.000434857	0.000386222	0.000369045
1140.71	0.000387877	0.000423162	0.000510375	0.000628077	0.000514553	0.000577596	0.000651372	0.000500737	0.000443959	0.000403559	0.000366213
1141.67	0.000388857	0.000433501	0.000520382	0.000647464	0.000525963	0.000579994	0.000653847	0.000501577	0.000454986	0.000419884	0.000365093
1142.63	0.000390783	0.000442482	0.000528763	0.000663693	0.000534832	0.000580821	0.000656739	0.000499362	0.000466784	0.00043439	0.00036551
1143.6	0.000393174	0.000450054	0.000535104	0.000676269	0.00054199	0.000580186	0.000659229	0.000493784	0.000477967	0.000446896	0.000367555
1144.56	0.000396003	0.000456663	0.00053923	0.000685413	0.000548321	0.000578397	0.000661216	0.000485451	0.000487265	0.000457805	0.000371393
1145.53	0.000399586	0.000463089	0.000541146	0.000691801	0.000554632	0.000575813	0.000663145	0.000475676	0.000493825	0.000467821	0.000377287
1146.49	0.000404297	0.000470099	0.000541029	0.000696238	0.000561472	0.000572726	0.000665533	0.000466023	0.00049746	0.000477649	0.000385436
1147.46	0.000410274	0.000478271	0.000539243	0.00069939	0.000568966	0.000569361	0.000668608	0.000457991	0.000498675	0.000487825	0.000396024
1148.42	0.000417174	0.000487831	0.000536254	0.00070167	0.000576704	0.000565998	0.000672051	0.000452686	0.000498528	0.000498634	0.000409093
1149.38	0.000424091	0.00049865	0.000532446	0.000703166	0.000583795	0.000562948	0.000675062	0.000450672	0.000498262	0.000510027	0.000424458
1150.35	0.000429701	0.000510233	0.00052798	0.000703741	0.000589029	0.000560563	0.000676541	0.000451961	0.000499024	0.000521713	0.000441579
1151.31	0.000432559	0.000521816	0.000522753	0.000703087	0.000591241	0.000559218	0.000675454	0.000456186	0.000501503	0.000533209	0.000459617
1152.28	0.000431399	0.000532462	0.000516434	0.000700799	0.000589652	0.000559144	0.000671155	0.000462711	0.000505878	0.000543948	0.000477524
1153.24	0.000425562	0.000541292	0.000508712	0.000696379	0.000584246	0.000560432	0.000663663	0.000470917	0.000511843	0.000553412	0.000494372
1154.21	0.000415217	0.000547667	0.000499555	0.000689337	0.000575881	0.00056306	0.000653732	0.00048035	0.000518917	0.000561357	0.000509634
1155.17	0.00040149	0.000551484	0.000489549	0.000679356	0.000566283	0.000567048	0.000642841	0.000490975	0.000526765	0.00056802	0.000523579
1156.13	0.000386248	0.000553179	0.000479964	0.000666457	0.000557666	0.000572471	0.000632852	0.000503119	0.000535443	0.000574166	0.000537179
1157.1	0.000371868	0.000553717	0.000472596	0.000651198	0.00055233	0.000579585	0.000625764	0.000517438	0.000545493	0.000581098	0.000551973
1158.06	0.000360753	0.000554362	0.000469427	0.000634764	0.000552139	0.000588709	0.00062337	0.000534619	0.000557855	0.000590413	0.000569584
1159.03	0.00035489	0.000556363	0.000472167	0.000618863	0.000558201	0.00060016	0.000626933	0.000555137	0.000573591	0.000603651	0.000591284
1159.99	0.000355429	0.00056059	0.00048183	0.000605473	0.000570638	0.00061413	0.000637032	0.000579002	0.000593646	0.000621941	0.000617548
1160.96	0.000362496	0.000567375	0.0004985	0.000596464	0.000588631	0.000630659	0.000653537	0.000605692	0.00061858	0.000645741	0.000647984
1161.92	0.000375092	0.000576374	0.000521318	0.000593118	0.000610598	0.000649559	0.000675647	0.000634116	0.000648452	0.000674678	0.000681384
1162.88	0.000391361	0.000586729	0.000548738	0.000595791	0.000634568	0.00067049	0.000702048	0.000662886	0.000682772	0.000707613	0.000716099
1163.85	0.000408885	0.000597237	0.000578911	0.000603867	0.000658527	0.000693006	0.000731122	0.000690561	0.00072057	0.000742973	0.000750417
1164.81	0.000425163	0.000606658	0.000609989	0.000615867	0.000680717	0.000716511	0.000761166	0.000715938	0.000760467	0.000779004	0.000782873
1165.78	0.000438047	0.000613916	0.000640396	0.000629842	0.000699871	0.000740291	0.000790591	0.000738194	0.000800829	0.000814116	0.000812378
1166.74	0.000446104	0.000618359	0.000668967	0.000643852	0.000715311	0.000763543	0.000818115	0.000757031	0.000839962	0.000847121	0.000838301
1167.71	0.000448814	0.000619835	0.00069498	0.000656453	0.000727028	0.000785469	0.000842956	0.000772645	0.000876371	0.000877414	0.00086044
1168.67	0.000446669	0.000618838	0.000718142	0.000666972	0.000735614	0.000805472	0.000864979	0.000785663	0.000908978	0.000905003	0.000878983
1169.63	0.000441047	0.000616433	0.00073854	0.000675622	0.000742108	0.000823328	0.000884727	0.000797004	0.000937404	0.00093046	0.000894545
1170.6	0.000433957	0.000614185	0.000756614	0.000683365	0.000747811	0.000839349	0.000903348	0.000807817	0.000962054	0.000954775	0.000908199
1171.56	0.000427611	0.000613868	0.000773023	0.000691598	0.000753995	0.000854328	0.00092232	0.000819292	0.000984079	0.000979112	0.000921388
1172.53	0.000424044	0.000617195	0.000788506	0.000701779	0.000761632	0.000869387	0.000943116	0.000832587	0.00101	0.001	0.00093575
1173.49	0.000424735	0.000625452	0.000803658	0.000715081	0.000771216	0.000885641	0.000966813	0.000848637	0.00103	0.00103	0.000952784
1174.45	0.000430359	0.000639225	0.000818818	0.000732168	0.000782701	0.000903875	0.000993765	0.000868013	0.00105	0.00106	0.000973508
1175.42	0.000440644	0.000658186	0.000833928	0.000753064	0.000795555	0.000924282	0.00102	0.000890743	0.00108	0.00109	0.000998066
1176.38	0.000454499	0.000681168	0.00084856	0.000777188	0.000808963	0.000946447	0.00105	0.000916255	0.0011	0.00112	0.00103
1177.35	0.000470233	0.000706376	0.000862019	0.000803407	0.000822022	0.000969471	0.00108	0.000943406	0.00113	0.00115	0.00105
1178.31	0.000485918	0.000731776	0.000873579	0.000830253	0.000833984	0.000992296	0.00111	0.000970689	0.00116	0.00118	0.00108
1179.28	0.000499712	0.000755393	0.000882637	0.000856057	0.000844315	0.00101	0.00114	0.000996464	0.00118	0.0012	0.00111
1180.24	0.00051021	0.000775717	0.000888854	0.000879205	0.000852755	0.00103	0.00115	0.00102	0.0012	0.00122	0.00113
1181.2	0.00051661	0.000791766	0.000892177	0.000898269	0.000859263	0.00105	0.00116	0.00104	0.00121	0.00123	0.00114
1182.17	0.000518831	0.000803165	0.000892782	0.000912239	0.000863991	0.00107	0.00117	0.00105	0.00121	0.00124	0.00115
1183.13	0.000517398	0.000809993	0.000890989	0.000920667	0.000867194	0.00108	0.00117	0.00106	0.00121	0.00124	0.00115
1184.1	0.000513351	0.000812695	0.000887161	0.000923693	0.000869232	0.00109	0.00116	0.00107	0.0012	0.00124	0.00114
1185.06	0.00050795	0.000811938	0.000881606	0.000922015	0.000870486	0.00109	0.00114	0.00107	0.00118	0.00123	0.00113
1186.03	0.00050248	0.000808544	0.000874595	0.00091672	0.000871297	0.00109	0.00113	0.00106	0.00117	0.00121	0.00112
1186.99	0.000497952	0.000803311	0.000866287	0.000908975	0.000871832	0.00109	0.0011	0.00106	0.00114	0.00119	0.00111
1187.95	0.000494953	0.000796925	0.000856693	0.000899718	0.000871916	0.00109	0.00108	0.00105	0.00112	0.00117	0.00109
1188.92	0.000493518	0.000789749	0.000845602	0.0008894	0.000870916	0.00108	0.00105	0.00103	0.00109	0.00114	0.00107
1189.88	0.000493139	0.000781695	0.000832563	0.000877834	0.00086772	0.00106	0.00102	0.00101	0.00105	0.0011	0.00104
1190.85	0.000492847	0.000772161	0.000816905	0.000864263	0.000860875	0.00104	0.000993294	0.000988046	0.00101	0.00106	0.001
1191.81	0.000491438	0.000760102	0.000797819	0.00084752	0.000848791	0.00102	0.000958412	0.000957202	0.00096869	0.00101	0.000961303
1192.78	0.000487732	0.00074428	0.000774555	0.000826363	0.000830091	0.000989369	0.00091863	0.000919216	0.000915477	0.000954796	0.000906458
1193.74	0.000480815	0.000723578	0.000746622	0.000799753	0.000803837	0.000952344	0.000872603	0.000873246	0.000853911	0.000890994	0.000838078
1194.7	0.000470129	0.000697256	0.000713888	0.000767004	0.00076961	0.00090723	0.000819172	0.00081853	0.000783381	0.000818036	0.000754713
1195.67	0.000455599	0.000665214	0.000676625	0.000727841	0.000727503	0.000853349	0.000757615	0.000754456	0.000703643	0.000735526	0.000655727
1196.63	0.000437515	0.000627959	0.000635348	0.000682285	0.0006779	0.000790427	0.000687702	0.0006806	0.000614775	0.000643357	0.000541279
1197.6	0.000416409	0.000586433	0.000590662	0.000630508	0.00062125	0.000718603	0.000609649	0.00059676	0.000517085	0.000541586	0.000412299
1198.56	0.000392887	0.000541745	0.000543036	0.000572696	0.000557916	0.000638299	0.000523971	0.000502995	0.000410985	0.00043029	0.000270273
1199.53	0.000367517	0.000494893	0.000492684	0.000508999	0.000488131	0.00055012	0.000431299	0.000399601	0.000296842	0.000309443	0.000117015
1200.49	0.000340784	0.000446558	0.000439583	0.000439593	0.000412069	0.000454735	0.000332244	0.000287125	0.00017496	0.000179022	-4.55917e-05
1201.45	0.000313067	0.000397077	0.00038353	0.000364775	0.000329958	0.000352813	0.000227307	0.000166265	4.55331e-05	3.91025e-05	-0.00021579
1202.42	0.000284666	0.000346472	0.000324325	0.000285059	0.000242201	0.00024499	0.000116867	3.78205e-05	-9.12597e-05	-0.000109959	-0.00039215
1203.38	0.000255842	0.000294648	0.000261872	0.000201184	0.000149408	0.000131929	1.26851e-06	-9.74157e-05	-0.000235213	-0.000267398	-0.000573604
1204.35	0.000226767	0.000241491	0.000196232	0.000114031	5.22757e-05	1.42852e-05	-0.00011916	-0.000238712	-0.000385936	-0.000432099	-0.000759489
1205.31	0.000197503	0.000186968	0.000127626	2.44484e-05	-4.84688e-05	-0.000107278	-0.000244004	-0.000385418	-0.000542819	-0.000602698	-0.000949406
1206.28	0.0001679	0.000131096	5.63581e-05	-6.68871e-05	-0.000152192	-0.000232096	-0.00037273	-0.000536868	-0.000704943	-0.000777742	-0.00114
1207.24	0.000137641	7.3953e-05	-1.7187e-05	-0.00015951	-0.000258361	-0.00035945	-0.00050461	-0.000692274	-0.00087105	-0.000955801	-0.00134
1208.2	0.000106279	1.5656e-05	-9.25572e-05	-0.000253146	-0.000366433	-0.000488491	-0.000638689	-0.000850537	-0.00104	-0.00114	-0.00154
1209.17	7.34017e-05	-4.35947e-05	-0.000169151	-0.000347503	-0.000475715	-0.00061815	-0.000773738	-0.00101	-0.00121	-0.00132	-0.00174
1210.13	3.87702e-05	-0.000103462	-0.000246152	-0.000442074	-0.000585245	-0.000747039	-0.000908285	-0.00117	-0.00138	-0.00149	-0.00194
1211.1	2.51492e-06	-0.000163422	-0.00032254	-0.000536039	-0.000693741	-0.000873483	-0.00104	-0.00132	-0.00154	-0.00167	-0.00213
1212.06	-3.48343e-05	-0.000222709	-0.000397125	-0.000628179	-0.00079965	-0.000995593	-0.00117	-0.00147	-0.0017	-0.00184	-0.00231
1213.03	-7.23912e-05	-0.00028038	-0.000468687	-0.000717058	-0.000901332	-0.00111	-0.00129	-0.00162	-0.00184	-0.00199	-0.00249
1213.99	-0.000109096	-0.00033544	-0.00053615	-0.000801174	-0.000997215	-0.00122	-0.00141	-0.00175	-0.00198	-0.00214	-0.00264
1214.95	-0.000143879	-0.000386949	-0.000598672	-0.000879186	-0.00109	-0.00132	-0.00151	-0.00187	-0.00211	-0.00227	-0.00278
1215.92	-0.000175915	-0.000434168	-0.00065573	-0.000950049	-0.00117	-0.00141	-0.00161	-0.00198	-0.00222	-0.00239	-0.0029
1216.88	-0.000204699	-0.000476613	-0.00070702	-0.00101	-0.00124	-0.00148	-0.00169	-0.00207	-0.00231	-0.00249	-0.003
1217.85	-0.000230073	-0.000514043	-0.000752344	-0.00107	-0.0013	-0.00155	-0.00176	-0.00215	-0.00239	-0.00257	-0.00308
1218.81	-0.00025213	-0.000546364	-0.000791481	-0.00111	-0.00135	-0.0016	-0.00182	-0.00221	-0.00246	-0.00263	-0.00314
1219.78	-0.000271044	-0.000573495	-0.000824085	-0.00115	-0.00139	-0.00164	-0.00187	-0.00226	-0.0025	-0.00267	-0.00318
1220.74	-0.00028694	-0.000595282	-0.000849687	-0.00118	-0.00142	-0.00166	-0.0019	-0.00229	-0.00253	-0.0027	-0.00319
1221.7	-0.000299756	-0.000611419	-0.000867756	-0.00119	-0.00144	-0.00168	-0.00192	-0.0023	-0.00254	-0.0027	-0.00319
1222.67	-0.000309282	-0.000621467	-0.000877831	-0.0012	-0.00145	-0.00168	-0.00192	-0.0023	-0.00253	-0.00268	-0.00317
1223.63	-0.000315205	-0.000624958	-0.00087967	-0.00119	-0.00145	-0.00167	-0.0019	-0.00228	-0.00251	-0.00265	-0.00313
1224.6	-0.000317193	-0.000621477	-0.000873307	-0.00118	-0.00144	-0.00164	-0.00187	-0.00225	-0.00246	-0.0026	-0.00307
1225.56	-0.00031502	-0.000610827	-0.000859089	-0.00115	-0.00141	-0.0016	-0.00183	-0.0022	-0.0024	-0.00253	-0.003
1226.53	-0.000308585	-0.000593103	-0.000837605	-0.00111	-0.00138	-0.00155	-0.00177	-0.00213	-0.00233	-0.00245	-0.00291
1227.49	-0.000297954	-0.000568753	-0.000809622	-0.00107	-0.00133	-0.00149	-0.0017	-0.00206	-0.00224	-0.00235	-0.0028
1228.45	-0.000283281	-0.000538548	-0.000775954	-0.00102	-0.00128	-0.00142	-0.00162	-0.00197	-0.00213	-0.00224	-0.00268
1229.42	-0.000264825	-0.000503543	-0.000737393	-0.000956258	-0.00122	-0.00134	-0.00154	-0.00187	-0.00202	-0.00213	-0.00255
1230.38	-0.000242885	-0.000464927	-0.000694633	-0.000891733	-0.00115	-0.00126	-0.00144	-0.00177	-0.0019	-0.002	-0.00241
1231.35	-0.000217846	-0.000423895	-0.000648256	-0.000823417	-0.00108	-0.00117	-0.00134	-0.00165	-0.00177	-0.00187	-0.00226
1232.31	-0.000190197	-0.000381527	-0.000598735	-0.000752683	-0.000999941	-0.00107	-0.00124	-0.00154	-0.00164	-0.00173	-0.00211
1233.28	-0.000160575	-0.000338694	-0.00054649	-0.000680851	-0.00091964	-0.000978972	-0.00114	-0.00142	-0.00151	-0.00159	-0.00195
1234.24	-0.000129742	-0.000295997	-0.000491911	-0.0006091	-0.000838038	-0.000884198	-0.00104	-0.0013	-0.00137	-0.00145	-0.0018
1235.2	-9.85125e-05	-0.000253762	-0.000435447	-0.000538335	-0.00075626	-0.000790196	-0.000936104	-0.00118	-0.00124	-0.00132	-0.00164
1236.17	-6.76195e-05	-0.000212098	-0.000377604	-0.000469137	-0.00067523	-0.00069772	-0.000835403	-0.00107	-0.00111	-0.00119	-0.00149
1237.13	-3.75988e-05	-0.000170945	-0.000318959	-0.000401738	-0.000595689	-0.00060725	-0.000735854	-0.000952853	-0.000981942	-0.00106	-0.00134
1238.1	-8.6921e-06	-0.000130148	-0.000260134	-0.000336103	-0.000518198	-0.000519072	-0.000637762	-0.000842965	-0.000857899	-0.00094327	-0.0012
1239.06	1.92122e-05	-8.95235e-05	-0.000201727	-0.000272031	-0.000443138	-0.000433358	-0.000541477	-0.000736388	-0.000738417	-0.000831369	-0.00107
1240.02	4.64673e-05	-4.88965e-05	-0.000144252	-0.000209325	-0.00037072	-0.000350269	-0.000447421	-0.000633088	-0.000623975	-0.000724986	-0.000933738
1240.99	7.35246e-05	-8.18549e-06	-8.81199e-05	-0.000147933	-0.000301019	-0.000270029	-0.000356048	-0.000533126	-0.00051487	-0.000623456	-0.000807779
1241.95	0.000100738	3.25749e-05	-3.35881e-05	-8.80227e-05	-0.000234018	-0.000192985	-0.000267828	-0.000436746	-0.000411305	-0.000526182	-0.000687398
1242.92	0.000128262	7.32001e-05	1.91804e-05	-2.99917e-05	-0.000169658	-0.000119558	-0.000183197	-0.000344382	-0.00031341	-0.000432726	-0.000572837
1243.88	0.000155951	0.000113362	7.01248e-05	2.5603e-05	-0.000107905	-5.0196e-05	-0.000102535	-0.000256602	-0.000221346	-0.000342879	-0.00046447
1244.85	0.000183386	0.000152577	0.000119203	7.81406e-05	-4.88177e-05	1.46877e-05	-2.61932e-05	-0.000174	-0.000135287	-0.000256691	-0.00036274
1245.81	0.000209997	0.000190275	0.000166391	0.000127051	7.46527e-06	7.48164e-05	4.5563e-05	-9.70711e-05	-5.54044e-05	-0.000174473	-0.000268028
1246.77	0.000235191	0.000225881	0.000211621	0.000171917	6.07109e-05	0.000130099	0.000112576	-2.61784e-05	1.82062e-05	-9.67512e-05	-0.000180562
1247.74	0.0002585	0.000258915	0.000254801	0.00021253	0.000110677	0.000180678	0.000174821	3.8528e-05	8.55615e-05	-2.41725e-05	-0.000100292
1248.7	0.000279597	0.000289031	0.000295805	0.000248959	0.000157161	0.00022687	0.000232423	9.70517e-05	0.000146817	4.26196e-05	-2.69072e-05
1249.67	0.000298371	0.000316135	0.000334505	0.000281549	0.000200071	0.000269158	0.000285695	0.000149596	0.00020227	0.000103214	4.01216e-05
1250.63	0.000314848	0.000340354	0.00037074	0.000310923	0.000239469	0.000308107	0.000335093	0.000196518	0.000252331	0.000157572	0.00010143
1251.6	0.000329151	0.000361988	0.000404317	0.000337895	0.000275546	0.000344256	0.000381131	0.000238322	0.00029744	0.000206118	0.000157644
1252.56	0.000341458	0.000381445	0.000435026	0.000363402	0.000308652	0.000378106	0.000424296	0.000275662	0.00033808	0.000249758	0.000209302
1253.52	0.000351992	0.000399144	0.00046264	0.000388339	0.000339229	0.000410086	0.000464942	0.000309291	0.000374731	0.000289711	0.000256824
1254.49	0.000361019	0.000415415	0.000486948	0.000413397	0.000367753	0.000440509	0.000503224	0.000339959	0.000407863	0.000327275	0.000300556
1255.45	0.000368869	0.000430468	0.00050783	0.000438928	0.000394717	0.000469604	0.00053909	0.000368325	0.000437959	0.00036357	0.000340801
1256.42	0.00037588	0.000444369	0.000525289	0.000464889	0.000420588	0.000497498	0.000572338	0.000394837	0.000465519	0.000399312	0.000377891
1257.38	0.000382373	0.000457087	0.000539489	0.000490857	0.000445771	0.000524202	0.000602712	0.000419668	0.000491011	0.000434714	0.000412194
1258.35	0.000388553	0.000468552	0.000550753	0.000516132	0.000470548	0.000549599	0.000630033	0.000442726	0.000514881	0.000469526	0.000444078
1259.31	0.000394458	0.00047873	0.000559517	0.000539917	0.00049506	0.000573439	0.000654251	0.000463754	0.000537502	0.000503123	0.00047388
1260.27	0.00039992	0.000487626	0.000566253	0.000561512	0.000519244	0.00059537	0.000675494	0.000482446	0.000559159	0.000534745	0.000501828
1261.24	0.000404635	0.000495353	0.000571434	0.00058047	0.000542858	0.000615027	0.000694026	0.000498633	0.000580042	0.000563662	0.000528066
1262.2	0.000408245	0.000502083	0.000575429	0.000596672	0.000565517	0.000632113	0.000710175	0.000512353	0.000600289	0.000589363	0.000552659
1263.17	0.000410498	0.000508052	0.000578522	0.00061032	0.00058677	0.000646513	0.000724256	0.000523908	0.000619984	0.000611631	0.000575645
1264.13	0.00041134	0.000513475	0.000580885	0.000621848	0.000606207	0.000658343	0.000736473	0.000533805	0.000639188	0.000630567	0.000597102
1265.1	0.000410997	0.000518541	0.000582647	0.000631822	0.000623578	0.000667965	0.000746961	0.00054267	0.000657951	0.000646562	0.000617175
1266.06	0.00040994	0.000523372	0.000583887	0.000640814	0.000638838	0.000675906	0.000755801	0.000551124	0.000676327	0.000660203	0.000636043
1267.02	0.000408795	0.000528043	0.000584711	0.00064929	0.00065219	0.000682756	0.000763081	0.000559732	0.00069435	0.000672183	0.000653894
1267.99	0.000408195	0.000532563	0.000585259	0.000657582	0.000664059	0.000689037	0.000769004	0.00056894	0.000712051	0.000683186	0.00067085
1268.95	0.000408637	0.000536947	0.000585708	0.000665831	0.000675001	0.000695132	0.000773861	0.000579096	0.000729429	0.000693797	0.000686939
1269.92	0.000410381	0.00054125	0.000586291	0.000674027	0.000685636	0.00070128	0.000778054	0.000590461	0.000746503	0.000704445	0.000702141
1270.88	0.000413426	0.000545582	0.000587294	0.000682015	0.000696492	0.00070758	0.000781989	0.000603209	0.000763272	0.000715366	0.000716415
1271.85	0.000417546	0.000550143	0.000589096	0.000689634	0.000707972	0.000714115	0.000786008	0.000617456	0.000779784	0.000726684	0.000729811
1272.81	0.000422377	0.000555178	0.000592121	0.000696734	0.000720226	0.000720948	0.000790317	0.000633174	0.000796064	0.000738429	0.00074247
1273.77	0.000427548	0.000560923	0.000596845	0.000703283	0.000733143	0.000728158	0.000794953	0.000650181	0.000812153	0.000750641	0.000754611
1274.74	0.000432738	0.000567523	0.000603677	0.000709394	0.000746365	0.00073579	0.000799792	0.0006681	0.000828034	0.000763383	0.000766435
1275.7	0.000437717	0.000574975	0.000612925	0.000715318	0.000759337	0.000743789	0.000804604	0.000686396	0.000843625	0.000776715	0.000778012
1276.67	0.000442384	0.000583083	0.000624683	0.00072137	0.000771406	0.000751983	0.000809115	0.000704434	0.00085876	0.000790635	0.000789211
1277.63	0.000446727	0.000591496	0.000638803	0.000727828	0.000781955	0.000760092	0.000813092	0.000721596	0.000873205	0.000805011	0.000799672
1278.59	0.000450837	0.000599752	0.000654882	0.00073486	0.000790541	0.000767855	0.000816354	0.000737403	0.000886666	0.00081952	0.00080894
1279.56	0.000454847	0.000607365	0.000672338	0.000742427	0.000796983	0.000775135	0.000818801	0.000751581	0.0008988	0.000833688	0.000816545
1280.52	0.000458921	0.000613922	0.000690459	0.000750295	0.000801382	0.00078203	0.000820377	0.000764082	0.000909232	0.000846937	0.000822195
1281.49	0.000463212	0.000619126	0.0007085	0.000758077	0.000804094	0.000788883	0.000821079	0.000775012	0.000917598	0.000858734	0.000825821
1282.45	0.000467829	0.000622831	0.000725766	0.000765323	0.000805608	0.000796159	0.00082093	0.000784538	0.000923528	0.000868659	0.000827593
1283.42	0.000472739	0.000624986	0.000741674	0.000771639	0.000806415	0.000804278	0.000819999	0.000792783	0.00092674	0.000876488	0.000827811
1284.38	0.000477768	0.000625614	0.000755764	0.000776765	0.000806896	0.000813409	0.000818417	0.000799782	0.000927072	0.000882173	0.000826794
1285.34	0.000482581	0.000624804	0.000767758	0.000780599	0.00080725	0.000823369	0.000816408	0.000805508	0.000924585	0.000885854	0.00082479
1286.31	0.000486744	0.000622698	0.000777543	0.000783193	0.000807497	0.000833593	0.000814258	0.000809921	0.000919569	0.000887802	0.000821929
1287.27	0.000489835	0.000619506	0.000785219	0.00078474	0.000807517	0.000843337	0.00081231	0.000813059	0.00091259	0.000888417	0.0008183
1288.24	0.00049155	0.000615572	0.000791071	0.000785511	0.000807142	0.000851863	0.000810892	0.000815079	0.000904409	0.00088821	0.000814044
1289.2	0.000491836	0.000611347	0.000795541	0.000785822	0.000806211	0.000858674	0.000810303	0.000816236	0.00089589	0.00088778	0.000809432
1290.16	0.0004909	0.000607342	0.000799112	0.00078599	0.000804609	0.000863587	0.000810704	0.000816792	0.000887786	0.000887698	0.000804866
1291.13	0.000489146	0.000604041	0.000802232	0.000786312	0.000802299	0.000866731	0.000812122	0.000816938	0.000880648	0.000888444	0.000800843
1292.09	0.000487058	0.000601779	0.000805174	0.00078696	0.000799281	0.000868403	0.000814438	0.000816679	0.00087467	0.000890216	0.000797795
1293.06	0.000485008	0.00060064	0.000807967	0.000787931	0.000795587	0.000868871	0.000817395	0.000815817	0.000869691	0.000892837	0.000795984
1294.02	0.000483123	0.000600423	0.000810379	0.00078899	0.000791253	0.000868245	0.000820645	0.000814039	0.000865256	0.000895719	0.000795449
1294.99	0.000481223	0.000600676	0.000812014	0.000789663	0.000786344	0.000866427	0.000823806	0.000811013	0.000860796	0.000897973	0.000796014
1295.95	0.000478881	0.000600818	0.000812406	0.000789326	0.000780952	0.00086321	0.000826525	0.000806536	0.000855781	0.000898644	0.000797413
1296.91	0.000475557	0.000600298	0.000811158	0.000787352	0.000775191	0.000858406	0.000828558	0.000800656	0.000849897	0.000896993	0.00079941
1297.88	0.000470824	0.00059874	0.000808037	0.000783326	0.000769219	0.000852009	0.000829796	0.000793696	0.000843146	0.000892738	0.00080192
1298.84	0.000464481	0.000596027	0.000803053	0.000777177	0.000763224	0.000844249	0.000830308	0.000786158	0.00083585	0.000886202	0.00080499
1299.81	0.000456658	0.000592305	0.000796413	0.000769279	0.000757369	0.000835563	0.000830292	0.000778611	0.000828581	0.000878204	0.000808772
1300.77	0.000447777	0.000587902	0.000788481	0.00076038	0.000751821	0.000826475	0.000830085	0.000771547	0.000822043	0.000869858	0.000813367
1301.74	0.000438446	0.000583222	0.000779693	0.000751444	0.000746711	0.000817437	0.000830039	0.000765294	0.0008169	0.000862232	0.000818747
1302.7	0.000429281	0.000578604	0.000770549	0.000743429	0.000742159	0.000808755	0.000830474	0.00076	0.000813683	0.000856105	0.000824683
1303.66	0.000420813	0.000574285	0.000761546	0.000737099	0.000738259	0.000800543	0.000831614	0.000755682	0.000812657	0.000851817	0.000830824
1304.63	0.000413406	0.000570356	0.000753213	0.000732873	0.000735055	0.000792806	0.000833555	0.000752294	0.000813803	0.000849297	0.000836752
1305.59	0.000407267	0.000566809	0.000746036	0.000730821	0.000732512	0.000785559	0.000836242	0.00074976	0.000816826	0.000848201	0.00084213
1306.56	0.00040248	0.000563561	0.000740477	0.000730753	0.00073049	0.000778915	0.00083951	0.000748017	0.000821216	0.000848107	0.000846759
1307.52	0.000399044	0.000560501	0.000736815	0.000732302	0.000728731	0.000773098	0.000843094	0.000746959	0.000826291	0.000848624	0.000850564
1308.49	0.000396893	0.000557494	0.000735047	0.000735032	0.000726863	0.000768369	0.000846669	0.000746393	0.000831313	0.000849449	0.000853512
1309.45	0.000395843	0.000554361	0.000734844	0.000738498	0.000724478	0.000764906	0.00084985	0.000746009	0.00083555	0.000850301	0.000855527
1310.41	0.000395576	0.000550853	0.000735531	0.000742235	0.000721206	0.00076271	0.00085223	0.000745433	0.000838406	0.000850865	0.000856439
1311.38	0.000395655	0.000546673	0.000736203	0.000745748	0.000716808	0.000761537	0.000853429	0.000744282	0.000839488	0.000850749	0.00085597
1312.34	0.000395622	0.000541547	0.000735912	0.00074857	0.00071126	0.000760979	0.000853178	0.000742302	0.000838691	0.000849542	0.000853864
1313.31	0.000395149	0.000535335	0.000733913	0.000750313	0.000704792	0.000760586	0.000851426	0.000739488	0.000836239	0.000846938	0.00085003
1314.27	0.000394173	0.000528136	0.000729851	0.000750799	0.000697889	0.000760039	0.000848408	0.000736101	0.000832655	0.000842852	0.000844611
1315.24	0.000392992	0.000520362	0.000723843	0.000750138	0.000691197	0.000759255	0.000844668	0.000732644	0.000828651	0.000837489	0.000838056
1316.2	0.000392221	0.000512682	0.000716423	0.000748742	0.00068544	0.000758367	0.000840971	0.000729739	0.00082497	0.000831284	0.000830993
1317.16	0.000392638	0.000505909	0.000708403	0.000747212	0.000681295	0.000757651	0.000838124	0.000727967	0.000822212	0.000824757	0.000824069
1318.13	0.000394903	0.000500806	0.000700668	0.00074618	0.000679219	0.000757382	0.000836791	0.00072772	0.000820688	0.000818348	0.000817769
1319.09	0.000399372	0.000497898	0.00069395	0.000746117	0.000679386	0.000757697	0.0008373	0.000729143	0.000820359	0.00081229	0.0008123
1320.06	0.00040592	0.000497343	0.000688689	0.000747149	0.000681619	0.00075853	0.000839591	0.000732113	0.000820859	0.000806582	0.000807567
1321.02	0.000414013	0.000498963	0.000685056	0.000749066	0.000685461	0.000759667	0.000843235	0.000736328	0.000821659	0.000801121	0.000803324
1321.98	0.000422843	0.00050232	0.00068301	0.000751401	0.000690268	0.000760877	0.000847614	0.000741413	0.00082225	0.000795866	0.000799359
1322.95	0.00043162	0.000506901	0.00068243	0.000753617	0.000695348	0.000762046	0.000852109	0.000747025	0.000822324	0.000790982	0.000795683
1323.91	0.000439791	0.000512254	0.000683217	0.00075527	0.000700091	0.00076327	0.000856275	0.000752907	0.000821864	0.000786921	0.000792585
1324.88	0.000447211	0.000518115	0.000685351	0.000756204	0.000704097	0.000764877	0.000859894	0.000758916	0.000821175	0.000784354	0.00079068
1325.84	0.000454077	0.000524357	0.000688839	0.000756544	0.0007072	0.000767296	0.000862947	0.000765002	0.000820745	0.000783965	0.00079071
1326.81	0.000460807	0.000530948	0.000693592	0.000756623	0.000709444	0.000770894	0.000865486	0.000771151	0.000821075	0.000786203	0.000793339
1327.77	0.000467775	0.00053783	0.000699327	0.000756819	0.000711029	0.000775772	0.000867502	0.000777363	0.000822533	0.000791069	0.000798934
1328.73	0.000475107	0.00054484	0.000705528	0.000757402	0.000712223	0.000781666	0.000868852	0.000783637	0.000825207	0.000798013	0.000807406
1329.7	0.000482608	0.000551741	0.000711538	0.000758485	0.000713317	0.000788011	0.000869342	0.000789983	0.000828965	0.000806094	0.000818237
1330.66	0.000489841	0.000558314	0.000716769	0.000760056	0.000714567	0.000794128	0.000868857	0.000796377	0.000833514	0.000814256	0.000830625
1331.63	0.00049638	0.000564465	0.000720899	0.000762102	0.000716207	0.000799472	0.000867527	0.00080277	0.000838541	0.000821666	0.000843753
1332.59	0.000501961	0.000570258	0.000723968	0.000764654	0.00071839	0.000803745	0.000865723	0.000809029	0.000843765	0.000827897	0.000856942
1333.56	0.000506551	0.000575864	0.000726311	0.000767853	0.000721153	0.000806952	0.000863946	0.000814944	0.00084895	0.000832929	0.000869718
1334.52	0.000510291	0.000581444	0.000728381	0.000771834	0.000724395	0.000809284	0.000862675	0.000820224	0.000853856	0.000837014	0.000881756
1335.48	0.000513367	0.000587028	0.000730561	0.000776666	0.000727858	0.000811016	0.000862201	0.000824529	0.000858207	0.000840484	0.000892776
1336.45	0.000515905	0.000592475	0.000733068	0.000782268	0.000731172	0.000812428	0.00086254	0.00082752	0.000861709	0.000843612	0.000902514
1337.41	0.0005179	0.000597445	0.000735864	0.000788411	0.000733882	0.000813698	0.000863423	0.000828903	0.000864084	0.00084656	0.000910692
1338.38	0.00051928	0.000601492	0.000738732	0.000794751	0.000735576	0.000814936	0.000864403	0.000828482	0.00086517	0.000849409	0.000917069
1339.34	0.000519964	0.000604207	0.000741331	0.000800921	0.000735937	0.000816166	0.000864999	0.000826186	0.000864988	0.0008522	0.000921492
1340.31	0.000520018	0.000605347	0.00074333	0.000806652	0.000734865	0.000817375	0.000864849	0.000822108	0.00086377	0.00085502	0.000923951
1341.27	0.000519636	0.000604872	0.000744443	0.000811786	0.00073245	0.000818492	0.000863776	0.000816463	0.000861889	0.000857948	0.000924533
1342.23	0.000519162	0.000602957	0.000744487	0.000816294	0.000728966	0.00081939	0.000861811	0.000809588	0.000859767	0.00086103	0.000923356
1343.2	0.00051896	0.000599919	0.000743344	0.000820207	0.000724779	0.000819858	0.000859139	0.000801913	0.000857749	0.000864204	0.00092051
1344.16	0.000519315	0.000596127	0.000740974	0.000823575	0.000720306	0.00081966	0.000856029	0.000793947	0.000856054	0.000867237	0.00091605
1345.13	0.00052029	0.000591912	0.000737377	0.000826389	0.00071592	0.000818584	0.000852793	0.000786246	0.000854771	0.000869773	0.00090995
1346.09	0.000521734	0.000587575	0.000732653	0.000828612	0.000711947	0.000816516	0.000849783	0.000779359	0.000853884	0.000871398	0.000902214
1347.06	0.000523317	0.000583418	0.000727046	0.000830212	0.00070869	0.000813576	0.000847435	0.000773767	0.000853401	0.000871845	0.000892973
1348.02	0.000524679	0.000579774	0.000720995	0.000831222	0.000706426	0.000810155	0.000846262	0.000769764	0.000853371	0.000871118	0.000882584
1348.98	0.000525544	0.000577027	0.000715118	0.000831771	0.000705388	0.000806882	0.000846791	0.000767374	0.000853904	0.000869606	0.000871672
1349.95	0.000525811	0.000575521	0.000710091	0.000832012	0.000705691	0.000804433	0.00084938	0.000766283	0.000855044	0.00086799	0.000861017
1350.91	0.000525495	0.000575429	0.000706406	0.000832003	0.000707254	0.000803258	0.000854008	0.000765874	0.000856668	0.000867004	0.00085132
1351.88	0.000524622	0.000576654	0.000704226	0.000831614	0.00070973	0.000803367	0.000860136	0.000765363	0.000858416	0.00086716	0.000842968
1352.84	0.000523135	0.000578793	0.000703354	0.00083053	0.000712556	0.000804305	0.000866791	0.000764037	0.000859783	0.000868583	0.000835901
1353.81	0.000520952	0.00058128	0.000703403	0.000828399	0.000715121	0.000805359	0.000872875	0.000761506	0.000860349	0.000871041	0.000829731
1354.77	0.000518006	0.000583562	0.000703981	0.000825011	0.000716937	0.000805849	0.000877509	0.00075783	0.000859975	0.000874108	0.000823981
1355.73	0.000514359	0.000585322	0.00070489	0.000820487	0.000717817	0.000805432	0.000880315	0.000753553	0.000858917	0.000877412	0.000818349
1356.7	0.000510191	0.000586527	0.000706108	0.000815256	0.000717918	0.000804141	0.000881486	0.000749507	0.000857749	0.000880771	0.000812807
1357.66	0.000505819	0.000587456	0.000707775	0.000809971	0.000717687	0.000802361	0.000881689	0.000746595	0.000857155	0.000884228	0.000807615
1358.63	0.000501634	0.000588575	0.000710068	0.000805343	0.00071775	0.000800635	0.000881834	0.000745604	0.000857709	0.000887999	0.000803183
1359.59	0.00049805	0.000590398	0.000713134	0.00080196	0.000718757	0.00079947	0.000882848	0.000747065	0.000859711	0.000892365	0.000799972
1360.56	0.0004954	0.000593317	0.00071703	0.000800151	0.000721218	0.000799203	0.000885426	0.000751179	0.000863115	0.000897564	0.000798344
1361.52	0.00049386	0.00059751	0.000721692	0.000799933	0.000725376	0.000799922	0.000889908	0.000757828	0.00086753	0.000903696	0.000798514
1362.48	0.000493331	0.000602843	0.000726896	0.000800995	0.000731108	0.00080143	0.000896163	0.000766584	0.000872306	0.000910653	0.000800498
1363.45	0.000493426	0.0006089	0.000732305	0.000802843	0.000737914	0.000803362	0.000903662	0.000776752	0.000876669	0.000918098	0.000804107
1364.41	0.00049346	0.000615045	0.0007375	0.000804913	0.000744992	0.000805265	0.000911571	0.000787431	0.000879853	0.000925493	0.000808955
1365.38	0.000492625	0.000620558	0.000742052	0.000806694	0.000751431	0.000806735	0.000918951	0.000797603	0.000881181	0.000932151	0.000814462
1366.34	0.000490132	0.00062473	0.000745524	0.000807767	0.000756396	0.00080748	0.000924909	0.000806245	0.000880155	0.000937347	0.00081986
1367.31	0.00048545	0.000626978	0.000747541	0.0008078	0.000759296	0.000807279	0.000928707	0.000812463	0.000876469	0.000940401	0.00082426
1368.27	0.000478396	0.000626896	0.000747835	0.000806539	0.000759873	0.000805964	0.000929842	0.000815634	0.000870057	0.000940811	0.000826735
1369.23	0.000469228	0.000624331	0.000746341	0.000803844	0.000758243	0.000803416	0.000928104	0.000815538	0.000861122	0.000938281	0.000826506
1370.2	0.000458589	0.000619421	0.000743242	0.000799763	0.000754848	0.000799634	0.000923649	0.000812411	0.000850196	0.000932822	0.000823111
1371.16	0.000447397	0.000612627	0.000739042	0.000794633	0.000750412	0.00079483	0.000917048	0.000806979	0.000838149	0.000924769	0.000816588
1372.13	0.000436639	0.000604676	0.000734464	0.000789084	0.000745845	0.000789498	0.000909223	0.000800318	0.000826115	0.00091476	0.000807517
1373.09	0.000427202	0.000596496	0.000730307	0.00078397	0.000742107	0.000784359	0.000901326	0.000793671	0.000815302	0.0009037	0.000796968
1374.06	0.000419638	0.000588987	0.000727167	0.000780117	0.000739986	0.000780146	0.000894411	0.000788108	0.00080667	0.000892561	0.000786237
1375.02	0.0004141	0.00058286	0.000725276	0.00077812	0.000739932	0.000777391	0.000889146	0.000784348	0.000800716	0.000882192	0.000776554
1375.98	0.000410302	0.0005784	0.000724428	0.000778106	0.000741908	0.000776207	0.000885613	0.0007826	0.000797342	0.000873115	0.000768759
1376.95	0.000407679	0.000575449	0.000724081	0.000779707	0.000745407	0.000776307	0.000883325	0.000782621	0.00079593	0.000865427	0.000763195
1377.91	0.00040561	0.000573534	0.000723585	0.0007822	0.00074965	0.000777165	0.000881479	0.000783855	0.000795633	0.000858897	0.000759738
1378.88	0.000403584	0.000572099	0.000722421	0.000784734	0.000753793	0.000778241	0.000879245	0.000785636	0.000795644	0.000853097	0.000758011
1379.84	0.000401269	0.000570712	0.00072035	0.000786604	0.000757122	0.000779215	0.00087602	0.000787332	0.000795448	0.000847601	0.000757584
1380.81	0.000398539	0.000569225	0.000717432	0.000787424	0.000759206	0.000780094	0.00087161	0.000788492	0.000794896	0.000842106	0.000758197
1381.77	0.000395396	0.000567767	0.000713938	0.000787154	0.000759921	0.000781199	0.000866203	0.000788881	0.000794213	0.000836476	0.000759775
1382.73	0.000391967	0.000566695	0.000710238	0.000786033	0.000759439	0.000783085	0.000860349	0.000788461	0.000793899	0.000830753	0.000762426
1383.7	0.000388429	0.000566442	0.000706637	0.000784416	0.000758158	0.000786272	0.000854766	0.00078733	0.000794556	0.000825097	0.000766282
1384.66	0.000385024	0.000567359	0.00070326	0.000782597	0.000756587	0.000790982	0.000850138	0.000785639	0.000796715	0.000819725	0.000771343
1385.63	0.000381968	0.00056956	0.000699996	0.000780708	0.000755163	0.000796876	0.00084692	0.000783493	0.000800655	0.000814832	0.000777363
1386.59	0.0003795	0.000572934	0.000696644	0.000778762	0.000754164	0.000803089	0.000845271	0.000781007	0.000806361	0.000810594	0.000783865
1387.55	0.000377844	0.000577213	0.000693064	0.000776765	0.000753633	0.000808504	0.000845087	0.000778336	0.000813582	0.000807222	0.000790308
1388.52	0.000377297	0.000582176	0.000689303	0.000774837	0.000753481	0.00081223	0.000846228	0.000775798	0.000821973	0.000805037	0.000796348
1389.48	0.000378144	0.000587692	0.000685584	0.000773228	0.000753514	0.000813902	0.000848596	0.000773827	0.000831223	0.00080448	0.000801948
1390.45	0.000380562	0.000593701	0.000682174	0.000772212	0.000753473	0.000813704	0.000852149	0.000772878	0.000841047	0.000805955	0.00080733
1391.41	0.000384573	0.000600112	0.000679265	0.000771976	0.000753067	0.000812253	0.000856822	0.000773284	0.00085118	0.000809728	0.000812822
1392.38	0.000390009	0.000606714	0.000676909	0.000772479	0.000751989	0.000810343	0.000862454	0.000775123	0.000861291	0.000815814	0.00081867
1393.34	0.000396552	0.000613185	0.000675027	0.000773438	0.00075	0.000808746	0.000868784	0.000778173	0.000871014	0.000823927	0.000824926
1394.3	0.000403833	0.000619162	0.000673515	0.000774395	0.000747005	0.0008081	0.000875489	0.000781964	0.000880004	0.00083354	0.000831426
1395.27	0.000411486	0.000624313	0.000672328	0.000774831	0.000743065	0.000808803	0.000882289	0.000785833	0.000887972	0.000843996	0.000837849
1396.23	0.000419249	0.000628458	0.000671514	0.00077435	0.000738461	0.000810986	0.000889037	0.000789113	0.000894745	0.00085462	0.00084382
1397.2	0.000426988	0.000631634	0.000671233	0.000772841	0.000733633	0.000814525	0.00089577	0.000791308	0.000900296	0.000864894	0.000849044
1398.16	0.000434633	0.000634031	0.000671648	0.000770487	0.000729064	0.000819048	0.000902646	0.000792211	0.000904649	0.000874488	0.000853388
1399.12	0.000442132	0.000635878	0.000672834	0.000767724	0.000725184	0.000823989	0.000909828	0.000791929	0.000907849	0.00088327	0.000856872
1400.09	0.000449422	0.00063734	0.000674708	0.000765064	0.000722304	0.000828651	0.000917387	0.000790823	0.000909853	0.000891234	0.000859591
1401.05	0.000456415	0.000638477	0.000677083	0.000762985	0.000720605	0.000832298	0.00092524	0.000789388	0.000910585	0.000898479	0.000861616
1402.02	0.000463077	0.000639321	0.000679765	0.000761901	0.000720227	0.000834335	0.000933212	0.000788169	0.000909978	0.000905199	0.000863008
1402.98	0.000469438	0.000639962	0.000682695	0.000762184	0.000721365	0.000834432	0.000941097	0.000787736	0.000908075	0.000911726	0.000863831
1403.95	0.000475634	0.000640664	0.000686016	0.00076419	0.000724329	0.000832688	0.000948755	0.000788657	0.000905088	0.000918566	0.000864248
1404.91	0.000481904	0.000641962	0.000690138	0.000768311	0.000729567	0.00082978	0.000956251	0.000791535	0.00090147	0.000926442	0.000864676
1405.88	0.000488549	0.000644628	0.000695661	0.000774919	0.000737589	0.000826958	0.000963834	0.000796957	0.000897914	0.000936234	0.000865867
1406.84	0.000495773	0.000649434	0.000703161	0.000784223	0.000748773	0.00082584	0.00097186	0.000805361	0.000895232	0.000948769	0.000868858
1407.8	0.000503564	0.000656823	0.00071292	0.000796071	0.000763122	0.000827935	0.000980592	0.000816775	0.000894123	0.000964501	0.000874684
1408.77	0.000511594	0.000666547	0.000724736	0.000809799	0.000780045	0.000834061	0.000989969	0.000830655	0.000894931	0.000983199	0.000884012
1409.73	0.000519383	0.000677651	0.000737941	0.000824344	0.000798424	0.000844048	0.00099958	0.000845948	0.000897523	0.001	0.000896897
1410.7	0.00052646	0.00068879	0.000751673	0.000838611	0.000816951	0.000856902	0.00101	0.000861413	0.000901455	0.00103	0.000912791
1411.66	0.000532485	0.000698747	0.000765165	0.000851811	0.000834527	0.000871209	0.00102	0.000875973	0.000906171	0.00105	0.00093075
1412.62	0.000537287	0.000706784	0.000777932	0.000863697	0.000850473	0.000885618	0.00102	0.000888985	0.000911239	0.00106	0.000949715
1413.59	0.000540814	0.000712721	0.000789817	0.000874509	0.000864518	0.000899144	0.00103	0.000900273	0.000916397	0.00108	0.000968725
1414.55	0.000543072	0.000716793	0.0008009	0.000884794	0.000876645	0.000911205	0.00104	0.000910052	0.000921519	0.00109	0.000986999
1415.52	0.000544124	0.000719538	0.000811424	0.000895204	0.000887018	0.000921659	0.00104	0.000918816	0.000926583	0.0011	0.001
1416.48	0.000544083	0.000721602	0.000821688	0.00090626	0.000895869	0.000930698	0.00105	0.000927153	0.000931627	0.00111	0.00102
1417.45	0.00054313	0.000723616	0.000831999	0.000918236	0.000903489	0.000938779	0.00105	0.000935584	0.00093675	0.00112	0.00103
1418.41	0.000541491	0.000726037	0.00084258	0.000931049	0.000910162	0.000946463	0.00106	0.00094439	0.00094212	0.00112	0.00105
1419.38	0.000539456	0.0007291	0.000853545	0.000944315	0.000916129	0.000954305	0.00107	0.000953528	0.000947951	0.00113	0.00106
1420.34	0.000537307	0.000732752	0.0008648	0.000957452	0.000921516	0.000962755	0.00107	0.00096264	0.000954488	0.00113	0.00107
1421.3	0.000535266	0.000736669	0.00087602	0.000969822	0.00092628	0.000972086	0.00108	0.000971092	0.000961914	0.00114	0.00108
1422.27	0.000533394	0.000740278	0.00088665	0.000980851	0.000930202	0.000982331	0.00108	0.000978126	0.000970292	0.00114	0.00109
1423.23	0.000531533	0.00074284	0.000895919	0.000990046	0.000932869	0.000993264	0.00109	0.00098293	0.000979414	0.00115	0.0011
1424.2	0.000529344	0.000743564	0.000902986	0.000997044	0.000933784	0.001	0.00109	0.000984804	0.000988824	0.00115	0.00112
1425.16	0.000526352	0.00074174	0.000907098	0.001	0.000932424	0.00101	0.00109	0.000983236	0.000997762	0.00115	0.00113
1426.12	0.000522115	0.000736887	0.000907808	0.001	0.000928381	0.00102	0.00109	0.000978048	0.00101	0.00115	0.00113
1427.09	0.000516429	0.00072895	0.000905111	0.001	0.000921522	0.00103	0.00108	0.000969459	0.00101	0.00115	0.00114
1428.05	0.000509445	0.000718391	0.000899462	0.000998138	0.000912131	0.00103	0.00108	0.000958167	0.00101	0.00114	0.00114
1429.02	0.000501629	0.000706238	0.00089165	0.000991716	0.000901002	0.00103	0.00107	0.000945257	0.00101	0.00113	0.00113
1429.98	0.000493506	0.00069388	0.000882606	0.00098365	0.000889329	0.00103	0.00106	0.000932009	0.00101	0.00112	0.00112
1430.95	0.000485522	0.000682712	0.000873197	0.000974848	0.000878422	0.00103	0.00105	0.000919612	0.001	0.0011	0.00111
1431.91	0.000477922	0.000673753	0.000864049	0.000966047	0.000869359	0.00102	0.00104	0.000908893	0.0009993	0.00109	0.0011
1432.87	0.000470865	0.000667422	0.00085554	0.00095769	0.000862857	0.00102	0.00103	0.00090023	0.000993514	0.00107	0.00109
1433.84	0.000464507	0.000663531	0.000847825	0.000949887	0.000859268	0.00101	0.00102	0.000893593	0.000988027	0.00106	0.00107
1434.8	0.000459136	0.000661499	0.000840942	0.000942565	0.000858672	0.00101	0.00101	0.000888693	0.000983273	0.00105	0.00106
1435.77	0.000455145	0.000660472	0.000834788	0.00093554	0.00086092	0.001	0.00101	0.000885074	0.000979668	0.00104	0.00106
1436.73	0.000452966	0.000659563	0.000829137	0.000928626	0.000865674	0.001	0.001	0.000882264	0.000977648	0.00104	0.00105
1437.69	0.000452921	0.000658046	0.000823633	0.00092172	0.000872413	0.000999814	0.000994852	0.000879869	0.000977691	0.00103	0.00104
1438.66	0.000455113	0.000655573	0.000817883	0.000914921	0.000880571	0.000997855	0.000990313	0.000877698	0.000980237	0.00103	0.00104
1439.62	0.000459387	0.000652301	0.000811628	0.000908592	0.000889731	0.000996022	0.000987041	0.000875859	0.000985693	0.00103	0.00104
1440.59	0.000465404	0.000648913	0.000805001	0.000903367	0.000899805	0.000994451	0.000985192	0.000874774	0.000994423	0.00104	0.00104
1441.55	0.000472742	0.00064648	0.00079865	0.000900081	0.000911123	0.000993597	0.000985079	0.000875155	0.00101	0.00104	0.00105
1442.52	0.000481107	0.000646327	0.000793778	0.000899627	0.000924413	0.000994219	0.000987218	0.000877946	0.00102	0.00105	0.00106
1443.48	0.00049041	0.000649782	0.000791985	0.00090282	0.000940623	0.00099733	0.00099228	0.000884211	0.00104	0.00106	0.00107
1444.44	0.00050071	0.000657921	0.000794967	0.000910195	0.000960596	0.001	0.001	0.000894949	0.00107	0.00107	0.00108
1445.41	0.000511995	0.000671085	0.000803872	0.000921692	0.000984543	0.00102	0.00101	0.000910734	0.0011	0.00109	0.0011
1446.37	0.000523935	0.000688503	0.000818633	0.0009364	0.00101	0.00103	0.00103	0.000931238	0.00114	0.00111	0.00113
1447.34	0.000535783	0.000708242	0.000837595	0.000952585	0.00104	0.00105	0.00105	0.000954973	0.00117	0.00113	0.00116
1448.3	0.000546711	0.00072796	0.000858188	0.000968396	0.00107	0.00107	0.00107	0.000979738	0.00121	0.00116	0.00119
1449.27	0.000556173	0.000745853	0.000878163	0.000982656	0.00109	0.00109	0.00109	0.001	0.00124	0.00118	0.00122
1450.23	0.000564079	0.000761113	0.000896391	0.000995102	0.00111	0.00111	0.0011	0.00102	0.00126	0.00119	0.00124
1451.19	0.000570618	0.000773686	0.000912759	0.00101	0.00112	0.00112	0.00112	0.00104	0.00129	0.00121	0.00127
1452.16	0.000576107	0.000783874	0.000927722	0.00102	0.00114	0.00114	0.00113	0.00106	0.00131	0.00122	0.00129
1453.12	0.000580834	0.000792062	0.00094184	0.00102	0.00115	0.00115	0.00115	0.00107	0.00132	0.00123	0.00131
1454.09	0.000585031	0.000798673	0.000955536	0.00103	0.00115	0.00116	0.00116	0.00108	0.00134	0.00124	0.00132
1455.05	0.000588797	0.000804181	0.000968994	0.00104	0.00116	0.00117	0.00117	0.00109	0.00135	0.00125	0.00133
1456.02	0.000592117	0.000809184	0.000982285	0.00105	0.00116	0.00118	0.00118	0.0011	0.00136	0.00126	0.00134
1456.98	0.000594881	0.000814376	0.000995494	0.00106	0.00116	0.00118	0.00119	0.0011	0.00137	0.00126	0.00135
1457.94	0.000596957	0.000820427	0.00101	0.00107	0.00116	0.00119	0.0012	0.00111	0.00137	0.00127	0.00135
1458.91	0.000598293	0.000827847	0.00102	0.00108	0.00116	0.0012	0.0012	0.00111	0.00138	0.00127	0.00136
1459.87	0.000598925	0.000836781	0.00104	0.00109	0.00116	0.0012	0.00121	0.00112	0.00138	0.00128	0.00136
1460.84	0.000598973	0.000846916	0.00105	0.0011	0.00116	0.00121	0.00122	0.00112	0.00138	0.00128	0.00137
1461.8	0.000598573	0.000857429	0.00107	0.00112	0.00116	0.00122	0.00123	0.00113	0.00139	0.00129	0.00137
1462.77	0.000597718	0.000866972	0.00109	0.00113	0.00116	0.00123	0.00123	0.00113	0.00139	0.0013	0.00138
1463.73	0.00059621	0.000873865	0.0011	0.00115	0.00115	0.00124	0.00124	0.00114	0.00138	0.00131	0.00138
1464.69	0.000593699	0.000876501	0.00111	0.00115	0.00115	0.00125	0.00125	0.00114	0.00138	0.00131	0.00138
1465.66	0.00059002	0.000874044	0.00111	0.00116	0.00113	0.00125	0.00124	0.00114	0.00136	0.00132	0.00138
1466.62	0.000585485	0.000866926	0.0011	0.00115	0.00112	0.00124	0.00124	0.00114	0.00135	0.00131	0.00137
1467.59	0.000580897	0.000856795	0.00109	0.00114	0.0011	0.00123	0.00123	0.00113	0.00133	0.00131	0.00135
1468.55	0.000577075	0.000845704	0.00108	0.00113	0.00108	0.00121	0.00122	0.00112	0.00131	0.0013	0.00134
1469.52	0.000574428	0.000835171	0.00107	0.00113	0.00106	0.0012	0.00121	0.00111	0.00129	0.00129	0.00132
1470.48	0.000572888	0.00082586	0.00106	0.00112	0.00105	0.00118	0.00121	0.00111	0.00128	0.00128	0.00131
1471.44	0.000572187	0.000817915	0.00105	0.00112	0.00104	0.00117	0.0012	0.0011	0.00127	0.00127	0.0013
1472.41	0.000572076	0.000811376	0.00104	0.00112	0.00104	0.00117	0.0012	0.0011	0.00126	0.00127	0.00129
1473.37	0.000572477	0.000806452	0.00103	0.00112	0.00103	0.00116	0.00119	0.00109	0.00126	0.00126	0.00129
1474.34	0.00057346	0.000803509	0.00103	0.00112	0.00103	0.00116	0.0012	0.00109	0.00126	0.00126	0.00128
1475.3	0.000575182	0.000802923	0.00102	0.00113	0.00104	0.00116	0.0012	0.0011	0.00126	0.00126	0.00129
1476.27	0.000577776	0.000804854	0.00102	0.00113	0.00104	0.00117	0.0012	0.0011	0.00126	0.00127	0.00129
1477.23	0.000581239	0.000809029	0.00102	0.00114	0.00105	0.00117	0.00121	0.00111	0.00127	0.00128	0.0013
1478.19	0.000585318	0.000814619	0.00102	0.00115	0.00107	0.00118	0.00122	0.00112	0.00128	0.00129	0.00132
1479.16	0.000589521	0.000820345	0.00102	0.00116	0.00108	0.00119	0.00123	0.00113	0.00129	0.0013	0.00133
1480.12	0.000593241	0.000824855	0.00102	0.00117	0.00109	0.0012	0.00124	0.00114	0.0013	0.00131	0.00135
1481.09	0.000596005	0.000827258	0.00102	0.00117	0.0011	0.0012	0.00125	0.00115	0.00131	0.00131	0.00136
1482.05	0.000597609	0.000827457	0.00102	0.00116	0.0011	0.0012	0.00125	0.00116	0.00131	0.00132	0.00137
1483.02	0.000598203	0.00082617	0.00101	0.00116	0.0011	0.0012	0.00125	0.00117	0.00131	0.00131	0.00137
1483.98	0.000598234	0.000824655	0.001	0.00115	0.0011	0.0012	0.00125	0.00117	0.00131	0.00131	0.00137
1484.94	0.000598373	0.00082423	0.000995902	0.00114	0.0011	0.0012	0.00125	0.00117	0.0013	0.0013	0.00137
1485.91	0.000599262	0.000825761	0.000994031	0.00114	0.00111	0.0012	0.00125	0.00117	0.00129	0.0013	0.00136
1486.87	0.000601292	0.000829419	0.000996138	0.00115	0.00111	0.0012	0.00125	0.00117	0.00129	0.0013	0.00136
1487.84	0.000604513	0.000834801	0.001	0.00115	0.00112	0.00121	0.00126	0.00118	0.00129	0.0013	0.00136
1488.8	0.000608798	0.000841324	0.00101	0.00116	0.00113	0.00122	0.00127	0.00118	0.00129	0.0013	0.00137
1489.77	0.000614012	0.000848563	0.00102	0.00117	0.00114	0.00123	0.00128	0.00119	0.0013	0.00131	0.00137
1490.73	0.000620126	0.000856396	0.00103	0.00119	0.00115	0.00124	0.00129	0.0012	0.0013	0.00132	0.00138
1491.69	0.000627207	0.000864939	0.00105	0.0012	0.00116	0.00125	0.0013	0.00121	0.00131	0.00133	0.00139
1492.66	0.000635427	0.000874414	0.00106	0.00122	0.00118	0.00126	0.00131	0.00122	0.00132	0.00135	0.00141
1493.62	0.000644953	0.000885021	0.00108	0.00123	0.00119	0.00128	0.00132	0.00123	0.00133	0.00136	0.00142
1494.59	0.000655949	0.000896866	0.0011	0.00125	0.00121	0.00129	0.00133	0.00125	0.00134	0.00138	0.00144
1495.55	0.000668378	0.000909779	0.00112	0.00127	0.00123	0.00131	0.00135	0.00127	0.00135	0.0014	0.00146
1496.52	0.000681743	0.000923058	0.00114	0.00129	0.00126	0.00133	0.00137	0.00129	0.00137	0.00142	0.00149
1497.48	0.000694855	0.000935308	0.00115	0.0013	0.00128	0.00136	0.00138	0.00132	0.00138	0.00144	0.00151
1498.44	0.000706246	0.000944983	0.00117	0.00132	0.0013	0.00138	0.0014	0.00134	0.00139	0.00145	0.00153
1499.41	0.000714966	0.000951324	0.00118	0.00132	0.00131	0.00139	0.00142	0.00136	0.0014	0.00147	0.00155
1500.37	0.00072097	0.000954686	0.00119	0.00133	0.00132	0.0014	0.00143	0.00137	0.00141	0.00147	0.00156
1501.34	0.000724739	0.000955944	0.0012	0.00133	0.00133	0.00141	0.00144	0.00138	0.00141	0.00148	0.00156
1502.3	0.000726801	0.000955846	0.0012	0.00134	0.00133	0.00142	0.00144	0.00138	0.00141	0.00148	0.00156
1503.26	0.00072749	0.000954835	0.00121	0.00134	0.00134	0.00142	0.00145	0.00139	0.00141	0.00149	0.00156
1504.23	0.000727018	0.000953187	0.00121	0.00135	0.00134	0.00143	0.00146	0.0014	0.00141	0.00149	0.00156
1505.19	0.000725539	0.000951236	0.00122	0.00135	0.00134	0.00144	0.00146	0.0014	0.00142	0.00149	0.00156
1506.16	0.000723277	0.00094953	0.00123	0.00136	0.00135	0.00144	0.00146	0.00141	0.00142	0.00149	0.00156
1507.12	0.000720523	0.000948858	0.00123	0.00137	0.00135	0.00145	0.00146	0.00142	0.00142	0.0015	0.00157
1508.09	0.000717606	0.000950088	0.00124	0.00138	0.00136	0.00147	0.00147	0.00142	0.00143	0.0015	0.00157
1509.05	0.000714684	0.000953763	0.00125	0.00139	0.00136	0.00148	0.00147	0.00143	0.00143	0.00151	0.00158
1510.01	0.000711623	0.000959751	0.00126	0.0014	0.00137	0.00149	0.00147	0.00144	0.00144	0.00152	0.00159
1510.98	0.000707924	0.000967087	0.00127	0.00141	0.00138	0.00151	0.00148	0.00145	0.00145	0.00153	0.0016
1511.94	0.000702899	0.000974211	0.00127	0.00142	0.00139	0.00152	0.00148	0.00146	0.00146	0.00154	0.00161
1512.91	0.000695862	0.000979431	0.00128	0.00143	0.00139	0.00153	0.00149	0.00147	0.00146	0.00155	0.00162
1513.87	0.000686315	0.00098135	0.00127	0.00143	0.00139	0.00153	0.00149	0.00147	0.00147	0.00156	0.00163
1514.84	0.000673952	0.000979034	0.00127	0.00142	0.00138	0.00152	0.00149	0.00147	0.00146	0.00155	0.00162
1515.8	0.000658822	0.000972176	0.00125	0.00141	0.00136	0.00151	0.00148	0.00146	0.00146	0.00154	0.00161
1516.76	0.000641576	0.000961319	0.00124	0.00139	0.00134	0.00149	0.00147	0.00144	0.00145	0.00153	0.0016
1517.73	0.000623712	0.000948064	0.00121	0.00137	0.00131	0.00147	0.00145	0.00142	0.00143	0.00151	0.00158
1518.69	0.000607209	0.000934579	0.00119	0.00136	0.00129	0.00144	0.00143	0.0014	0.00142	0.00149	0.00156
1519.66	0.000593649	0.000922604	0.00117	0.00134	0.00127	0.00142	0.00141	0.00138	0.0014	0.00147	0.00154
1520.62	0.000583652	0.000912815	0.00116	0.00133	0.00125	0.00141	0.00139	0.00136	0.00139	0.00146	0.00153
1521.59	0.000577041	0.000905056	0.00114	0.00132	0.00123	0.0014	0.00138	0.00135	0.00139	0.00144	0.00152
1522.55	0.000573186	0.00089878	0.00113	0.00131	0.00123	0.00139	0.00137	0.00134	0.00138	0.00143	0.00151
1523.51	0.000571343	0.000893358	0.00113	0.0013	0.00122	0.00138	0.00137	0.00134	0.00138	0.00143	0.00151
1524.48	0.000570778	0.000888199	0.00112	0.0013	0.00122	0.00138	0.00136	0.00133	0.00138	0.00142	0.00151
1525.44	0.000570872	0.000882821	0.00111	0.00129	0.00122	0.00138	0.00136	0.00132	0.00138	0.00142	0.0015
1526.41	0.000571187	0.000876905	0.00111	0.00128	0.00122	0.00137	0.00136	0.00132	0.00138	0.00141	0.0015
1527.37	0.0005715	0.000870351	0.0011	0.00128	0.00122	0.00137	0.00136	0.00131	0.00138	0.0014	0.0015
1528.34	0.000571809	0.000863337	0.0011	0.00127	0.00123	0.00136	0.00136	0.00131	0.00138	0.0014	0.00151
1529.3	0.000572294	0.000856307	0.0011	0.00126	0.00124	0.00136	0.00136	0.00131	0.00139	0.00139	0.00151
1530.26	0.000573145	0.000849678	0.00109	0.00125	0.00125	0.00135	0.00136	0.0013	0.00139	0.00138	0.00152
1531.23	0.000574412	0.000843507	0.00109	0.00125	0.00126	0.00135	0.00136	0.0013	0.00139	0.00138	0.00153
1532.19	0.000575941	0.000837359	0.00109	0.00124	0.00127	0.00135	0.00136	0.0013	0.00139	0.00138	0.00154
1533.16	0.000577524	0.00083072	0.00109	0.00123	0.00128	0.00134	0.00135	0.0013	0.00138	0.00137	0.00154
1534.12	0.000578954	0.000823402	0.00109	0.00122	0.00128	0.00134	0.00135	0.0013	0.00138	0.00137	0.00154
1535.09	0.000580056	0.000815551	0.00108	0.00122	0.00128	0.00133	0.00134	0.00129	0.00137	0.00136	0.00154
1536.05	0.000580611	0.000807444	0.00108	0.00121	0.00128	0.00132	0.00133	0.00128	0.00136	0.00135	0.00154
1537.01	0.000580395	0.000799392	0.00107	0.0012	0.00128	0.00132	0.00132	0.00127	0.00135	0.00135	0.00154
1537.98	0.000579178	0.000791705	0.00107	0.00119	0.00128	0.00131	0.00131	0.00126	0.00134	0.00134	0.00153
1538.94	0.000576801	0.000784748	0.00106	0.00118	0.00128	0.0013	0.0013	0.00125	0.00133	0.00134	0.00152
1539.91	0.000573174	0.000778884	0.00106	0.00117	0.00127	0.00129	0.00129	0.00124	0.00132	0.00133	0.00152
1540.87	0.000568358	0.000774502	0.00106	0.00116	0.00127	0.00128	0.00128	0.00123	0.00132	0.00133	0.00151
1541.83	0.00056254	0.000771914	0.00105	0.00116	0.00127	0.00128	0.00128	0.00122	0.00131	0.00132	0.00151
1542.8	0.000556074	0.000771366	0.00105	0.00115	0.00127	0.00127	0.00127	0.00121	0.0013	0.00132	0.0015
1543.76	0.000549409	0.000772977	0.00105	0.00115	0.00127	0.00127	0.00127	0.00121	0.00129	0.00132	0.0015
1544.73	0.000543063	0.000776721	0.00105	0.00115	0.00127	0.00127	0.00127	0.0012	0.00128	0.00132	0.0015
1545.69	0.000537521	0.000782366	0.00106	0.00115	0.00128	0.00127	0.00127	0.0012	0.00127	0.00133	0.0015
1546.66	0.000533125	0.000789309	0.00106	0.00115	0.00128	0.00126	0.00128	0.00119	0.00127	0.00133	0.00151
1547.62	0.000529959	0.000796411	0.00106	0.00115	0.00128	0.00126	0.00128	0.00119	0.00126	0.00134	0.00151
1548.58	0.00052772	0.000801987	0.00106	0.00115	0.00127	0.00126	0.00128	0.00119	0.00126	0.00135	0.00152
1549.55	0.000525829	0.000804372	0.00106	0.00115	0.00126	0.00125	0.00128	0.00119	0.00125	0.00135	0.00151
1550.51	0.000523854	0.000802906	0.00105	0.00114	0.00124	0.00123	0.00128	0.00118	0.00124	0.00135	0.0015
1551.48	0.000521845	0.000798424	0.00104	0.00113	0.00122	0.00121	0.00127	0.00117	0.00123	0.00135	0.00148
1552.44	0.000520215	0.000792875	0.00103	0.00112	0.00119	0.0012	0.00126	0.00116	0.00122	0.00134	0.00146
1553.4	0.000519321	0.000788216	0.00102	0.00111	0.00117	0.00118	0.00125	0.00115	0.00121	0.00133	0.00144
1554.37	0.000519249	0.000785586	0.00101	0.0011	0.00116	0.00117	0.00125	0.00114	0.00121	0.00132	0.00143
1555.33	0.000519812	0.000785222	0.001	0.0011	0.00115	0.00117	0.00125	0.00113	0.00121	0.00131	0.00141
1556.3	0.000520775	0.000786847	0.001	0.0011	0.00114	0.00117	0.00125	0.00113	0.00121	0.00131	0.0014
1557.26	0.000521952	0.000789978	0.00101	0.0011	0.00114	0.00117	0.00125	0.00113	0.00121	0.00131	0.0014
1558.23	0.000523339	0.00079415	0.00101	0.0011	0.00115	0.00118	0.00125	0.00113	0.00122	0.00131	0.0014
1559.19	0.000525097	0.000798957	0.00102	0.00111	0.00115	0.00119	0.00126	0.00114	0.00123	0.00131	0.00139
1560.15	0.000527531	0.0008041	0.00103	0.00111	0.00115	0.00119	0.00127	0.00115	0.00124	0.00131	0.00139
1561.12	0.00053097	0.000809376	0.00103	0.00112	0.00116	0.0012	0.00127	0.00116	0.00124	0.00132	0.0014
1562.08	0.000535698	0.000814672	0.00104	0.00113	0.00116	0.00121	0.00128	0.00117	0.00126	0.00132	0.0014
1563.05	0.000541875	0.000819945	0.00104	0.00113	0.00117	0.00121	0.00128	0.00119	0.00127	0.00133	0.0014
1564.01	0.000549502	0.000825142	0.00104	0.00114	0.00117	0.00122	0.00129	0.0012	0.00128	0.00133	0.0014
1564.98	0.000558327	0.000830104	0.00104	0.00115	0.00118	0.00122	0.00129	0.00121	0.00128	0.00134	0.0014
1565.94	0.000567853	0.000834524	0.00104	0.00115	0.00118	0.00122	0.00129	0.00122	0.00129	0.00134	0.0014
1566.9	0.000577405	0.000838069	0.00104	0.00115	0.00118	0.00122	0.00129	0.00123	0.0013	0.00134	0.0014
1567.87	0.000586398	0.000840743	0.00103	0.00116	0.00117	0.00122	0.00129	0.00124	0.0013	0.00134	0.00139
1568.83	0.000594662	0.000843145	0.00103	0.00116	0.00116	0.00122	0.00129	0.00124	0.0013	0.00133	0.00138
1569.8	0.000602521	0.000846224	0.00102	0.00116	0.00116	0.00122	0.00128	0.00124	0.00131	0.00132	0.00137
1570.76	0.000610533	0.000850684	0.00102	0.00116	0.00115	0.00122	0.00128	0.00124	0.00131	0.00132	0.00135
1571.73	0.000619194	0.000856767	0.00102	0.00117	0.00115	0.00123	0.00128	0.00124	0.00131	0.00131	0.00135
1572.69	0.000628884	0.000864462	0.00103	0.00117	0.00116	0.00123	0.00128	0.00124	0.00131	0.00131	0.00134
1573.65	0.000639913	0.000873771	0.00103	0.00118	0.00116	0.00124	0.00129	0.00125	0.00132	0.00132	0.00134
1574.62	0.000652556	0.000884782	0.00104	0.00119	0.00117	0.00125	0.0013	0.00126	0.00132	0.00132	0.00134
1575.58	0.00066706	0.000897626	0.00105	0.0012	0.00118	0.00126	0.0013	0.00127	0.00133	0.00133	0.00134
1576.55	0.000683584	0.000912403	0.00106	0.00121	0.00119	0.00127	0.00131	0.00128	0.00134	0.00134	0.00135
1577.51	0.000702173	0.00092913	0.00107	0.00122	0.0012	0.00128	0.00133	0.00129	0.00134	0.00136	0.00136
1578.48	0.000722716	0.000947687	0.00108	0.00123	0.00121	0.00129	0.00134	0.00131	0.00136	0.00137	0.00137
1579.44	0.000744942	0.000967813	0.0011	0.00125	0.00123	0.0013	0.00136	0.00132	0.00137	0.00139	0.00138
1580.4	0.000768446	0.000989094	0.00111	0.00126	0.00124	0.00131	0.00137	0.00134	0.00138	0.0014	0.00139
1581.37	0.000792778	0.00101	0.00113	0.00127	0.00126	0.00133	0.00139	0.00135	0.0014	0.00142	0.0014
1582.33	0.000817463	0.00103	0.00114	0.00129	0.00127	0.00134	0.00141	0.00136	0.00141	0.00144	0.00142
1583.3	0.00084208	0.00105	0.00116	0.0013	0.00129	0.00136	0.00142	0.00138	0.00143	0.00145	0.00143
1584.26	0.000866277	0.00107	0.00117	0.00132	0.0013	0.00137	0.00144	0.00139	0.00145	0.00147	0.00145
1585.22	0.000889887	0.00109	0.00119	0.00133	0.00132	0.00139	0.00145	0.0014	0.00146	0.00149	0.00146
1586.19	0.000912987	0.00111	0.00121	0.00134	0.00134	0.0014	0.00147	0.00141	0.00148	0.0015	0.00147
1587.15	0.000935925	0.00113	0.00123	0.00136	0.00136	0.00142	0.00148	0.00142	0.0015	0.00152	0.00149
1588.12	0.000959194	0.00114	0.00125	0.00137	0.00138	0.00144	0.0015	0.00144	0.00151	0.00153	0.0015
1589.08	0.000983277	0.00116	0.00127	0.00139	0.0014	0.00146	0.00152	0.00145	0.00153	0.00155	0.00152
1590.05	0.00101	0.00118	0.0013	0.00141	0.00143	0.00148	0.00155	0.00147	0.00155	0.00157	0.00154
1591.01	0.00104	0.00121	0.00133	0.00144	0.00146	0.00151	0.00157	0.0015	0.00157	0.00159	0.00157
1591.97	0.00106	0.00123	0.00136	0.00146	0.00149	0.00154	0.0016	0.00152	0.00159	0.00162	0.00159
1592.94	0.00109	0.00126	0.00139	0.00149	0.00152	0.00157	0.00163	0.00155	0.00162	0.00165	0.00162
1593.9	0.00112	0.00129	0.00142	0.00152	0.00156	0.0016	0.00167	0.00158	0.00165	0.00168	0.00166
1594.87	0.00116	0.00132	0.00145	0.00155	0.00159	0.00163	0.0017	0.00162	0.00168	0.00171	0.00169
1595.83	0.00119	0.00135	0.00149	0.00159	0.00163	0.00167	0.00174	0.00165	0.00171	0.00174	0.00173
1596.8	0.00122	0.00139	0.00152	0.00162	0.00166	0.00171	0.00177	0.00169	0.00174	0.00178	0.00176
1597.76	0.00126	0.00142	0.00156	0.00165	0.0017	0.00174	0.00181	0.00172	0.00177	0.00181	0.0018
1598.72	0.00129	0.00145	0.00159	0.00169	0.00173	0.00178	0.00185	0.00175	0.00181	0.00185	0.00184
1599.69	0.00132	0.00148	0.00162	0.00172	0.00176	0.00182	0.00188	0.00179	0.00184	0.00188	0.00188
1600.65	0.00135	0.00151	0.00166	0.00176	0.0018	0.00185	0.00192	0.00182	0.00187	0.00192	0.00191
1601.62	0.00139	0.00154	0.00169	0.00179	0.00183	0.00189	0.00195	0.00185	0.0019	0.00195	0.00195
1602.58	0.00141	0.00156	0.00172	0.00183	0.00186	0.00192	0.00198	0.00188	0.00193	0.00198	0.00198
1603.55	0.00144	0.00159	0.00176	0.00186	0.00189	0.00195	0.00202	0.00191	0.00196	0.00201	0.00201
1604.51	0.00147	0.00161	0.00179	0.00189	0.00193	0.00198	0.00205	0.00194	0.00199	0.00205	0.00205
1605.47	0.00149	0.00164	0.00183	0.00193	0.00196	0.00202	0.00208	0.00198	0.00202	0.00208	0.00208
1606.44	0.00152	0.00167	0.00186	0.00196	0.00199	0.00205	0.00211	0.00201	0.00205	0.00211	0.00211
1607.4	0.00154	0.0017	0.0019	0.002	0.00202	0.00209	0.00215	0.00204	0.00208	0.00215	0.00215
1608.37	0.00157	0.00173	0.00193	0.00204	0.00206	0.00212	0.00218	0.00208	0.00212	0.00219	0.00219
1609.33	0.0016	0.00176	0.00197	0.00207	0.00209	0.00216	0.00222	0.00211	0.00215	0.00222	0.00222
1610.3	0.00162	0.00179	0.002	0.00211	0.00212	0.00219	0.00225	0.00214	0.00218	0.00226	0.00226
1611.26	0.00165	0.00182	0.00203	0.00214	0.00215	0.00222	0.00229	0.00218	0.00222	0.0023	0.0023
1612.22	0.00167	0.00184	0.00205	0.00218	0.00218	0.00225	0.00232	0.0022	0.00225	0.00233	0.00233
1613.19	0.0017	0.00186	0.00208	0.00221	0.0022	0.00228	0.00235	0.00223	0.00228	0.00237	0.00236
1614.15	0.00172	0.00188	0.0021	0.00224	0.00223	0.00231	0.00238	0.00226	0.0023	0.0024	0.00239
1615.12	0.00174	0.0019	0.00212	0.00226	0.00225	0.00233	0.0024	0.00228	0.00233	0.00243	0.00242
1616.08	0.00175	0.00192	0.00214	0.00228	0.00227	0.00235	0.00242	0.0023	0.00235	0.00245	0.00244
1617.05	0.00176	0.00193	0.00216	0.0023	0.00229	0.00237	0.00244	0.00232	0.00237	0.00247	0.00246
1618.01	0.00177	0.00194	0.00217	0.00232	0.0023	0.00238	0.00245	0.00233	0.00239	0.00249	0.00247
1618.97	0.00178	0.00195	0.00218	0.00233	0.00232	0.00239	0.00246	0.00234	0.0024	0.0025	0.00249
1619.94	0.00179	0.00196	0.00219	0.00234	0.00233	0.0024	0.00247	0.00235	0.00241	0.0025	0.0025
1620.9	0.00179	0.00196	0.00219	0.00234	0.00234	0.00241	0.00248	0.00236	0.00242	0.00251	0.0025
1621.87	0.0018	0.00197	0.0022	0.00235	0.00235	0.00242	0.00249	0.00236	0.00243	0.00251	0.00251
1622.83	0.0018	0.00198	0.0022	0.00236	0.00235	0.00243	0.00249	0.00237	0.00244	0.00252	0.00252
1623.8	0.00181	0.00199	0.00221	0.00236	0.00236	0.00244	0.0025	0.00238	0.00245	0.00252	0.00253
1624.76	0.00181	0.002	0.00221	0.00237	0.00237	0.00245	0.00251	0.00239	0.00246	0.00252	0.00255
1625.72	0.00182	0.00201	0.00221	0.00238	0.00238	0.00246	0.00252	0.0024	0.00247	0.00253	0.00256
1626.69	0.00182	0.00202	0.00221	0.00238	0.00238	0.00246	0.00253	0.00241	0.00247	0.00253	0.00257
1627.65	0.00182	0.00202	0.00221	0.00238	0.00238	0.00247	0.00253	0.00241	0.00248	0.00253	0.00258
1628.62	0.00182	0.00202	0.00221	0.00238	0.00238	0.00247	0.00253	0.00242	0.00248	0.00253	0.00259
1629.58	0.00182	0.00202	0.0022	0.00238	0.00237	0.00246	0.00253	0.00241	0.00248	0.00253	0.00259
1630.55	0.00181	0.00201	0.00219	0.00237	0.00236	0.00245	0.00252	0.0024	0.00248	0.00252	0.00259
1631.51	0.00179	0.00201	0.00218	0.00236	0.00235	0.00244	0.00251	0.00239	0.00247	0.0025	0.00258
1632.47	0.00178	0.002	0.00217	0.00235	0.00235	0.00243	0.00249	0.00238	0.00246	0.00249	0.00257
1633.44	0.00176	0.00199	0.00216	0.00234	0.00234	0.00242	0.00248	0.00237	0.00246	0.00248	0.00256
1634.4	0.00175	0.00198	0.00215	0.00233	0.00233	0.00241	0.00246	0.00236	0.00245	0.00246	0.00255
1635.37	0.00173	0.00198	0.00214	0.00233	0.00233	0.00241	0.00245	0.00235	0.00245	0.00245	0.00255
1636.33	0.00172	0.00198	0.00214	0.00232	0.00233	0.00241	0.00244	0.00234	0.00244	0.00245	0.00255
1637.3	0.00171	0.00198	0.00214	0.00232	0.00233	0.00241	0.00244	0.00234	0.00245	0.00245	0.00255
1638.26	0.0017	0.00198	0.00214	0.00233	0.00234	0.00241	0.00244	0.00234	0.00245	0.00246	0.00256
1639.22	0.00169	0.00199	0.00214	0.00233	0.00235	0.00242	0.00244	0.00234	0.00246	0.00247	0.00257
1640.19	0.00168	0.00199	0.00215	0.00234	0.00236	0.00243	0.00244	0.00235	0.00247	0.00248	0.00258
1641.15	0.00167	0.00199	0.00215	0.00235	0.00237	0.00244	0.00245	0.00235	0.00247	0.0025	0.0026
1642.12	0.00167	0.00199	0.00215	0.00236	0.00238	0.00245	0.00245	0.00235	0.00248	0.00251	0.00261
1643.08	0.00166	0.00198	0.00215	0.00236	0.00238	0.00245	0.00244	0.00235	0.00248	0.00252	0.00261
1644.05	0.00164	0.00197	0.00214	0.00235	0.00237	0.00244	0.00244	0.00234	0.00247	0.00253	0.00261
1645.01	0.00163	0.00195	0.00213	0.00234	0.00235	0.00243	0.00242	0.00233	0.00246	0.00252	0.0026
1645.97	0.00161	0.00192	0.00211	0.00233	0.00233	0.00241	0.0024	0.00231	0.00244	0.00251	0.00258
1646.94	0.00159	0.0019	0.0021	0.00231	0.00231	0.00239	0.00238	0.00229	0.00242	0.00249	0.00256
1647.9	0.00157	0.00188	0.00208	0.00228	0.00229	0.00237	0.00235	0.00226	0.0024	0.00248	0.00253
1648.87	0.00155	0.00186	0.00206	0.00226	0.00227	0.00236	0.00233	0.00224	0.00238	0.00246	0.00251
1649.83	0.00153	0.00184	0.00204	0.00224	0.00225	0.00234	0.00231	0.00222	0.00237	0.00244	0.00249
1650.79	0.00152	0.00182	0.00203	0.00223	0.00224	0.00233	0.00229	0.0022	0.00235	0.00242	0.00247
1651.76	0.0015	0.00181	0.00201	0.00221	0.00222	0.00232	0.00228	0.00219	0.00233	0.00241	0.00246
1652.72	0.00149	0.00179	0.002	0.00219	0.00221	0.0023	0.00227	0.00217	0.00232	0.0024	0.00244
1653.69	0.00148	0.00178	0.00198	0.00217	0.00219	0.00229	0.00225	0.00216	0.0023	0.00238	0.00243
1654.65	0.00146	0.00176	0.00197	0.00216	0.00217	0.00228	0.00224	0.00214	0.00228	0.00237	0.00241
1655.62	0.00145	0.00175	0.00195	0.00213	0.00216	0.00226	0.00223	0.00213	0.00226	0.00235	0.0024
1656.58	0.00144	0.00173	0.00193	0.00211	0.00213	0.00224	0.00221	0.00211	0.00225	0.00233	0.00238
1657.54	0.00142	0.0017	0.00191	0.00209	0.00211	0.00222	0.00219	0.0021	0.00223	0.00231	0.00236
1658.51	0.00141	0.00168	0.00189	0.00207	0.00208	0.0022	0.00217	0.00208	0.00221	0.00228	0.00234
1659.47	0.0014	0.00166	0.00187	0.00205	0.00206	0.00218	0.00215	0.00207	0.00219	0.00226	0.00232
1660.44	0.00138	0.00164	0.00185	0.00203	0.00203	0.00216	0.00214	0.00205	0.00217	0.00223	0.0023
1661.4	0.00137	0.00163	0.00183	0.002	0.00201	0.00214	0.00212	0.00204	0.00215	0.00221	0.00229
1662.37	0.00136	0.00161	0.00181	0.00198	0.00199	0.00212	0.0021	0.00203	0.00214	0.00219	0.00227
1663.33	0.00134	0.0016	0.0018	0.00197	0.00197	0.0021	0.00209	0.00202	0.00212	0.00217	0.00226
1664.29	0.00133	0.00159	0.00179	0.00195	0.00196	0.00209	0.00208	0.00201	0.00211	0.00215	0.00225
1665.26	0.00132	0.00158	0.00177	0.00193	0.00195	0.00208	0.00207	0.002	0.0021	0.00214	0.00224
1666.22	0.00132	0.00157	0.00177	0.00192	0.00194	0.00208	0.00206	0.002	0.0021	0.00213	0.00224
1667.19	0.00131	0.00157	0.00176	0.00191	0.00194	0.00207	0.00206	0.00199	0.00209	0.00212	0.00223
1668.15	0.0013	0.00156	0.00175	0.00191	0.00194	0.00207	0.00206	0.00199	0.00208	0.00212	0.00223
1669.12	0.00129	0.00156	0.00175	0.0019	0.00194	0.00207	0.00205	0.00199	0.00208	0.00212	0.00223
1670.08	0.00129	0.00155	0.00175	0.0019	0.00194	0.00207	0.00205	0.00199	0.00208	0.00212	0.00223
1671.04	0.00128	0.00155	0.00175	0.0019	0.00194	0.00208	0.00206	0.00199	0.00208	0.00212	0.00224
1672.01	0.00128	0.00155	0.00175	0.00191	0.00195	0.00208	0.00206	0.002	0.00208	0.00213	0.00224
1672.97	0.00128	0.00155	0.00176	0.00191	0.00196	0.00209	0.00207	0.00201	0.00209	0.00214	0.00225
1673.94	0.00127	0.00155	0.00176	0.00192	0.00196	0.00209	0.00207	0.00201	0.00209	0.00215	0.00226
1674.9	0.00127	0.00155	0.00177	0.00193	0.00197	0.0021	0.00207	0.00202	0.0021	0.00216	0.00227
1675.87	0.00126	0.00155	0.00177	0.00193	0.00197	0.0021	0.00208	0.00202	0.0021	0.00217	0.00227
1676.83	0.00126	0.00154	0.00177	0.00193	0.00196	0.00209	0.00207	0.00202	0.00209	0.00217	0.00227
1677.79	0.00125	0.00153	0.00176	0.00192	0.00195	0.00209	0.00206	0.00201	0.00208	0.00217	0.00226
1678.76	0.00124	0.00152	0.00175	0.00191	0.00194	0.00208	0.00205	0.002	0.00207	0.00216	0.00225
1679.72	0.00123	0.00151	0.00174	0.00189	0.00193	0.00206	0.00204	0.00199	0.00205	0.00214	0.00223
1680.69	0.00121	0.00149	0.00173	0.00187	0.00191	0.00205	0.00202	0.00197	0.00203	0.00213	0.0022
1681.65	0.0012	0.00147	0.00171	0.00186	0.00189	0.00203	0.002	0.00195	0.00201	0.00211	0.00218
1682.62	0.00119	0.00146	0.0017	0.00184	0.00188	0.00202	0.00199	0.00193	0.00199	0.00209	0.00216
1683.58	0.00118	0.00145	0.00169	0.00183	0.00187	0.002	0.00197	0.00191	0.00197	0.00208	0.00214
1684.54	0.00117	0.00144	0.00168	0.00182	0.00186	0.00199	0.00196	0.0019	0.00195	0.00206	0.00213
1685.51	0.00116	0.00144	0.00168	0.00182	0.00186	0.00199	0.00196	0.00189	0.00195	0.00206	0.00212
1686.47	0.00116	0.00144	0.00169	0.00182	0.00186	0.00199	0.00196	0.00189	0.00194	0.00205	0.00212
1687.44	0.00115	0.00144	0.00169	0.00183	0.00187	0.00199	0.00196	0.00189	0.00194	0.00206	0.00212
1688.4	0.00115	0.00145	0.0017	0.00184	0.00188	0.002	0.00197	0.0019	0.00194	0.00206	0.00213
1689.36	0.00114	0.00145	0.0017	0.00184	0.00188	0.002	0.00197	0.0019	0.00194	0.00207	0.00214
1690.33	0.00114	0.00145	0.0017	0.00184	0.00188	0.002	0.00197	0.0019	0.00194	0.00207	0.00214
1691.29	0.00113	0.00144	0.0017	0.00184	0.00188	0.002	0.00197	0.0019	0.00194	0.00207	0.00214
1692.26	0.00112	0.00143	0.00168	0.00183	0.00187	0.002	0.00196	0.00189	0.00193	0.00206	0.00213
1693.22	0.00111	0.00141	0.00167	0.00181	0.00185	0.00199	0.00195	0.00188	0.00191	0.00205	0.00212
1694.19	0.0011	0.0014	0.00165	0.0018	0.00184	0.00197	0.00193	0.00187	0.0019	0.00203	0.0021
1695.15	0.00109	0.00138	0.00163	0.00178	0.00182	0.00196	0.00191	0.00186	0.00188	0.00201	0.00208
1696.11	0.00108	0.00136	0.00161	0.00176	0.0018	0.00194	0.0019	0.00184	0.00186	0.00199	0.00206
1697.08	0.00107	0.00135	0.00159	0.00175	0.00178	0.00193	0.00188	0.00183	0.00185	0.00197	0.00205
1698.04	0.00106	0.00134	0.00157	0.00173	0.00177	0.00191	0.00187	0.00181	0.00183	0.00196	0.00203
1699.01	0.00105	0.00133	0.00156	0.00173	0.00176	0.0019	0.00186	0.0018	0.00182	0.00195	0.00201
1699.97	0.00105	0.00132	0.00155	0.00172	0.00174	0.00189	0.00185	0.00179	0.00181	0.00193	0.002
1700.93	0.00104	0.00131	0.00154	0.00171	0.00173	0.00188	0.00184	0.00178	0.0018	0.00192	0.00198
1701.9	0.00103	0.0013	0.00153	0.00171	0.00172	0.00187	0.00183	0.00178	0.0018	0.00191	0.00197
1702.86	0.00102	0.00129	0.00153	0.0017	0.00171	0.00186	0.00183	0.00177	0.0018	0.00191	0.00196
1703.83	0.00102	0.00129	0.00152	0.0017	0.0017	0.00185	0.00182	0.00176	0.00179	0.0019	0.00195
1704.79	0.00101	0.00128	0.00151	0.00169	0.00169	0.00184	0.00181	0.00176	0.00179	0.00189	0.00194
1705.76	0.00101	0.00127	0.0015	0.00169	0.00168	0.00183	0.0018	0.00175	0.00179	0.00189	0.00193
1706.72	0.001	0.00125	0.00149	0.00168	0.00167	0.00181	0.00178	0.00174	0.00178	0.00187	0.00191
1707.68	0.000994166	0.00124	0.00147	0.00166	0.00165	0.00179	0.00176	0.00172	0.00177	0.00185	0.00189
1708.65	0.000983435	0.00122	0.00145	0.00164	0.00163	0.00177	0.00173	0.0017	0.00176	0.00183	0.00186
1709.61	0.000970724	0.0012	0.00143	0.00161	0.00161	0.00173	0.0017	0.00167	0.00174	0.0018	0.00183
1710.58	0.000957003	0.00117	0.0014	0.00158	0.00158	0.0017	0.00167	0.00164	0.00172	0.00177	0.0018
1711.54	0.000943142	0.00115	0.00138	0.00155	0.00155	0.00167	0.00165	0.00161	0.0017	0.00173	0.00176
1712.51	0.000929668	0.00113	0.00136	0.00153	0.00153	0.00164	0.00162	0.00159	0.00167	0.0017	0.00173
1713.47	0.000916783	0.00111	0.00133	0.0015	0.0015	0.00161	0.0016	0.00156	0.00165	0.00167	0.0017
1714.43	0.000904551	0.0011	0.00132	0.00148	0.00148	0.00158	0.00157	0.00153	0.00163	0.00164	0.00167
1715.4	0.000893071	0.00108	0.0013	0.00146	0.00146	0.00156	0.00155	0.00151	0.00161	0.00161	0.00165
1716.36	0.000882504	0.00107	0.00128	0.00144	0.00145	0.00154	0.00154	0.00148	0.00159	0.00159	0.00163
1717.33	0.000873085	0.00106	0.00127	0.00143	0.00144	0.00152	0.00152	0.00147	0.00158	0.00157	0.00161
1718.29	0.000865016	0.00106	0.00126	0.00142	0.00143	0.00151	0.00151	0.00145	0.00156	0.00156	0.0016
1719.26	0.000858381	0.00105	0.00125	0.00141	0.00142	0.0015	0.0015	0.00144	0.00156	0.00155	0.0016
1720.22	0.000853099	0.00105	0.00125	0.00141	0.00142	0.00149	0.0015	0.00143	0.00155	0.00155	0.00159
1721.18	0.000848851	0.00105	0.00125	0.00141	0.00142	0.00149	0.00149	0.00143	0.00154	0.00154	0.0016
1722.15	0.000845116	0.00105	0.00125	0.00141	0.00143	0.00148	0.00149	0.00142	0.00154	0.00154	0.0016
1723.11	0.000841195	0.00105	0.00125	0.00141	0.00143	0.00148	0.00149	0.00142	0.00153	0.00154	0.0016
1724.08	0.000836409	0.00105	0.00124	0.00141	0.00143	0.00147	0.00149	0.00142	0.00153	0.00154	0.00161
1725.04	0.000830356	0.00104	0.00124	0.0014	0.00142	0.00147	0.00148	0.00141	0.00152	0.00154	0.00161
1726.01	0.000823215	0.00103	0.00123	0.00139	0.00141	0.00146	0.00147	0.0014	0.00151	0.00153	0.0016
1726.97	0.000815771	0.00103	0.00122	0.00138	0.0014	0.00145	0.00146	0.0014	0.0015	0.00152	0.0016
1727.93	0.000809112	0.00102	0.00121	0.00137	0.00139	0.00144	0.00146	0.00139	0.00149	0.00152	0.00159
1728.9	0.000804053	0.00101	0.00121	0.00137	0.00138	0.00143	0.00145	0.00138	0.00148	0.00151	0.00159
1729.86	0.000800918	0.00101	0.0012	0.00137	0.00138	0.00143	0.00145	0.00138	0.00148	0.00151	0.00159
1730.83	0.000799652	0.00101	0.0012	0.00137	0.00138	0.00143	0.00145	0.00138	0.00148	0.00151	0.00159
1731.79	0.00080009	0.00101	0.00121	0.00138	0.00138	0.00143	0.00146	0.00139	0.00148	0.00151	0.0016
1732.76	0.000802085	0.00101	0.00121	0.00138	0.00138	0.00144	0.00146	0.00139	0.00148	0.00152	0.0016
1733.72	0.000805494	0.00102	0.00122	0.00139	0.00139	0.00145	0.00147	0.0014	0.00149	0.00153	0.00161
1734.68	0.000810095	0.00102	0.00123	0.00141	0.0014	0.00146	0.00148	0.00141	0.0015	0.00154	0.00163
1735.65	0.000815503	0.00103	0.00125	0.00142	0.00142	0.00147	0.00149	0.00142	0.00151	0.00156	0.00164
1736.61	0.000821127	0.00104	0.00126	0.00143	0.00143	0.00149	0.0015	0.00143	0.00152	0.00157	0.00166
1737.58	0.000826158	0.00104	0.00127	0.00145	0.00144	0.0015	0.00151	0.00144	0.00153	0.00158	0.00167
1738.54	0.000829696	0.00105	0.00128	0.00146	0.00145	0.00151	0.00152	0.00145	0.00154	0.00159	0.00169
1739.51	0.000830945	0.00105	0.00129	0.00146	0.00145	0.00152	0.00153	0.00145	0.00155	0.0016	0.0017
1740.47	0.000829437	0.00105	0.00129	0.00146	0.00145	0.00152	0.00153	0.00146	0.00155	0.00161	0.0017
1741.43	0.000825204	0.00105	0.00129	0.00146	0.00144	0.00152	0.00153	0.00145	0.00155	0.0016	0.0017
1742.4	0.000818723	0.00104	0.00129	0.00145	0.00143	0.00151	0.00153	0.00145	0.00154	0.0016	0.00169
1743.36	0.00081078	0.00104	0.00128	0.00143	0.00141	0.0015	0.00152	0.00143	0.00153	0.00159	0.00168
1744.33	0.000802238	0.00103	0.00127	0.00141	0.00139	0.00148	0.00151	0.00142	0.00151	0.00157	0.00166
1745.29	0.000793851	0.00102	0.00126	0.0014	0.00138	0.00147	0.0015	0.00141	0.0015	0.00156	0.00164
1746.26	0.000786091	0.00101	0.00125	0.00138	0.00136	0.00146	0.00149	0.00139	0.00149	0.00154	0.00162
1747.22	0.000779109	0.000998513	0.00124	0.00137	0.00135	0.00144	0.00148	0.00138	0.00147	0.00153	0.0016
1748.18	0.000772804	0.000992327	0.00123	0.00136	0.00134	0.00143	0.00147	0.00137	0.00146	0.00152	0.00159
1749.15	0.000766911	0.000987414	0.00122	0.00135	0.00133	0.00142	0.00146	0.00136	0.00145	0.00151	0.00157
1750.11	0.000761053	0.000983241	0.00121	0.00134	0.00132	0.00141	0.00145	0.00135	0.00144	0.0015	0.00156
1751.08	0.000754855	0.00097922	0.0012	0.00133	0.00131	0.0014	0.00145	0.00134	0.00143	0.00149	0.00154
1752.04	0.00074797	0.000974787	0.00119	0.00131	0.00129	0.00139	0.00144	0.00133	0.00142	0.00148	0.00152
1753.01	0.000740152	0.000969498	0.00117	0.0013	0.00128	0.00137	0.00142	0.00132	0.00141	0.00146	0.00151
1753.97	0.000731287	0.000963078	0.00116	0.00129	0.00126	0.00136	0.00141	0.00131	0.00139	0.00145	0.00149
1754.93	0.00072143	0.000955435	0.00115	0.00127	0.00124	0.00134	0.0014	0.00129	0.00138	0.00143	0.00146
1755.9	0.000710809	0.000946627	0.00113	0.00125	0.00122	0.00133	0.00138	0.00128	0.00136	0.00141	0.00144
1756.86	0.000699861	0.000936935	0.00111	0.00123	0.0012	0.00131	0.00136	0.00127	0.00134	0.00139	0.00141
1757.83	0.00068918	0.000926836	0.0011	0.00122	0.00119	0.00129	0.00135	0.00125	0.00132	0.00137	0.00139
1758.79	0.000679424	0.000916996	0.00108	0.0012	0.00117	0.00128	0.00133	0.00124	0.00131	0.00136	0.00137
1759.76	0.000671112	0.000908105	0.00107	0.00119	0.00117	0.00127	0.00132	0.00123	0.00129	0.00134	0.00135
1760.72	0.000664464	0.000900633	0.00106	0.00118	0.00116	0.00126	0.00131	0.00123	0.00128	0.00133	0.00134
1761.68	0.000659304	0.000894657	0.00105	0.00117	0.00116	0.00126	0.0013	0.00122	0.00128	0.00132	0.00133
1762.65	0.000655214	0.000889857	0.00104	0.00116	0.00116	0.00126	0.00129	0.00122	0.00127	0.00132	0.00132
1763.61	0.000651727	0.000885736	0.00104	0.00116	0.00116	0.00126	0.00129	0.00122	0.00127	0.00131	0.00132
1764.58	0.000648492	0.000881852	0.00103	0.00116	0.00116	0.00126	0.00128	0.00122	0.00126	0.00131	0.00132
1765.54	0.000645292	0.000877898	0.00102	0.00116	0.00116	0.00126	0.00128	0.00122	0.00126	0.0013	0.00132
1766.5	0.000642062	0.000873746	0.00102	0.00115	0.00115	0.00126	0.00127	0.00121	0.00125	0.0013	0.00131
1767.47	0.00063884	0.000869427	0.00101	0.00115	0.00115	0.00126	0.00127	0.00121	0.00124	0.00129	0.00131
1768.43	0.000635741	0.000865072	0.00101	0.00115	0.00115	0.00126	0.00127	0.00121	0.00123	0.00129	0.00131
1769.4	0.000632886	0.000860876	0.001	0.00114	0.00114	0.00126	0.00126	0.0012	0.00122	0.00128	0.00131
1770.36	0.000630376	0.000857025	0.001	0.00114	0.00114	0.00125	0.00126	0.0012	0.00121	0.00128	0.0013
1771.33	0.000628246	0.000853606	0.000998963	0.00113	0.00114	0.00125	0.00125	0.0012	0.0012	0.00127	0.0013
1772.29	0.000626453	0.00085057	0.000997163	0.00113	0.00114	0.00125	0.00125	0.00119	0.00119	0.00127	0.0013
1773.25	0.000624903	0.000847757	0.000995367	0.00112	0.00114	0.00124	0.00125	0.00119	0.00118	0.00126	0.0013
1774.22	0.000623513	0.000844968	0.00099321	0.00112	0.00113	0.00124	0.00125	0.00119	0.00118	0.00126	0.00131
1775.18	0.000622228	0.00084204	0.000990497	0.00111	0.00113	0.00123	0.00124	0.00118	0.00118	0.00126	0.00131
1776.15	0.000621045	0.000838921	0.000987208	0.00111	0.00112	0.00123	0.00124	0.00118	0.00117	0.00125	0.00131
1777.11	0.000619992	0.000835641	0.000983435	0.00111	0.00112	0.00123	0.00124	0.00118	0.00117	0.00125	0.00131
1778.08	0.000619125	0.000832329	0.000979328	0.0011	0.00111	0.00122	0.00123	0.00117	0.00117	0.00125	0.00131
1779.04	0.000618496	0.000829169	0.000975025	0.0011	0.00111	0.00122	0.00123	0.00117	0.00117	0.00124	0.0013
1780	0.000618137	0.000826369	0.000970632	0.00109	0.0011	0.00121	0.00123	0.00116	0.00116	0.00123	0.0013
1780.97	0.000618027	0.000824144	0.000966253	0.00108	0.0011	0.00121	0.00122	0.00116	0.00116	0.00123	0.00129
1781.93	0.000618096	0.000822649	0.000962011	0.00108	0.00109	0.0012	0.00122	0.00116	0.00116	0.00122	0.00129
1782.9	0.000618223	0.00082195	0.000958065	0.00107	0.00109	0.0012	0.00122	0.00115	0.00116	0.00122	0.00128
1783.86	0.000618284	0.000821991	0.000954568	0.00107	0.00108	0.0012	0.00122	0.00115	0.00116	0.00121	0.00128
1784.83	0.000618175	0.000822584	0.000951598	0.00107	0.00108	0.00119	0.00122	0.00115	0.00116	0.00121	0.00128
1785.79	0.000617856	0.000823469	0.00094917	0.00107	0.00108	0.00119	0.00121	0.00115	0.00116	0.00121	0.00127
1786.75	0.000617316	0.000824348	0.000947221	0.00107	0.00108	0.00119	0.00121	0.00115	0.00116	0.00121	0.00127
1787.72	0.000616586	0.000824919	0.00094564	0.00107	0.00108	0.00119	0.00121	0.00115	0.00117	0.00121	0.00127
1788.68	0.000615676	0.000824897	0.000944269	0.00107	0.00108	0.00119	0.00121	0.00115	0.00117	0.00121	0.00128
1789.65	0.000614604	0.000824064	0.000942954	0.00107	0.00108	0.0012	0.00121	0.00114	0.00117	0.00121	0.00128
1790.61	0.000613372	0.000822301	0.000941562	0.00107	0.00108	0.0012	0.00121	0.00114	0.00118	0.00121	0.00128
1791.58	0.000611975	0.000819625	0.000940016	0.00107	0.00107	0.0012	0.00121	0.00114	0.00118	0.00121	0.00127
1792.54	0.000610411	0.00081619	0.000938316	0.00107	0.00107	0.0012	0.0012	0.00114	0.00118	0.00121	0.00127
1793.5	0.000608646	0.000812215	0.000936464	0.00107	0.00107	0.00119	0.0012	0.00114	0.00117	0.00121	0.00127
1794.47	0.000606605	0.000807903	0.000934415	0.00107	0.00106	0.00119	0.00119	0.00113	0.00117	0.0012	0.00126
1795.43	0.000604174	0.000803383	0.000932011	0.00107	0.00106	0.00119	0.00119	0.00113	0.00116	0.0012	0.00126
1796.4	0.000601208	0.000798657	0.000928986	0.00107	0.00106	0.00118	0.00118	0.00112	0.00116	0.0012	0.00125
1797.36	0.000597581	0.000793655	0.000925017	0.00106	0.00106	0.00118	0.00118	0.00112	0.00115	0.0012	0.00124
1798.32	0.000593219	0.000788245	0.000919774	0.00106	0.00105	0.00117	0.00117	0.00111	0.00115	0.00119	0.00124
1799.29	0.000588158	0.0007823	0.000913028	0.00106	0.00104	0.00116	0.00117	0.0011	0.00114	0.00119	0.00123
1800.25	0.000582556	0.000775737	0.000904724	0.00105	0.00104	0.00115	0.00116	0.00109	0.00113	0.00118	0.00122
1801.22	0.000576696	0.00076856	0.000895066	0.00105	0.00103	0.00114	0.00115	0.00108	0.00112	0.00117	0.00121
1802.18	0.000570906	0.000760862	0.000884461	0.00104	0.00101	0.00113	0.00114	0.00107	0.00111	0.00117	0.0012
1803.15	0.000565466	0.000752788	0.000873429	0.00103	0.001	0.00111	0.00113	0.00106	0.0011	0.00116	0.00118
1804.11	0.000560499	0.000744472	0.000862392	0.00102	0.000989314	0.0011	0.00112	0.00105	0.00109	0.00114	0.00117
1805.07	0.000555936	0.000735995	0.000851554	0.00101	0.000976604	0.00108	0.00111	0.00103	0.00108	0.00113	0.00115
1806.04	0.000551554	0.000727395	0.000840888	0.001	0.000964354	0.00107	0.0011	0.00102	0.00107	0.00112	0.00114
1807	0.000547097	0.000718726	0.000830257	0.000991938	0.000952701	0.00106	0.00109	0.00101	0.00106	0.00111	0.00112
1807.97	0.000542342	0.000710092	0.000819521	0.000981015	0.000941676	0.00104	0.00108	0.001	0.00105	0.00109	0.00111
1808.93	0.000537201	0.000701708	0.000808669	0.000970225	0.000931369	0.00103	0.00107	0.000991741	0.00104	0.00108	0.00109
1809.9	0.000531751	0.000693866	0.000797855	0.000960074	0.000921951	0.00102	0.00106	0.000981713	0.00103	0.00107	0.00108
1810.86	0.000526217	0.000686914	0.000787425	0.000951131	0.00091371	0.00101	0.00105	0.00097215	0.00103	0.00106	0.00106
1811.82	0.000520926	0.000681178	0.000777858	0.000943928	0.000906969	0.000998828	0.00104	0.000963494	0.00102	0.00105	0.00105
1812.79	0.000516233	0.000676914	0.000769671	0.000938841	0.000902053	0.000992934	0.00104	0.000956268	0.00102	0.00104	0.00104
1813.75	0.000512459	0.000674273	0.000763319	0.000936038	0.000899173	0.000989816	0.00103	0.000950949	0.00102	0.00104	0.00103
1814.72	0.000509838	0.000673279	0.000759102	0.000935453	0.000898389	0.000989569	0.00103	0.000947834	0.00102	0.00104	0.00103
1815.68	0.000508489	0.000673798	0.000757094	0.000936788	0.000899589	0.000992053	0.00103	0.000946983	0.00102	0.00104	0.00103
1816.64	0.000508394	0.000675539	0.000757108	0.000939534	0.000902484	0.000996863	0.00104	0.000948156	0.00103	0.00104	0.00103
1817.61	0.000509389	0.000678052	0.000758691	0.000943026	0.000906623	0.001	0.00104	0.00095081	0.00103	0.00104	0.00104
1818.57	0.000511206	0.000680823	0.00076123	0.000946529	0.000911459	0.00101	0.00105	0.000954211	0.00104	0.00105	0.00104
1819.54	0.000513498	0.000683374	0.000764107	0.00094942	0.000916467	0.00102	0.00105	0.000957608	0.00104	0.00105	0.00104
1820.5	0.000515958	0.000685409	0.000766875	0.000951338	0.000921281	0.00103	0.00105	0.000960419	0.00105	0.00105	0.00105
1821.47	0.000518332	0.000686857	0.000769344	0.000952236	0.000925726	0.00103	0.00106	0.00096235	0.00105	0.00106	0.00105
1822.43	0.000520494	0.000687873	0.000771574	0.000952375	0.000929847	0.00104	0.00106	0.00096342	0.00106	0.00106	0.00105
1823.39	0.000522435	0.000688742	0.000773776	0.000952198	0.000933808	0.00104	0.00106	0.000963863	0.00106	0.00106	0.00105
1824.36	0.000524247	0.000689789	0.000776201	0.000952192	0.000937815	0.00105	0.00106	0.000964001	0.00106	0.00107	0.00105
1825.32	0.000526102	0.000691287	0.000779063	0.000952764	0.00094206	0.00105	0.00107	0.000964171	0.00106	0.00107	0.00105
1826.29	0.000528204	0.000693449	0.000782523	0.000954201	0.000946712	0.00105	0.00107	0.000964677	0.00106	0.00107	0.00105
1827.25	0.000530757	0.00069641	0.000786691	0.000956635	0.000951918	0.00106	0.00107	0.000965791	0.00106	0.00107	0.00105
1828.22	0.000533956	0.000700285	0.000791672	0.000960078	0.00095783	0.00106	0.00107	0.000967756	0.00106	0.00108	0.00106
1829.18	0.000537958	0.000705152	0.000797559	0.000964453	0.000964583	0.00106	0.00108	0.000970805	0.00106	0.00108	0.00106
1830.14	0.000542849	0.000711048	0.000804426	0.000969629	0.000972281	0.00107	0.00108	0.000975104	0.00107	0.00108	0.00106
1831.11	0.000548634	0.000717926	0.000812242	0.000975429	0.000980913	0.00107	0.00109	0.000980715	0.00107	0.00109	0.00107
1832.07	0.000555209	0.00072557	0.000820805	0.000981582	0.000990297	0.00108	0.00109	0.000987507	0.00108	0.00109	0.00108
1833.04	0.000562304	0.000733498	0.000829585	0.000987667	0.000999932	0.00109	0.0011	0.000995046	0.00109	0.0011	0.00108
1834	0.000569502	0.00074096	0.000837759	0.00099309	0.00101	0.00109	0.00111	0.001	0.00109	0.00111	0.00109
1834.97	0.00057624	0.000747021	0.000844309	0.000997126	0.00102	0.0011	0.00111	0.00101	0.0011	0.00111	0.0011
1835.93	0.000581941	0.000750846	0.000848317	0.000999149	0.00102	0.0011	0.00112	0.00101	0.00111	0.00112	0.0011
1836.89	0.000586164	0.000751954	0.000849265	0.000998842	0.00102	0.0011	0.00112	0.00102	0.00111	0.00112	0.00111
1837.86	0.000588718	0.000750407	0.000847243	0.00099637	0.00102	0.0011	0.00112	0.00102	0.00111	0.00112	0.0011
1838.82	0.000589684	0.000746724	0.000842896	0.000992353	0.00102	0.00109	0.00111	0.00101	0.00111	0.00111	0.0011
1839.79	0.000589341	0.0007417	0.000837188	0.00098766	0.00101	0.00108	0.00111	0.00101	0.0011	0.00111	0.0011
1840.75	0.000588034	0.000736147	0.000831106	0.000983131	0.00101	0.00108	0.00111	0.001	0.0011	0.0011	0.00109
1841.72	0.000586093	0.000730731	0.000825423	0.000979393	0.000999965	0.00107	0.0011	0.000998514	0.00109	0.00109	0.00108
1842.68	0.00058377	0.000725888	0.000820609	0.000976762	0.000993249	0.00106	0.0011	0.000993868	0.00109	0.00109	0.00108
1843.64	0.000581262	0.000721868	0.00081685	0.000975247	0.000987197	0.00105	0.00109	0.000990005	0.00109	0.00108	0.00108
1844.61	0.000578699	0.000718745	0.000814116	0.000974619	0.000981985	0.00105	0.00109	0.000987043	0.00108	0.00108	0.00107
1845.57	0.00057621	0.000716523	0.000812277	0.000974543	0.000977655	0.00105	0.00109	0.000984958	0.00108	0.00107	0.00107
1846.54	0.000573897	0.000715086	0.000811116	0.000974619	0.000974108	0.00104	0.00109	0.000983603	0.00108	0.00107	0.00107
1847.5	0.000571857	0.000714236	0.000810382	0.000974483	0.000971135	0.00104	0.00109	0.000982734	0.00108	0.00107	0.00107
1848.46	0.000570116	0.000713655	0.000809763	0.000973819	0.000968444	0.00104	0.00109	0.000982028	0.00108	0.00107	0.00107
1849.43	0.000568638	0.000712956	0.00080893	0.00097239	0.000965689	0.00104	0.00109	0.000981114	0.00108	0.00107	0.00107
1850.39	0.000567301	0.000711744	0.000807561	0.000970051	0.000962541	0.00103	0.00109	0.000979646	0.00108	0.00107	0.00107
1851.36	0.000565931	0.000709711	0.000805433	0.000966762	0.000958778	0.00103	0.00109	0.000977389	0.00108	0.00106	0.00107
1852.32	0.000564367	0.000706776	0.000802516	0.000962672	0.000954393	0.00103	0.00109	0.000974324	0.00108	0.00106	0.00107
1853.29	0.000562567	0.000703229	0.00079911	0.000958179	0.00094971	0.00102	0.00108	0.00097076	0.00107	0.00106	0.00106
1854.25	0.000560649	0.000699715	0.000795825	0.000953942	0.00094536	0.00102	0.00108	0.000967336	0.00107	0.00105	0.00106
1855.21	0.000558938	0.000697144	0.00079348	0.000950801	0.000942183	0.00101	0.00108	0.000964965	0.00106	0.00105	0.00106
1856.18	0.000557854	0.000696369	0.000792827	0.000949512	0.000940931	0.00101	0.00108	0.000964539	0.00106	0.00105	0.00106
1857.14	0.000557767	0.000697869	0.000794252	0.000950477	0.000942002	0.00101	0.00108	0.000966608	0.00106	0.00105	0.00107
1858.11	0.000558851	0.000701534	0.000797625	0.000953531	0.000945263	0.00102	0.00109	0.000971136	0.00106	0.00105	0.00107
1859.07	0.000561012	0.000706725	0.000802339	0.000957976	0.00095009	0.00102	0.00109	0.000977464	0.00106	0.00105	0.00108
1860.04	0.000563948	0.000712512	0.00080757	0.000962834	0.000955641	0.00103	0.0011	0.000984565	0.00107	0.00106	0.00109
1861	0.000567263	0.000717999	0.000812557	0.000967186	0.000961096	0.00103	0.0011	0.000991377	0.00107	0.00107	0.0011
1861.96	0.000570598	0.000722508	0.000816758	0.000970421	0.000965874	0.00103	0.00111	0.000997095	0.00108	0.00107	0.00111
1862.93	0.000573694	0.000725662	0.000819902	0.000972295	0.000969647	0.00104	0.00111	0.001	0.00108	0.00107	0.00111
1863.89	0.000576394	0.000727303	0.000821899	0.000972874	0.000972282	0.00104	0.00111	0.001	0.00108	0.00108	0.00111
1864.86	0.000578647	0.000727461	0.000822802	0.00097245	0.00097377	0.00104	0.00111	0.001	0.00108	0.00108	0.00112
1865.82	0.000580448	0.000726246	0.000822705	0.000971386	0.000974167	0.00104	0.00111	0.001	0.00108	0.00108	0.00112
1866.79	0.000581817	0.000723841	0.000821746	0.000970051	0.00097356	0.00104	0.00111	0.001	0.00108	0.00108	0.00112
1867.75	0.000582765	0.000720499	0.000820075	0.000968736	0.000972089	0.00104	0.00111	0.001	0.00108	0.00108	0.00112
1868.71	0.000583294	0.000716512	0.000817878	0.000967612	0.000969917	0.00104	0.00111	0.000999585	0.00107	0.00108	0.00112
1869.68	0.000583375	0.000712198	0.000815341	0.000966723	0.000967224	0.00105	0.00111	0.000997838	0.00107	0.00107	0.00111
1870.64	0.000582967	0.000707849	0.000812651	0.000966008	0.000964201	0.00105	0.0011	0.000996445	0.00106	0.00107	0.00111
1871.61	0.000582041	0.000703677	0.00080994	0.000965355	0.000960988	0.00105	0.0011	0.000995443	0.00106	0.00107	0.00111
1872.57	0.000580566	0.00069979	0.000807253	0.000964598	0.000957666	0.00105	0.0011	0.00099472	0.00106	0.00107	0.00111
1873.54	0.000578517	0.000696133	0.000804518	0.000963538	0.00095422	0.00105	0.00109	0.000994004	0.00105	0.00107	0.0011
1874.5	0.000575908	0.000692574	0.000801598	0.000961981	0.000950569	0.00104	0.00109	0.000992939	0.00105	0.00107	0.0011
1875.46	0.000572779	0.000688931	0.000798313	0.000959754	0.000946608	0.00104	0.00109	0.000991143	0.00105	0.00106	0.00109
1876.43	0.000569216	0.000685093	0.000794581	0.000956799	0.000942297	0.00104	0.00108	0.000988359	0.00105	0.00106	0.00108
1877.39	0.000565377	0.00068112	0.000790519	0.000953254	0.000937754	0.00104	0.00108	0.000984595	0.00104	0.00106	0.00108
1878.36	0.000561492	0.000677265	0.000786471	0.000949512	0.000933299	0.00103	0.00107	0.000980193	0.00104	0.00105	0.00107
1879.32	0.000557837	0.000673925	0.000782955	0.00094615	0.000929407	0.00103	0.00107	0.000975802	0.00103	0.00105	0.00106
1880.29	0.000554673	0.000671477	0.000780489	0.000943745	0.000926532	0.00103	0.00107	0.000972146	0.00103	0.00105	0.00105
1881.25	0.000552148	0.000670105	0.000779386	0.000942671	0.000924973	0.00103	0.00107	0.000969753	0.00103	0.00105	0.00105
1882.21	0.00055026	0.000669753	0.000779686	0.000942971	0.000924769	0.00103	0.00107	0.000968794	0.00103	0.00105	0.00105
1883.18	0.000548873	0.000670168	0.000781156	0.000944391	0.000925746	0.00103	0.00107	0.000969071	0.00103	0.00105	0.00105
1884.14	0.00054778	0.000671041	0.000783393	0.000946493	0.00092762	0.00103	0.00107	0.000970138	0.00103	0.00105	0.00105
1885.11	0.000546784	0.000672107	0.000785947	0.000948819	0.000930091	0.00103	0.00107	0.000971476	0.00103	0.00105	0.00105
1886.07	0.000545753	0.000673207	0.000788392	0.000950988	0.000932887	0.00103	0.00108	0.000972624	0.00103	0.00105	0.00106
1887.04	0.000544661	0.000674291	0.000790395	0.000952759	0.000935799	0.00103	0.00108	0.000973257	0.00104	0.00106	0.00106
1888	0.000543566	0.000675347	0.000791704	0.000954027	0.000938651	0.00103	0.00108	0.000973187	0.00104	0.00106	0.00106
1888.96	0.000542595	0.000676399	0.000792182	0.000954829	0.000941315	0.00103	0.00109	0.0009724	0.00104	0.00106	0.00106
1889.93	0.000541892	0.000677445	0.000791789	0.00095526	0.000943679	0.00103	0.00109	0.000970981	0.00105	0.00106	0.00106
1890.89	0.000541601	0.000678493	0.000790581	0.000955455	0.000945673	0.00103	0.00109	0.000969109	0.00105	0.00106	0.00106
1891.86	0.000541808	0.000679561	0.000788731	0.000955524	0.00094729	0.00103	0.0011	0.000967014	0.00105	0.00106	0.00106
1892.82	0.00054253	0.000680687	0.000786516	0.000955559	0.000948566	0.00102	0.0011	0.000964914	0.00105	0.00105	0.00106
1893.79	0.000543737	0.000681947	0.000784303	0.000955632	0.000949607	0.00102	0.0011	0.000963039	0.00106	0.00105	0.00106
1894.75	0.000545307	0.000683377	0.000782464	0.000955781	0.000950505	0.00102	0.0011	0.00096153	0.00106	0.00105	0.00106
1895.71	0.00054708	0.000684986	0.000781344	0.000956035	0.000951313	0.00102	0.0011	0.000960471	0.00106	0.00105	0.00106
1896.68	0.000548859	0.000686658	0.000781125	0.000956366	0.000951982	0.00102	0.0011	0.000959813	0.00106	0.00105	0.00106
1897.64	0.00055045	0.000688191	0.000781773	0.000956693	0.000952362	0.00102	0.0011	0.000959399	0.00106	0.00105	0.00106
1898.61	0.000551677	0.000689329	0.000783034	0.000956867	0.000952222	0.00103	0.0011	0.000959003	0.00105	0.00105	0.00106
1899.57	0.000552455	0.000689854	0.00078449	0.000956737	0.000951353	0.00103	0.0011	0.000958398	0.00105	0.00105	0.00106
1900.54	0.000552791	0.000689669	0.00078569	0.000956206	0.000949662	0.00103	0.0011	0.00095745	0.00105	0.00105	0.00106
1901.5	0.000552821	0.000688866	0.000786294	0.000955319	0.000947257	0.00103	0.0011	0.000956221	0.00105	0.00104	0.00106
1902.46	0.000552775	0.000687711	0.000786177	0.000954283	0.000944449	0.00103	0.0011	0.000954956	0.00105	0.00104	0.00106
1903.43	0.000552933	0.000686565	0.000785462	0.000953448	0.000941675	0.00103	0.00109	0.000954034	0.00104	0.00104	0.00105
1904.39	0.000553548	0.000685817	0.000784498	0.00095326	0.000939414	0.00103	0.00109	0.000953913	0.00104	0.00104	0.00105
1905.36	0.000554769	0.000685778	0.000783739	0.000954107	0.000938069	0.00103	0.00109	0.000954977	0.00104	0.00104	0.00105
1906.32	0.000556624	0.000686647	0.000783671	0.000956253	0.000937882	0.00103	0.00108	0.000957493	0.00104	0.00104	0.00105
1907.29	0.000558982	0.000688507	0.000784694	0.000959753	0.00093891	0.00104	0.00108	0.000961524	0.00104	0.00104	0.00105
1908.25	0.000561605	0.000691333	0.000787048	0.000964435	0.000941026	0.00104	0.00108	0.000966959	0.00104	0.00104	0.00105
1909.21	0.000564185	0.000694985	0.00079075	0.000969899	0.000943962	0.00105	0.00109	0.000973507	0.00104	0.00104	0.00106
1910.18	0.000566438	0.00069925	0.000795592	0.000975649	0.000947411	0.00106	0.00109	0.000980775	0.00105	0.00105	0.00106
1911.14	0.000568134	0.000703827	0.000801162	0.000981171	0.000951059	0.00107	0.00109	0.000988286	0.00105	0.00105	0.00107
1912.11	0.00056916	0.00070835	0.000806903	0.000986016	0.000954635	0.00108	0.0011	0.00099554	0.00106	0.00106	0.00107
1913.07	0.00056951	0.000712419	0.000812192	0.000989846	0.000957899	0.00109	0.0011	0.001	0.00106	0.00106	0.00108
1914.03	0.000569247	0.000715637	0.000816414	0.000992426	0.000960612	0.00109	0.0011	0.00101	0.00106	0.00107	0.00108
1915	0.000568499	0.000717692	0.000819076	0.000993624	0.000962606	0.0011	0.0011	0.00101	0.00106	0.00107	0.00108
1915.96	0.000567403	0.000718385	0.000819854	0.000993392	0.00096377	0.0011	0.0011	0.00101	0.00106	0.00107	0.00108
1916.93	0.000566093	0.000717717	0.000818681	0.000991795	0.000964121	0.0011	0.0011	0.00101	0.00106	0.00107	0.00108
1917.89	0.00056469	0.000715866	0.000815757	0.000989027	0.000963837	0.00109	0.00109	0.00101	0.00106	0.00106	0.00108
1918.86	0.000563308	0.000713162	0.000811509	0.000985406	0.00096321	0.00109	0.00109	0.00101	0.00106	0.00106	0.00108
1919.82	0.000562033	0.00070999	0.000806522	0.000981338	0.000962565	0.00109	0.00108	0.001	0.00105	0.00106	0.00108
1920.78	0.000560919	0.000706733	0.000801387	0.00097725	0.000962151	0.00108	0.00108	0.00099976	0.00105	0.00105	0.00107
1921.75	0.000559973	0.000703672	0.000796591	0.00097347	0.000962028	0.00108	0.00108	0.000995817	0.00105	0.00105	0.00107
1922.71	0.000559158	0.000700991	0.000792435	0.000970179	0.000962061	0.00108	0.00108	0.000992212	0.00104	0.00104	0.00106
1923.68	0.000558395	0.000698779	0.000789003	0.000967392	0.000961971	0.00107	0.00108	0.000988969	0.00104	0.00104	0.00106
1924.64	0.00055758	0.000697044	0.000786187	0.000964949	0.000961422	0.00107	0.00108	0.000985968	0.00104	0.00104	0.00106
1925.61	0.000556638	0.00069574	0.000783763	0.000962624	0.000960141	0.00107	0.00108	0.000983055	0.00103	0.00103	0.00105
1926.57	0.000555532	0.000694781	0.000781454	0.000960202	0.000958018	0.00107	0.00107	0.000980084	0.00103	0.00103	0.00105
1927.53	0.000554303	0.000694035	0.000779003	0.000957554	0.000955143	0.00106	0.00107	0.000976997	0.00103	0.00103	0.00105
1928.5	0.000553045	0.000693343	0.000776238	0.00095469	0.00095177	0.00106	0.00107	0.000973804	0.00102	0.00103	0.00105
1929.46	0.0005519	0.000692545	0.000773089	0.000951766	0.000948244	0.00105	0.00107	0.000970576	0.00102	0.00102	0.00104
1930.43	0.000551004	0.000691497	0.000769591	0.000948973	0.000944862	0.00105	0.00106	0.000967382	0.00102	0.00102	0.00104
1931.39	0.000550429	0.000690076	0.000765851	0.000946459	0.00094177	0.00104	0.00106	0.000964253	0.00102	0.00102	0.00103
1932.36	0.000550168	0.000688212	0.000762009	0.000944265	0.000938921	0.00104	0.00106	0.000961179	0.00101	0.00101	0.00103
1933.32	0.000550127	0.000685903	0.000758201	0.000942317	0.000936125	0.00103	0.00106	0.000958134	0.00101	0.00101	0.00103
1934.28	0.000550187	0.000683234	0.000754575	0.000940506	0.00093318	0.00103	0.00106	0.000955136	0.00101	0.00101	0.00102
1935.25	0.000550233	0.00068035	0.000751242	0.000938757	0.000929934	0.00103	0.00106	0.000952259	0.00101	0.00101	0.00102
1936.21	0.000550227	0.000677459	0.0007483	0.000937107	0.000926403	0.00103	0.00106	0.000949647	0.00101	0.001	0.00102
1937.18	0.000550195	0.000674795	0.000745816	0.000935691	0.000922734	0.00103	0.00106	0.000947466	0.00101	0.001	0.00102
1938.14	0.000550216	0.00067257	0.000743804	0.000934686	0.000919134	0.00103	0.00106	0.000945823	0.001	0.001	0.00102
1939.11	0.000550379	0.000670969	0.00074225	0.000934272	0.000915828	0.00102	0.00106	0.000944789	0.001	0.001	0.00102
1940.07	0.000550778	0.000670135	0.000741114	0.000934548	0.00091301	0.00102	0.00106	0.000944358	0.001	0.001	0.00101
1941.03	0.000551475	0.000670114	0.00074033	0.000935479	0.000910797	0.00102	0.00106	0.000944468	0.001	0.00101	0.00101
1942	0.00055251	0.000670871	0.00073984	0.000936926	0.00090928	0.00102	0.00107	0.000945053	0.00101	0.00101	0.00101
1942.96	0.000553886	0.000672224	0.000739571	0.000938629	0.00090849	0.00102	0.00107	0.000946038	0.00101	0.00101	0.00101
1943.93	0.00055559	0.0006739	0.000739469	0.000940299	0.000908444	0.00102	0.00107	0.000947349	0.00101	0.00101	0.00101
1944.89	0.000557597	0.000675553	0.000739478	0.000941673	0.000909122	0.00102	0.00107	0.000948889	0.00101	0.00102	0.00102
1945.86	0.000559861	0.000676855	0.000739557	0.000942565	0.000910466	0.00102	0.00107	0.000950523	0.00101	0.00102	0.00102
1946.82	0.00056231	0.000677536	0.000739688	0.000942893	0.000912373	0.00102	0.00107	0.000952076	0.00101	0.00102	0.00101
1947.78	0.000564837	0.000677464	0.000739876	0.000942691	0.00091468	0.00102	0.00108	0.000953355	0.00101	0.00102	0.00101
1948.75	0.000567323	0.000676669	0.000740156	0.000942081	0.00091721	0.00102	0.00108	0.000954202	0.00101	0.00103	0.00101
1949.71	0.000569655	0.00067534	0.000740622	0.000941257	0.000919808	0.00102	0.00107	0.000954565	0.00101	0.00103	0.00101
1950.68	0.000571759	0.000673789	0.000741416	0.000940491	0.000922406	0.00102	0.00107	0.000954549	0.00101	0.00103	0.00101
1951.64	0.000573649	0.0006724	0.000742714	0.000940094	0.000925044	0.00102	0.00107	0.00095443	0.00101	0.00103	0.00101
1952.6	0.000575414	0.000671558	0.00074469	0.000940379	0.000927858	0.00102	0.00107	0.000954588	0.00101	0.00103	0.001
1953.57	0.0005772	0.00067158	0.000747475	0.000941606	0.000931047	0.00102	0.00107	0.000955427	0.00101	0.00103	0.001
1954.53	0.000579161	0.000672647	0.000751093	0.000943914	0.000934756	0.00102	0.00107	0.00095724	0.00101	0.00103	0.001
1955.5	0.000581389	0.000674802	0.000755459	0.000947258	0.000939037	0.00102	0.00108	0.00096013	0.00102	0.00104	0.001
1956.46	0.000583852	0.000677927	0.00076036	0.000951401	0.00094378	0.00103	0.00108	0.000963954	0.00102	0.00104	0.001
1957.43	0.000586429	0.000681795	0.000765535	0.000955978	0.000948776	0.00103	0.00108	0.0009684	0.00102	0.00104	0.00101
1958.39	0.000588938	0.00068613	0.000770728	0.000960585	0.0009538	0.00103	0.00109	0.000973092	0.00103	0.00105	0.00101
1959.35	0.000591197	0.000690656	0.000775738	0.000964867	0.000958643	0.00104	0.00109	0.000977656	0.00103	0.00105	0.00101
1960.32	0.000593074	0.00069513	0.000780438	0.000968572	0.000963175	0.00104	0.0011	0.000981813	0.00104	0.00105	0.00101
1961.28	0.00059453	0.000699405	0.000784805	0.000971623	0.000967334	0.00105	0.0011	0.000985417	0.00104	0.00106	0.00101
1962.25	0.000595619	0.000703416	0.000788874	0.000974059	0.000971081	0.00105	0.0011	0.000988413	0.00104	0.00106	0.00101
1963.21	0.000596442	0.000707195	0.000792707	0.000976041	0.00097439	0.00105	0.0011	0.000990817	0.00104	0.00106	0.00102
1964.17	0.000597109	0.000710799	0.000796344	0.000977729	0.000977183	0.00105	0.0011	0.000992659	0.00105	0.00106	0.00102
1965.14	0.000597712	0.000714321	0.000799796	0.000979276	0.000979362	0.00106	0.0011	0.000993988	0.00105	0.00106	0.00102
1966.1	0.000598264	0.000717786	0.000803009	0.000980743	0.000980804	0.00106	0.00111	0.000994824	0.00105	0.00106	0.00102
1967.07	0.000598731	0.000721186	0.00080587	0.0009821	0.000981406	0.00106	0.00111	0.000995183	0.00105	0.00106	0.00102
1968.03	0.000599039	0.000724437	0.000808238	0.000983242	0.000981123	0.00106	0.00111	0.000995069	0.00105	0.00106	0.00102
1969	0.000599106	0.00072742	0.000809966	0.000984018	0.000979974	0.00106	0.00111	0.000994475	0.00105	0.00107	0.00103
1969.96	0.000598866	0.000730012	0.000810928	0.000984287	0.000978048	0.00106	0.00112	0.000993383	0.00105	0.00107	0.00103
1970.92	0.000598283	0.000732105	0.000811064	0.000983939	0.000975476	0.00106	0.00112	0.000991772	0.00105	0.00106	0.00103
1971.89	0.000597347	0.000733633	0.000810383	0.000982919	0.000972404	0.00106	0.00112	0.000989623	0.00105	0.00106	0.00103
1972.85	0.000596085	0.000734578	0.000809006	0.00098127	0.000969013	0.00106	0.00112	0.000986978	0.00105	0.00106	0.00103
1973.82	0.000594549	0.000734948	0.000807147	0.000979103	0.000965487	0.00106	0.00112	0.00098394	0.00105	0.00106	0.00103
1974.78	0.000592835	0.000734793	0.000805117	0.000976616	0.000962025	0.00105	0.00112	0.000980704	0.00105	0.00106	0.00103
1975.75	0.000591075	0.000734156	0.00080329	0.000974075	0.000958834	0.00105	0.00112	0.000977554	0.00104	0.00106	0.00103
1976.71	0.000589471	0.00073313	0.000802076	0.0009718	0.000956119	0.00105	0.00111	0.000974837	0.00104	0.00106	0.00104
1977.67	0.000588237	0.000731806	0.00080182	0.000970107	0.000954025	0.00105	0.00111	0.000972881	0.00104	0.00105	0.00104
1978.64	0.000587567	0.000730295	0.000802745	0.000969237	0.0009526	0.00105	0.00111	0.000971919	0.00104	0.00105	0.00104
1979.6	0.000587601	0.000728703	0.000804892	0.000969329	0.00095181	0.00106	0.0011	0.000972029	0.00104	0.00105	0.00104
1980.57	0.000588337	0.000727118	0.000808096	0.000970353	0.000951508	0.00106	0.0011	0.000973077	0.00104	0.00106	0.00105
1981.53	0.000589664	0.000725593	0.000812029	0.000972163	0.000951544	0.00106	0.0011	0.000974785	0.00104	0.00106	0.00105
1982.5	0.000591348	0.000724139	0.000816247	0.000974511	0.000951795	0.00107	0.0011	0.000976778	0.00105	0.00106	0.00105
1983.46	0.000593119	0.000722753	0.000820308	0.000977135	0.000952219	0.00107	0.00111	0.000978704	0.00105	0.00106	0.00106
1984.42	0.000594744	0.000721446	0.000823879	0.000979852	0.000952885	0.00108	0.00111	0.000980311	0.00105	0.00106	0.00106
1985.39	0.000596052	0.000720232	0.000826767	0.00098255	0.000953911	0.00108	0.00111	0.00098149	0.00105	0.00107	0.00106
1986.35	0.00059703	0.000719172	0.000828966	0.000985225	0.000955437	0.00108	0.00111	0.000982306	0.00106	0.00107	0.00106
1987.32	0.00059773	0.00071832	0.000830599	0.00098792	0.00095752	0.00108	0.00111	0.000982931	0.00106	0.00107	0.00107
1988.28	0.000598283	0.000717719	0.000831869	0.000990672	0.000960099	0.00109	0.00111	0.000983592	0.00106	0.00107	0.00107
1989.25	0.000598812	0.000717348	0.000832988	0.000993466	0.000963001	0.00109	0.00111	0.000984516	0.00106	0.00108	0.00107
1990.21	0.000599421	0.000717123	0.000834124	0.00099621	0.000965932	0.00109	0.00111	0.000985853	0.00106	0.00108	0.00107
1991.17	0.000600144	0.000716907	0.000835364	0.00099875	0.000968562	0.00109	0.00111	0.000987651	0.00106	0.00108	0.00107
1992.14	0.000600997	0.000716554	0.00083672	0.001	0.000970607	0.00109	0.00111	0.000989857	0.00107	0.00108	0.00107
1993.1	0.000601964	0.000715966	0.00083814	0.001	0.000971856	0.00109	0.00111	0.00099231	0.00107	0.00109	0.00107
1994.07	0.000603062	0.000715167	0.000839554	0.001	0.000972248	0.00109	0.00111	0.00099481	0.00107	0.00109	0.00107
1995.03	0.000604301	0.000714261	0.000840877	0.001	0.000971848	0.00109	0.00111	0.000997158	0.00107	0.00109	0.00107
1996	0.000605701	0.000713477	0.000842036	0.001	0.000970838	0.0011	0.00111	0.000999186	0.00107	0.00109	0.00107
1996.96	0.000607249	0.000713051	0.000842958	0.001	0.000969463	0.0011	0.00111	0.001	0.00107	0.00109	0.00107
1997.92	0.000608903	0.000713217	0.000843598	0.001	0.000968013	0.0011	0.00111	0.001	0.00107	0.00109	0.00107
1998.89	0.000610569	0.000714111	0.000843916	0.001	0.000966761	0.0011	0.00112	0.001	0.00107	0.00109	0.00107
1999.85	0.000612128	0.00071578	0.000843914	0.001	0.000965936	0.0011	0.00112	0.001	0.00107	0.00109	0.00107
2000.82	0.000613487	0.00071819	0.000843652	0.001	0.000965708	0.0011	0.00112	0.001	0.00107	0.00109	0.00107

## Sheet: Fig.5d
Fig.5d
Wave number / cm-1	Pulse-KOH-NO3-	static-KOH-NO3-		Wave number / cm-1	Pulse-KOH	static-KOH
1099.24	0.000442043	-0.000781823		1099.49	-0.000107824	-0.000251454
1100.21	0.000439605	-0.000783355		1100.46	-7.15609e-05	-0.000246387
1101.17	0.000430382	-0.000786016		1101.42	-3.599e-05	-0.000242691
1102.14	0.000415451	-0.000790027		1102.39	-1.40423e-06	-0.000239816
1103.1	0.00039697	-0.000795512		1103.35	3.1579e-05	-0.000237196
1104.07	0.000377507	-0.00080243		1104.32	6.20903e-05	-0.00023439
1105.03	0.000359502	-0.00081057		1105.28	8.91358e-05	-0.000231188
1105.99	0.00034478	-0.000819577		1106.24	0.000111768	-0.00022764
1106.96	0.000334514	-0.000829021		1107.21	0.000129229	-0.000224016
1107.92	0.000329312	-0.000838471		1108.17	0.000141054	-0.000220724
1108.89	0.000329559	-0.000847569		1109.14	0.000147099	-0.000218194
1109.85	0.000335323	-0.000856083		1110.1	0.0001475	-0.000216776
1110.82	0.000346389	-0.000863918		1111.07	0.000142605	-0.000216683
1111.78	0.000361916	-0.000871105		1112.03	0.000132871	-0.00021799
1112.74	0.000380404	-0.000877752		1112.99	0.000118761	-0.000220665
1113.71	0.000399728	-0.000883966		1113.96	0.000100655	-0.000224611
1114.67	0.000417594	-0.000889786		1114.92	7.87858e-05	-0.000229708
1115.64	0.000432042	-0.000895114		1115.89	5.32189e-05	-0.000235842
1116.6	0.000442139	-0.000899682		1116.85	2.38924e-05	-0.00024291
1117.57	0.000448183	-0.000903058		1117.82	-9.29369e-06	-0.000250813
1118.53	0.00045168	-0.000904714		1118.78	-4.63511e-05	-0.000259441
1119.49	0.000454659	-0.000904114		1119.74	-8.70702e-05	-0.000268656
1120.46	0.000459111	-0.000900817		1120.71	-0.000130917	-0.00027827
1121.42	0.00046629	-0.000894557		1121.67	-0.000176985	-0.000288034
1122.39	0.000476455	-0.000885291		1122.64	-0.000224041	-0.000297635
1123.35	0.00048887	-0.000873186		1123.6	-0.000270653	-0.000306712
1124.31	0.000502308	-0.000858561		1124.57	-0.000315387	-0.000314882
1125.28	0.000515242	-0.000841797		1125.53	-0.00035703	-0.000321767
1126.24	0.000526259	-0.000823242		1126.49	-0.000394753	-0.000327032
1127.21	0.000534006	-0.000803133		1127.46	-0.00042818	-0.00033041
1128.17	0.000537383	-0.000781556		1128.42	-0.000457353	-0.00033171
1129.14	0.000535444	-0.000758443		1129.39	-0.000482614	-0.000330818
1130.1	0.000527691	-0.000733615		1130.35	-0.000504464	-0.000327682
1131.06	0.000514168	-0.000706853		1131.32	-0.000523435	-0.000322297
1132.03	0.000495726	-0.000677979		1132.28	-0.000540019	-0.000314698
1132.99	0.000473947	-0.000646932		1133.24	-0.000554655	-0.000304974
1133.96	0.000450913	-0.000613828		1134.21	-0.000567721	-0.000293287
1134.92	0.000428742	-0.000578978		1135.17	-0.000579529	-0.000279897
1135.88	0.000409266	-0.000542884		1136.14	-0.000590268	-0.00026518
1136.85	0.000393587	-0.000506177		1137.1	-0.000599927	-0.00024962
1137.81	0.000381994	-0.000469535		1138.06	-0.000608231	-0.000233768
1138.78	0.000374053	-0.000433583		1139.03	-0.000614647	-0.000218166
1139.74	0.000369045	-0.00039881		1139.99	-0.000618484	-0.000203236
1140.71	0.000366213	-0.000365521		1140.96	-0.000619056	-0.000189179
1141.67	0.000365093	-0.000333837		1141.92	-0.000615856	-0.000175914
1142.63	0.00036551	-0.000303744		1142.89	-0.000608679	-0.000163106
1143.6	0.000367555	-0.000275166		1143.85	-0.000597659	-0.000150274
1144.56	0.000371393	-0.000248026		1144.81	-0.000583239	-0.000136944
1145.53	0.000377287	-0.0002223		1145.78	-0.000566086	-0.000122785
1146.49	0.000385436	-0.000198013		1146.74	-0.000546977	-0.000107674
1147.46	0.000396024	-0.000175217		1147.71	-0.000526697	-9.17002e-05
1148.42	0.000409093	-0.000153937		1148.67	-0.000505948	-7.511e-05
1149.38	0.000424458	-0.000134142		1149.63	-0.000485302	-5.82256e-05
1150.35	0.000441579	-0.00011572		1150.6	-0.000465191	-4.13618e-05
1151.31	0.000459617	-9.84923e-05		1151.56	-0.000445893	-2.47819e-05
1152.28	0.000477524	-8.22459e-05		1152.53	-0.000427554	-8.6976e-06
1153.24	0.000494372	-6.67618e-05		1153.49	-0.000410222	6.71096e-06
1154.21	0.000509634	-5.18381e-05		1154.46	-0.000393893	2.12738e-05
1155.17	0.000523579	-3.72897e-05		1155.42	-0.000378567	3.48262e-05
1156.13	0.000537179	-2.29301e-05		1156.38	-0.000364284	4.72201e-05
1157.1	0.000551973	-8.55692e-06		1157.35	-0.000351133	5.83469e-05
1158.06	0.000569584	6.05641e-06		1158.31	-0.000339232	6.81614e-05
1159.03	0.000591284	2.1149e-05		1159.28	-0.000328669	7.66883e-05
1159.99	0.000617548	3.6945e-05		1160.24	-0.000319451	8.40126e-05
1160.96	0.000647984	5.36256e-05		1161.21	-0.000311458	9.02573e-05
1161.92	0.000681384	7.13059e-05		1162.17	-0.000304425	9.55562e-05
1162.88	0.000716099	9.00363e-05		1163.13	-0.000297976	0.000100031
1163.85	0.000750417	0.000109821		1164.1	-0.000291678	0.000103769
1164.81	0.000782873	0.000130647		1165.06	-0.000285106	0.000106823
1165.78	0.000812378	0.000152501		1166.03	-0.000277909	0.000109211
1166.74	0.000838301	0.000175381		1166.99	-0.000269849	0.000110932
1167.71	0.00086044	0.000199288		1167.96	-0.000260819	0.000111985
1168.67	0.000878983	0.000224193		1168.92	-0.000250849	0.000112388
1169.63	0.000894545	0.000250023		1169.88	-0.000240085	0.000112189
1170.6	0.000908199	0.000276641		1170.85	-0.000228773	0.000111477
1171.56	0.000921388	0.00030384		1171.81	-0.000217231	0.000110376
1172.53	0.00093575	0.000331355		1172.78	-0.000205817	0.000109033
1173.49	0.000952784	0.000358868		1173.74	-0.000194891	0.000107604
1174.45	0.000973508	0.000386017		1174.71	-0.000184777	0.000106225
1175.42	0.000998066	0.000412406		1175.67	-0.000175725	0.000104999
1176.38	0.00103	0.000437606		1176.63	-0.000167889	0.000103976
1177.35	0.00105	0.00046116		1177.6	-0.000161317	0.000103145
1178.31	0.00108	0.000482602		1178.56	-0.000155977	0.000102435
1179.28	0.00111	0.000501472		1179.53	-0.000151788	0.00010172
1180.24	0.00113	0.000517333		1180.49	-0.000148666	0.000100824
1181.2	0.00114	0.000529778		1181.46	-0.000146559	9.95397e-05
1182.17	0.00115	0.000538419		1182.42	-0.000145466	9.76412e-05
1183.13	0.00115	0.000542873		1183.38	-0.000145437	9.49034e-05
1184.1	0.00114	0.000542721		1184.35	-0.000146554	9.11204e-05
1185.06	0.00113	0.000537483		1185.31	-0.000148918	8.61209e-05
1186.03	0.00112	0.0005266		1186.28	-0.000152622	7.97803e-05
1186.99	0.00111	0.000509435		1187.24	-0.000157748	7.20255e-05
1187.95	0.00109	0.000485289		1188.2	-0.000164366	6.2831e-05
1188.92	0.00107	0.00045343		1189.17	-0.000172538	5.22076e-05
1189.88	0.00104	0.000413123		1190.13	-0.000182328	4.01864e-05
1190.85	0.001	0.000363652		1191.1	-0.000193799	2.68028e-05
1191.81	0.000961303	0.00030434		1192.06	-0.000207014	1.20838e-05
1192.78	0.000906458	0.00023456		1193.03	-0.000222027	-3.95723e-06
1193.74	0.000838078	0.000153747		1193.99	-0.000238878	-2.13183e-05
1194.7	0.000754713	6.14158e-05		1194.95	-0.000257586	-4.00045e-05
1195.67	0.000655727	-4.28152e-05		1195.92	-0.000278148	-6.0021e-05
1196.63	0.000541279	-0.000159204		1196.88	-0.000300536	-8.13678e-05
1197.6	0.000412299	-0.000287868		1197.85	-0.000324697	-0.000104035
1198.56	0.000270273	-0.000428764		1198.81	-0.000350554	-0.000128
1199.53	0.000117015	-0.000581678		1199.78	-0.000378005	-0.000153222
1200.49	-4.55917e-05	-0.000746218		1200.74	-0.000406923	-0.00017964
1201.45	-0.00021579	-0.000921787		1201.7	-0.000437166	-0.00020716
1202.42	-0.00039215	-0.00111		1202.67	-0.000468578	-0.000235657
1203.38	-0.000573604	-0.0013		1203.63	-0.000500991	-0.000264969
1204.35	-0.000759489	-0.00151		1204.6	-0.000534225	-0.0002949
1205.31	-0.000949406	-0.00171		1205.56	-0.00056808	-0.000325232
1206.28	-0.00114	-0.00193		1206.53	-0.000602326	-0.000355726
1207.24	-0.00134	-0.00214		1207.49	-0.000636694	-0.000386138
1208.2	-0.00154	-0.00236		1208.45	-0.000670877	-0.000416216
1209.17	-0.00174	-0.00257		1209.42	-0.000704527	-0.000445707
1210.13	-0.00194	-0.00278		1210.38	-0.000737278	-0.000474351
1211.1	-0.00213	-0.00298		1211.35	-0.000768755	-0.000501879
1212.06	-0.00231	-0.00317		1212.31	-0.000798595	-0.000528017
1213.03	-0.00249	-0.00335		1213.28	-0.000826453	-0.000552484
1213.99	-0.00264	-0.00351		1214.24	-0.000852011	-0.000574996
1214.95	-0.00278	-0.00366		1215.2	-0.000874979	-0.000595279
1215.92	-0.0029	-0.00379		1216.17	-0.000895092	-0.000613065
1216.88	-0.003	-0.0039		1217.13	-0.000912117	-0.000628104
1217.85	-0.00308	-0.00399		1218.1	-0.000925854	-0.000640166
1218.81	-0.00314	-0.00406		1219.06	-0.000936149	-0.000649046
1219.78	-0.00318	-0.0041		1220.03	-0.000942893	-0.000654563
1220.74	-0.00319	-0.00412		1220.99	-0.000946025	-0.000656574
1221.7	-0.00319	-0.00412		1221.95	-0.000945527	-0.000654971
1222.67	-0.00317	-0.0041		1222.92	-0.000941408	-0.000649689
1223.63	-0.00313	-0.00406		1223.88	-0.000933693	-0.000640707
1224.6	-0.00307	-0.00399		1224.85	-0.000922414	-0.000628041
1225.56	-0.003	-0.00391		1225.81	-0.000907606	-0.000611744
1226.53	-0.00291	-0.00381		1226.78	-0.000889312	-0.000591902
1227.49	-0.0028	-0.0037		1227.74	-0.000867595	-0.000568624
1228.45	-0.00268	-0.00357		1228.7	-0.000842548	-0.000542041
1229.42	-0.00255	-0.00343		1229.67	-0.0008143	-0.000512309
1230.38	-0.00241	-0.00328		1230.63	-0.000783025	-0.000479602
1231.35	-0.00226	-0.00312		1231.6	-0.000748925	-0.000444112
1232.31	-0.00211	-0.00296		1232.56	-0.000712231	-0.000406052
1233.28	-0.00195	-0.0028		1233.53	-0.000673186	-0.000365647
1234.24	-0.0018	-0.00263		1234.49	-0.00063204	-0.000323137
1235.2	-0.00164	-0.00247		1235.45	-0.000589042	-0.000278773
1236.17	-0.00149	-0.00231		1236.42	-0.000544441	-0.000232819
1237.13	-0.00134	-0.00215		1237.38	-0.000498481	-0.000185552
1238.1	-0.0012	-0.00199		1238.35	-0.000451406	-0.000137262
1239.06	-0.00107	-0.00184		1239.31	-0.000403454	-8.82462e-05
1240.02	-0.000933738	-0.0017		1240.28	-0.00035486	-3.88045e-05
1240.99	-0.000807779	-0.00156		1241.24	-0.000305847	1.07747e-05
1241.95	-0.000687398	-0.00143		1242.2	-0.000256633	6.02239e-05
1242.92	-0.000572837	-0.00131		1243.17	-0.000207426	0.000109305
1243.88	-0.00046447	-0.0012		1244.13	-0.000158431	0.000157812
1244.85	-0.00036274	-0.00109		1245.1	-0.000109847	0.000205567
1245.81	-0.000268028	-0.000991619		1246.06	-6.18797e-05	0.000252416
1246.77	-0.000180562	-0.000898139		1247.03	-1.47355e-05	0.000298214
1247.74	-0.000100292	-0.000811029		1247.99	3.13732e-05	0.000342825
1248.7	-2.69072e-05	-0.000729981		1248.95	7.62335e-05	0.000386119
1249.67	4.01216e-05	-0.000654691		1249.92	0.000119638	0.00042797
1250.63	0.00010143	-0.000584859		1250.88	0.000161395	0.000468262
1251.6	0.000157644	-0.000520191		1251.85	0.000201342	0.000506892
1252.56	0.000209302	-0.000460388		1252.81	0.000239357	0.000543778
1253.52	0.000256824	-0.000405154		1253.77	0.000275366	0.000578852
1254.49	0.000300556	-0.000354193		1254.74	0.000309345	0.000612067
1255.45	0.000340801	-0.000307208		1255.7	0.000341316	0.000643391
1256.42	0.000377891	-0.000263901		1256.67	0.000371333	0.000672814
1257.38	0.000412194	-0.000223972		1257.63	0.000399465	0.000700342
1258.35	0.000444078	-0.000187125		1258.6	0.00042578	0.000726
1259.31	0.00047388	-0.000153066		1259.56	0.000450331	0.000749835
1260.27	0.000501828	-0.00012152		1260.52	0.00047315	0.00077191
1261.24	0.000528066	-9.22372e-05		1261.49	0.000494249	0.000792303
1262.2	0.000552659	-6.50091e-05		1262.45	0.000513629	0.000811097
1263.17	0.000575645	-3.96715e-05		1263.42	0.000531291	0.00082838
1264.13	0.000597102	-1.61031e-05		1264.38	0.000547244	0.000844234
1265.1	0.000617175	5.78522e-06		1265.35	0.000561514	0.000858737
1266.06	0.000636043	2.60699e-05		1266.31	0.000574146	0.000871959
1267.02	0.000653894	4.4834e-05		1267.27	0.000585196	0.00088397
1267.99	0.00067085	6.21849e-05		1268.24	0.000594729	0.000894838
1268.95	0.000686939	7.8264e-05		1269.2	0.000602804	0.000904638
1269.92	0.000702141	9.32453e-05		1270.17	0.000609472	0.000913452
1270.88	0.000716415	0.000107325		1271.13	0.000614776	0.000921369
1271.85	0.000729811	0.000120708		1272.1	0.000618762	0.000928483
1272.81	0.00074247	0.000133585		1273.06	0.000621484	0.000934889
1273.77	0.000754611	0.000146121		1274.02	0.000623029	0.000940675
1274.74	0.000766435	0.000158438		1274.99	0.000623518	0.000945918
1275.7	0.000778012	0.00017062		1275.95	0.000623111	0.000950683
1276.67	0.000789211	0.000182706		1276.92	0.000622002	0.00095502
1277.63	0.000799672	0.000194712		1277.88	0.000620394	0.000958972
1278.59	0.00080894	0.000206636		1278.85	0.000618483	0.000962576
1279.56	0.000816545	0.000218469		1279.81	0.000616439	0.000965875
1280.52	0.000822195	0.000230208		1280.77	0.000614395	0.000968915
1281.49	0.000825821	0.000241849		1281.74	0.000612448	0.000971752
1282.45	0.000827593	0.00025339		1282.7	0.000610668	0.000974444
1283.42	0.000827811	0.000264822		1283.67	0.000609111	0.000977047
1284.38	0.000826794	0.00027612		1284.63	0.000607827	0.000979611
1285.34	0.00082479	0.000287235		1285.59	0.000606871	0.000982173
1286.31	0.000821929	0.000298089		1286.56	0.000606293	0.000984754
1287.27	0.0008183	0.000308579		1287.52	0.000606129	0.000987357
1288.24	0.000814044	0.000318576		1288.49	0.000606396	0.000989973
1289.2	0.000809432	0.000327943		1289.45	0.000607078	0.000992583
1290.16	0.000804866	0.000336542		1290.42	0.000608128	0.000995161
1291.13	0.000800843	0.000344252		1291.38	0.000609478	0.000997675
1292.09	0.000797795	0.000350982		1292.34	0.000611045	0.001
1293.06	0.000795984	0.000356685		1293.31	0.000612743	0.001
1294.02	0.000795449	0.000361358		1294.27	0.000614491	0.001
1294.99	0.000796014	0.000365051		1295.24	0.000616221	0.00101
1295.95	0.000797413	0.000367852		1296.2	0.000617872	0.00101
1296.91	0.00079941	0.00036988		1297.17	0.000619395	0.00101
1297.88	0.00080192	0.000371261		1298.13	0.00062075	0.00101
1298.84	0.00080499	0.000372121		1299.09	0.000621907	0.00101
1299.81	0.000808772	0.000372565		1300.06	0.000622844	0.00101
1300.77	0.000813367	0.000372681		1301.02	0.000623554	0.00101
1301.74	0.000818747	0.000372536		1301.99	0.000624037	0.00101
1302.7	0.000824683	0.000372187		1302.95	0.000624302	0.00101
1303.66	0.000830824	0.000371689		1303.91	0.000624361	0.00101
1304.63	0.000836752	0.000371102		1304.88	0.000624232	0.00101
1305.59	0.00084213	0.000370502		1305.84	0.000623936	0.001
1306.56	0.000846759	0.000369975		1306.81	0.000623498	0.000999688
1307.52	0.000850564	0.000369619		1307.77	0.000622946	0.000996476
1308.49	0.000853512	0.000369527		1308.74	0.000622309	0.000992991
1309.45	0.000855527	0.000369783		1309.7	0.000621607	0.000989299
1310.41	0.000856439	0.000370452		1310.66	0.000620851	0.000985473
1311.38	0.00085597	0.000371566		1311.63	0.000620037	0.000981591
1312.34	0.000853864	0.000373121		1312.59	0.00061915	0.000977737
1313.31	0.00085003	0.000375075		1313.56	0.000618179	0.000973983
1314.27	0.000844611	0.000377349		1314.52	0.00061713	0.000970392
1315.24	0.000838056	0.000379838		1315.49	0.000616039	0.000967007
1316.2	0.000830993	0.000382423		1316.45	0.000614979	0.000963848
1317.16	0.000824069	0.000384993		1317.41	0.000614052	0.00096092
1318.13	0.000817769	0.000387462		1318.38	0.000613371	0.000958218
1319.09	0.0008123	0.000389785		1319.34	0.000613039	0.000955737
1320.06	0.000807567	0.00039196		1320.31	0.000613119	0.000953481
1321.02	0.000803324	0.000394021		1321.27	0.000613627	0.000951464
1321.98	0.000799359	0.000396024		1322.24	0.000614526	0.000949704
1322.95	0.000795683	0.000398017		1323.2	0.000615739	0.000948216
1323.91	0.000792585	0.000400021		1324.16	0.000617169	0.000946992
1324.88	0.00079068	0.000402012		1325.13	0.000618723	0.000946002
1325.84	0.00079071	0.000403934		1326.09	0.000620331	0.000945181
1326.81	0.000793339	0.000405706		1327.06	0.000621956	0.000944451
1327.77	0.000798934	0.000407249		1328.02	0.000623588	0.000943729
1328.73	0.000807406	0.000408502		1328.99	0.000625236	0.000942959
1329.7	0.000818237	0.000409427		1329.95	0.000626912	0.000942124
1330.66	0.000830625	0.000410018		1330.91	0.000628623	0.000941252
1331.63	0.000843753	0.000410283		1331.88	0.000630366	0.000940408
1332.59	0.000856942	0.000410237		1332.84	0.000632126	0.00093967
1333.56	0.000869718	0.000409894		1333.81	0.000633885	0.000939115
1334.52	0.000881756	0.000409254		1334.77	0.000635614	0.000938803
1335.48	0.000892776	0.000408311		1335.73	0.000637281	0.000938774
1336.45	0.000902514	0.000407058		1336.7	0.000638848	0.000939043
1337.41	0.000910692	0.000405496		1337.66	0.000640273	0.00093961
1338.38	0.000917069	0.000403643		1338.63	0.000641517	0.000940452
1339.34	0.000921492	0.000401531		1339.59	0.000642549	0.000941534
1340.31	0.000923951	0.000399191		1340.56	0.000643348	0.000942807
1341.27	0.000924533	0.000396649		1341.52	0.000643904	0.000944209
1342.23	0.000923356	0.000393924		1342.48	0.00064421	0.000945671
1343.2	0.00092051	0.000391035		1343.45	0.000644252	0.000947119
1344.16	0.00091605	0.000388019		1344.41	0.000644005	0.000948485
1345.13	0.00090995	0.000384946		1345.38	0.000643426	0.000949713
1346.09	0.000902214	0.000381914		1346.34	0.000642461	0.000950758
1347.06	0.000892973	0.000379037		1347.31	0.000641056	0.000951593
1348.02	0.000882584	0.000376416		1348.27	0.000639172	0.000952201
1348.98	0.000871672	0.000374119		1349.23	0.000636803	0.000952576
1349.95	0.000861017	0.000372165		1350.2	0.000633984	0.000952719
1350.91	0.00085132	0.000370529		1351.16	0.000630784	0.000952642
1351.88	0.000842968	0.000369156		1352.13	0.000627298	0.000952365
1352.84	0.000835901	0.000367998		1353.09	0.000623621	0.000951926
1353.81	0.000829731	0.000367039		1354.06	0.000619842	0.000951375
1354.77	0.000823981	0.000366323		1355.02	0.000616032	0.000950766
1355.73	0.000818349	0.000365947		1355.98	0.000612244	0.00095015
1356.7	0.000812807	0.000366033		1356.95	0.000608523	0.00094956
1357.66	0.000807615	0.000366685		1357.91	0.000604901	0.000949004
1358.63	0.000803183	0.000367936		1358.88	0.000601407	0.000948462
1359.59	0.000799972	0.000369735		1359.84	0.000598055	0.000947892
1360.56	0.000798344	0.000371955		1360.81	0.000594842	0.000947236
1361.52	0.000798514	0.000374435		1361.77	0.000591744	0.000946431
1362.48	0.000800498	0.000377033		1362.73	0.000588719	0.000945413
1363.45	0.000804107	0.000379662		1363.7	0.000585719	0.000944121
1364.41	0.000808955	0.000382308		1364.66	0.000582699	0.000942506
1365.38	0.000814462	0.000385016		1365.63	0.000579635	0.000940526
1366.34	0.00081986	0.000387861		1366.59	0.000576536	0.00093815
1367.31	0.00082426	0.000390913		1367.56	0.000573442	0.00093536
1368.27	0.000826735	0.000394205		1368.52	0.000570417	0.000932159
1369.23	0.000826506	0.00039771		1369.48	0.000567534	0.000928578
1370.2	0.000823111	0.000401337		1370.45	0.000564854	0.000924685
1371.16	0.000816588	0.000404948		1371.41	0.000562417	0.00092058
1372.13	0.000807517	0.00040839		1372.38	0.000560232	0.000916373
1373.09	0.000796968	0.000411519		1373.34	0.000558278	0.000912174
1374.06	0.000786237	0.000414216		1374.31	0.000556515	0.00090807
1375.02	0.000776554	0.000416375		1375.27	0.000554894	0.000904121
1375.98	0.000768759	0.000417902		1376.23	0.000553362	0.00090036
1376.95	0.000763195	0.000418707		1377.2	0.000551864	0.000896807
1377.91	0.000759738	0.000418725		1378.16	0.000550346	0.000893471
1378.88	0.000758011	0.000417921		1379.13	0.00054875	0.000890352
1379.84	0.000757584	0.000416307		1380.09	0.000547016	0.000887439
1380.81	0.000758197	0.000413912		1381.06	0.000545084	0.000884701
1381.77	0.000759775	0.000410764		1382.02	0.000542909	0.000882082
1382.73	0.000762426	0.000406865		1382.98	0.00054047	0.000879505
1383.7	0.000766282	0.000402185		1383.95	0.000537779	0.00087688
1384.66	0.000771343	0.00039668		1384.91	0.000534886	0.000874124
1385.63	0.000777363	0.000390314		1385.88	0.000531856	0.000871183
1386.59	0.000783865	0.000383086		1386.84	0.000528756	0.000868049
1387.55	0.000790308	0.000375054		1387.81	0.000525631	0.000864762
1388.52	0.000796348	0.000366348		1388.77	0.0005225	0.000861391
1389.48	0.000801948	0.000357162		1389.73	0.000519366	0.000858013
1390.45	0.00080733	0.000347739		1390.7	0.000516225	0.000854686
1391.41	0.000812822	0.000338323		1391.66	0.000513079	0.000851443
1392.38	0.00081867	0.000329114		1392.63	0.000509943	0.000848295
1393.34	0.000824926	0.000320226		1393.59	0.000506841	0.000845247
1394.3	0.000831426	0.000311687		1394.56	0.000503807	0.000842312
1395.27	0.000837849	0.000303467		1395.52	0.000500878	0.00083952
1396.23	0.00084382	0.000295523		1396.48	0.00049809	0.000836916
1397.2	0.000849044	0.00028784		1397.45	0.000495478	0.000834556
1398.16	0.000853388	0.000280458		1398.41	0.000493065	0.000832487
1399.12	0.000856872	0.000273478		1399.38	0.000490859	0.00083074
1400.09	0.000859591	0.000267063		1400.34	0.000488842	0.000829315
1401.05	0.000861616	0.00026143		1401.3	0.000486971	0.000828178
1402.02	0.000863008	0.000256828		1402.27	0.00048517	0.000827264
1402.98	0.000863831	0.000253494		1403.23	0.000483342	0.000826479
1403.95	0.000864248	0.00025161		1404.2	0.000481383	0.000825716
1404.91	0.000864676	0.000251271		1405.16	0.000479212	0.000824865
1405.88	0.000865867	0.00025248		1406.13	0.000476801	0.000823829
1406.84	0.000868858	0.000255173		1407.09	0.000474193	0.000822536
1407.8	0.000874684	0.000259246		1408.05	0.000471507	0.000820951
1408.77	0.000884012	0.000264592		1409.02	0.000468911	0.000819092
1409.73	0.000896897	0.00027112		1409.98	0.000466586	0.000817035
1410.7	0.000912791	0.00027877		1410.95	0.00046469	0.000814906
1411.66	0.00093075	0.00028751		1411.91	0.000463331	0.000812858
1412.62	0.000949715	0.00029732		1412.88	0.000462556	0.000811035
1413.59	0.000968725	0.000308172		1413.84	0.000462353	0.000809555
1414.55	0.000986999	0.000319995		1414.8	0.000462666	0.000808492
1415.52	0.001	0.000332654		1415.77	0.000463406	0.000807883
1416.48	0.00102	0.000345957		1416.73	0.000464467	0.000807735
1417.45	0.00103	0.000359679		1417.7	0.000465739	0.00080804
1418.41	0.00105	0.000373612		1418.66	0.000467104	0.000808781
1419.38	0.00106	0.000387581		1419.62	0.000468436	0.000809931
1420.34	0.00107	0.000401442		1420.59	0.000469611	0.000811442
1421.3	0.00108	0.000415047		1421.55	0.000470511	0.000813232
1422.27	0.00109	0.000428215		1422.52	0.000471043	0.000815178
1423.23	0.0011	0.000440733		1423.48	0.000471163	0.00081712
1424.2	0.00112	0.000452367		1424.45	0.000470889	0.000818881
1425.16	0.00113	0.000462892		1425.41	0.000470304	0.000820302
1426.12	0.00113	0.000472113		1426.38	0.000469528	0.000821291
1427.09	0.00114	0.00047988		1427.34	0.000468697	0.000821854
1428.05	0.00114	0.000486101		1428.3	0.000467933	0.000822097
1429.02	0.00113	0.000490755		1429.27	0.000467324	0.000822199
1429.98	0.00112	0.00049389		1430.23	0.000466929	0.000822354
1430.95	0.00111	0.000495615		1431.2	0.000466774	0.000822729
1431.91	0.0011	0.000496078		1432.16	0.000466871	0.000823429
1432.87	0.00109	0.000495454		1433.12	0.000467227	0.000824485
1433.84	0.00107	0.000493942		1434.09	0.000467854	0.000825859
1434.8	0.00106	0.000491789		1435.05	0.000468775	0.000827462
1435.77	0.00106	0.000489327		1436.02	0.000470012	0.000829174
1436.73	0.00105	0.000486989		1436.98	0.000471576	0.00083088
1437.69	0.00104	0.000485306		1437.95	0.00047345	0.000832485
1438.66	0.00104	0.000484869		1438.91	0.000475574	0.000833935
1439.62	0.00104	0.000486263		1439.87	0.00047784	0.000835207
1440.59	0.00104	0.000489976		1440.84	0.000480087	0.000836302
1441.55	0.00105	0.000496321		1441.8	0.000482113	0.000837209
1442.52	0.00106	0.000505414		1442.77	0.000483706	0.000837887
1443.48	0.00107	0.000517215		1443.73	0.00048469	0.000838242
1444.44	0.00108	0.000531589		1444.7	0.000484978	0.000838127
1445.41	0.0011	0.000548356		1445.66	0.000484583	0.000837355
1446.37	0.00113	0.000567318		1446.62	0.000483594	0.000835745
1447.34	0.00116	0.000588269		1447.59	0.000482139	0.00083318
1448.3	0.00119	0.000610986		1448.55	0.000480368	0.000829638
1449.27	0.00122	0.000635217		1449.52	0.000478429	0.000825191
1450.23	0.00124	0.000660652		1450.48	0.000476457	0.00081998
1451.19	0.00127	0.000686917		1451.44	0.000474561	0.000814185
1452.16	0.00129	0.000713565		1452.41	0.000472815	0.000808006
1453.12	0.00131	0.00074011		1453.37	0.000471249	0.000801641
1454.09	0.00132	0.000766065		1454.34	0.000469849	0.000795273
1455.05	0.00133	0.000791027		1455.3	0.000468547	0.000789056
1456.02	0.00134	0.000814731		1456.27	0.000467221	0.000783108
1456.98	0.00135	0.000837032		1457.23	0.000465704	0.000777505
1457.94	0.00135	0.000857804		1458.19	0.000463798	0.000772272
1458.91	0.00136	0.000876839		1459.16	0.000461314	0.000767378
1459.87	0.00136	0.00089382		1460.12	0.000458124	0.000762738
1460.84	0.00137	0.000908394		1461.09	0.000454216	0.000758221
1461.8	0.00137	0.000920286		1462.05	0.000449709	0.000753679
1462.77	0.00138	0.000929377		1463.02	0.000444825	0.000748984
1463.73	0.00138	0.000935701		1463.98	0.000439835	0.000744077
1464.69	0.00138	0.000939409		1464.94	0.000435008	0.000738992
1465.66	0.00138	0.000940719		1465.91	0.000430571	0.000733848
1466.62	0.00137	0.000939872		1466.87	0.000426694	0.000728822
1467.59	0.00135	0.000937098		1467.84	0.000423479	0.000724124
1468.55	0.00134	0.000932598		1468.8	0.000420965	0.00071998
1469.52	0.00132	0.000926551		1469.77	0.000419133	0.000716608
1470.48	0.00131	0.000919142		1470.73	0.000417924	0.000714188
1471.44	0.0013	0.000910608		1471.69	0.000417249	0.000712843
1472.41	0.00129	0.000901278		1472.66	0.000417006	0.000712616
1473.37	0.00129	0.000891574		1473.62	0.000417096	0.000713463
1474.34	0.00128	0.000881953		1474.59	0.000417438	0.000715253
1475.3	0.00129	0.000872807		1475.55	0.000417984	0.000717772
1476.27	0.00129	0.000864357		1476.52	0.000418734	0.000720751
1477.23	0.0013	0.000856633		1477.48	0.000419716	0.000723905
1478.19	0.00132	0.00084955		1478.44	0.000420965	0.000726986
1479.16	0.00133	0.000843004		1479.41	0.00042248	0.000729829
1480.12	0.00135	0.000836942		1480.37	0.000424192	0.000732376
1481.09	0.00136	0.000831375		1481.34	0.000425959	0.000734646
1482.05	0.00137	0.000826357		1482.3	0.000427575	0.00073668
1483.02	0.00137	0.000821941		1483.27	0.000428818	0.000738488
1483.98	0.00137	0.000818155		1484.23	0.000429516	0.000740012
1484.94	0.00137	0.000814983		1485.19	0.000429616	0.000741119
1485.91	0.00136	0.000812384		1486.16	0.000429192	0.000741628
1486.87	0.00136	0.000810336		1487.12	0.000428394	0.000741369
1487.84	0.00136	0.000808907		1488.09	0.000427375	0.00074026
1488.8	0.00137	0.00080831		1489.05	0.000426237	0.000738336
1489.77	0.00137	0.000808883		1490.02	0.000424998	0.000735724
1490.73	0.00138	0.000810968		1490.98	0.000423592	0.000732586
1491.69	0.00139	0.000814743		1491.94	0.000421875	0.000729059
1492.66	0.00141	0.000820122		1492.91	0.000419653	0.000725223
1493.62	0.00142	0.000826806		1493.87	0.000416742	0.000721086
1494.59	0.00144	0.000834394		1494.84	0.000413034	0.000716577
1495.55	0.00146	0.000842482		1495.8	0.000408532	0.000711562
1496.52	0.00149	0.000850732		1496.77	0.000403307	0.00070588
1497.48	0.00151	0.000858893		1497.73	0.000397411	0.000699424
1498.44	0.00153	0.000866806		1498.69	0.000390824	0.000692195
1499.41	0.00155	0.000874377		1499.66	0.000383467	0.000684282
1500.37	0.00156	0.000881554		1500.62	0.000375244	0.000675792
1501.34	0.00156	0.000888296		1501.59	0.000366108	0.000666786
1502.3	0.00156	0.000894555		1502.55	0.000356094	0.000657274
1503.26	0.00156	0.000900255		1503.52	0.000345303	0.000647243
1504.23	0.00156	0.000905302		1504.48	0.00033386	0.000636713
1505.19	0.00156	0.000909639		1505.44	0.000321891	0.00062575
1506.16	0.00156	0.000913331		1506.41	0.000309506	0.000614457
1507.12	0.00157	0.000916552		1507.37	0.000296813	0.000602926
1508.09	0.00157	0.000919466		1508.34	0.000283942	0.000591217
1509.05	0.00158	0.000922094		1509.3	0.000271053	0.000579343
1510.01	0.00159	0.000924273		1510.27	0.000258335	0.000567298
1510.98	0.0016	0.000925757		1511.23	0.000245985	0.000555088
1511.94	0.00161	0.000926376		1512.19	0.000234172	0.000542768
1512.91	0.00162	0.000926132		1513.16	0.000223017	0.000530455
1513.87	0.00163	0.000925171		1514.12	0.000212585	0.000518313
1514.84	0.00162	0.000923689		1515.09	0.000202891	0.000506511
1515.8	0.00161	0.000921853		1516.05	0.000193925	0.000495193
1516.76	0.0016	0.000919732		1517.01	0.000185678	0.000484448
1517.73	0.00158	0.000917274		1517.98	0.000178159	0.000474319
1518.69	0.00156	0.000914317		1518.94	0.000171388	0.000464821
1519.66	0.00154	0.000910643		1519.91	0.000165375	0.000455975
1520.62	0.00153	0.000906062		1520.87	0.000160097	0.000447825
1521.59	0.00152	0.0009005		1521.84	0.000155493	0.000440429
1522.55	0.00151	0.000894091		1522.8	0.000151455	0.000433835
1523.51	0.00151	0.000887225		1523.76	0.000147842	0.000428051
1524.48	0.00151	0.000880486		1524.73	0.000144494	0.000423035
1525.44	0.0015	0.000874451		1525.69	0.000141251	0.000418692
1526.41	0.0015	0.000869453		1526.66	0.000137983	0.000414882
1527.37	0.0015	0.000865495		1527.62	0.000134625	0.00041144
1528.34	0.00151	0.000862342		1528.59	0.00013123	0.000408187
1529.3	0.00151	0.000859661		1529.55	0.000127986	0.000404963
1530.26	0.00152	0.000857135		1530.51	0.000125156	0.000401667
1531.23	0.00153	0.000854517		1531.48	0.000122978	0.000398322
1532.19	0.00154	0.000851659		1532.44	0.000121585	0.000395113
1533.16	0.00154	0.000848514		1533.41	0.000120991	0.000392339
1534.12	0.00154	0.000845121		1534.37	0.000121136	0.000390294
1535.09	0.00154	0.000841577		1535.34	0.000121972	0.000389162
1536.05	0.00154	0.000837989		1536.3	0.000123526	0.000388971
1537.01	0.00154	0.00083443		1537.26	0.000125877	0.000389626
1537.98	0.00153	0.00083092		1538.23	0.000129096	0.000390999
1538.94	0.00152	0.000827477		1539.19	0.000133184	0.000393017
1539.91	0.00152	0.000824233		1540.16	0.000138062	0.000395684
1540.87	0.00151	0.000821507		1541.12	0.000143569	0.000399029
1541.83	0.00151	0.000819736		1542.09	0.000149484	0.00040306
1542.8	0.0015	0.000819237		1543.05	0.000155544	0.000407731
1543.76	0.0015	0.000820032		1544.01	0.000161495	0.000412941
1544.73	0.0015	0.000821853		1544.98	0.000167154	0.000418528
1545.69	0.0015	0.000824321		1545.94	0.000172462	0.000424277
1546.66	0.00151	0.000827126		1546.91	0.000177484	0.000429951
1547.62	0.00151	0.000830111		1547.87	0.00018235	0.000435337
1548.58	0.00152	0.000833256		1548.84	0.000187193	0.000440319
1549.55	0.00151	0.000836636		1549.8	0.00019214	0.000444897
1550.51	0.0015	0.000840375		1550.76	0.000197318	0.000449139
1551.48	0.00148	0.000844601		1551.73	0.000202855	0.000453128
1552.44	0.00146	0.000849393		1552.69	0.000208874	0.000456949
1553.4	0.00144	0.000854727		1553.66	0.000215481	0.00046071
1554.37	0.00143	0.000860432		1554.62	0.000222766	0.000464547
1555.33	0.00141	0.000866199		1555.58	0.000230798	0.000468619
1556.3	0.0014	0.000871683		1556.55	0.000239619	0.000473089
1557.26	0.0014	0.000876705		1557.51	0.000249238	0.000478116
1558.23	0.0014	0.000881375		1558.48	0.000259623	0.000483844
1559.19	0.00139	0.000886022		1559.44	0.000270696	0.000490398
1560.15	0.00139	0.000890943		1560.41	0.000282348	0.000497867
1561.12	0.0014	0.000896172		1561.37	0.00029446	0.000506293
1562.08	0.0014	0.000901451		1562.33	0.000306927	0.000515659
1563.05	0.0014	0.000906383		1563.3	0.000319683	0.000525893
1564.01	0.0014	0.00091063		1564.26	0.000332693	0.000536884
1564.98	0.0014	0.000913975		1565.23	0.000345924	0.00054851
1565.94	0.0014	0.000916319		1566.19	0.000359314	0.000560658
1566.9	0.0014	0.000917641		1567.15	0.000372754	0.000573234
1567.87	0.00139	0.000917974		1568.12	0.000386126	0.000586145
1568.83	0.00138	0.000917388		1569.08	0.000399377	0.000599268
1569.8	0.00137	0.000915954		1570.05	0.000412577	0.000612438
1570.76	0.00135	0.000913721		1571.01	0.00042591	0.000625483
1571.73	0.00135	0.000910704		1571.98	0.000439608	0.000638305
1572.69	0.00134	0.00090691		1572.94	0.000453882	0.000650964
1573.65	0.00134	0.00090239		1573.9	0.000468894	0.000663672
1574.62	0.00134	0.000897327		1574.87	0.000484746	0.000676721
1575.58	0.00134	0.000892079		1575.83	0.000501486	0.000690389
1576.55	0.00135	0.000887128		1576.8	0.000519108	0.000704896
1577.51	0.00136	0.000882925		1577.76	0.00053756	0.000720379
1578.48	0.00137	0.000879734		1578.73	0.000556751	0.000736895
1579.44	0.00138	0.000877607		1579.69	0.000576559	0.000754416
1580.4	0.00139	0.000876458		1580.65	0.000596838	0.000772844
1581.37	0.0014	0.000876147		1581.62	0.000617424	0.000792022
1582.33	0.00142	0.000876546		1582.58	0.000638138	0.000811749
1583.3	0.00143	0.000877569		1583.55	0.000658801	0.000831799
1584.26	0.00145	0.000879182		1584.51	0.000679262	0.000851924
1585.22	0.00146	0.000881396		1585.48	0.000699449	0.000871869
1586.19	0.00147	0.00088425		1586.44	0.000719422	0.000891372
1587.15	0.00149	0.000887791		1587.4	0.00073936	0.000910194
1588.12	0.0015	0.000892048		1588.37	0.000759487	0.00092817
1589.08	0.00152	0.00089702		1589.33	0.00077998	0.000945281
1590.05	0.00154	0.000902675		1590.3	0.000800943	0.000961664
1591.01	0.00157	0.000908958		1591.26	0.000822396	0.000977546
1591.97	0.00159	0.000915817		1592.23	0.000844301	0.000993147
1592.94	0.00162	0.000923211		1593.19	0.000866577	0.00101
1593.9	0.00166	0.000931118		1594.15	0.000889117	0.00102
1594.87	0.00169	0.000939524		1595.12	0.000911808	0.00104
1595.83	0.00173	0.000948415		1596.08	0.000934535	0.00105
1596.8	0.00176	0.000957771		1597.05	0.000957185	0.00107
1597.76	0.0018	0.000967575		1598.01	0.000979639	0.00108
1598.72	0.00184	0.00097782		1598.98	0.001	0.0011
1599.69	0.00188	0.000988499		1599.94	0.00102	0.00111
1600.65	0.00191	0.000999589		1600.9	0.00104	0.00113
1601.62	0.00195	0.00101		1601.87	0.00106	0.00114
1602.58	0.00198	0.00102		1602.83	0.00108	0.00115
1603.55	0.00201	0.00103		1603.8	0.0011	0.00117
1604.51	0.00205	0.00105		1604.76	0.00112	0.00118
1605.47	0.00208	0.00106		1605.72	0.00114	0.00119
1606.44	0.00211	0.00107		1606.69	0.00115	0.0012
1607.4	0.00215	0.00108		1607.65	0.00117	0.00121
1608.37	0.00219	0.00109		1608.62	0.00118	0.00122
1609.33	0.00222	0.0011		1609.58	0.0012	0.00122
1610.3	0.00226	0.00112		1610.55	0.00121	0.00123
1611.26	0.0023	0.00113		1611.51	0.00123	0.00124
1612.22	0.00233	0.00114		1612.47	0.00124	0.00124
1613.19	0.00236	0.00115		1613.44	0.00126	0.00125
1614.15	0.00239	0.00116		1614.4	0.00127	0.00125
1615.12	0.00242	0.00117		1615.37	0.00128	0.00126
1616.08	0.00244	0.00118		1616.33	0.00129	0.00126
1617.05	0.00246	0.00118		1617.3	0.0013	0.00127
1618.01	0.00247	0.00119		1618.26	0.00131	0.00127
1618.97	0.00249	0.00119		1619.22	0.00132	0.00127
1619.94	0.0025	0.0012		1620.19	0.00133	0.00128
1620.9	0.0025	0.0012		1621.15	0.00134	0.00128
1621.87	0.00251	0.00121		1622.12	0.00134	0.00128
1622.83	0.00252	0.00121		1623.08	0.00135	0.00129
1623.8	0.00253	0.00121		1624.05	0.00135	0.00129
1624.76	0.00255	0.00122		1625.01	0.00135	0.00129
1625.72	0.00256	0.00122		1625.97	0.00135	0.00129
1626.69	0.00257	0.00122		1626.94	0.00135	0.00129
1627.65	0.00258	0.00121		1627.9	0.00135	0.00129
1628.62	0.00259	0.00121		1628.87	0.00134	0.00129
1629.58	0.00259	0.00121		1629.83	0.00134	0.00128
1630.55	0.00259	0.00121		1630.8	0.00134	0.00128
1631.51	0.00258	0.00121		1631.76	0.00133	0.00128
1632.47	0.00257	0.00121		1632.72	0.00132	0.00127
1633.44	0.00256	0.0012		1633.69	0.00131	0.00127
1634.4	0.00255	0.0012		1634.65	0.0013	0.00126
1635.37	0.00255	0.0012		1635.62	0.00129	0.00126
1636.33	0.00255	0.00121		1636.58	0.00127	0.00125
1637.3	0.00255	0.00121		1637.55	0.00126	0.00124
1638.26	0.00256	0.00121		1638.51	0.00124	0.00123
1639.22	0.00257	0.00122		1639.47	0.00122	0.00122
1640.19	0.00258	0.00122		1640.44	0.0012	0.00121
1641.15	0.0026	0.00123		1641.4	0.00118	0.00119
1642.12	0.00261	0.00123		1642.37	0.00116	0.00118
1643.08	0.00261	0.00124		1643.33	0.00114	0.00117
1644.05	0.00261	0.00125		1644.3	0.00111	0.00115
1645.01	0.0026	0.00125		1645.26	0.00109	0.00114
1645.97	0.00258	0.00126		1646.22	0.00107	0.00112
1646.94	0.00256	0.00127		1647.19	0.00105	0.00111
1647.9	0.00253	0.00127		1648.15	0.00103	0.00109
1648.87	0.00251	0.00128		1649.12	0.00101	0.00108
1649.83	0.00249	0.00128		1650.08	0.000984624	0.00106
1650.79	0.00247	0.00128		1651.05	0.000963358	0.00105
1651.76	0.00246	0.00128		1652.01	0.000942207	0.00103
1652.72	0.00244	0.00128		1652.97	0.0009212	0.00102
1653.69	0.00243	0.00128		1653.94	0.000900381	0.00101
1654.65	0.00241	0.00128		1654.9	0.000879796	0.000993111
1655.62	0.0024	0.00127		1655.87	0.000859478	0.000979757
1656.58	0.00238	0.00127		1656.83	0.000839437	0.000966635
1657.54	0.00236	0.00126		1657.8	0.000819673	0.000953762
1658.51	0.00234	0.00126		1658.76	0.000800199	0.000941147
1659.47	0.00232	0.00125		1659.72	0.000781045	0.00092879
1660.44	0.0023	0.00124		1660.69	0.000762258	0.000916695
1661.4	0.00229	0.00123		1661.65	0.00074388	0.000904876
1662.37	0.00227	0.00122		1662.62	0.000725942	0.000893364
1663.33	0.00226	0.00121		1663.58	0.00070847	0.000882191
1664.29	0.00225	0.0012		1664.55	0.000691501	0.000871369
1665.26	0.00224	0.00119		1665.51	0.000675084	0.000860882
1666.22	0.00224	0.00118		1666.47	0.000659261	0.000850705
1667.19	0.00223	0.00117		1667.44	0.000644039	0.000840825
1668.15	0.00223	0.00117		1668.4	0.000629379	0.000831263
1669.12	0.00223	0.00116		1669.37	0.000615187	0.000822054
1670.08	0.00223	0.00115		1670.33	0.00060133	0.000813214
1671.04	0.00224	0.00115		1671.29	0.000587657	0.000804715
1672.01	0.00224	0.00115		1672.26	0.000574026	0.000796473
1672.97	0.00225	0.00115		1673.22	0.000560322	0.000788353
1673.94	0.00226	0.00115		1674.19	0.000546454	0.000780196
1674.9	0.00227	0.00115		1675.15	0.00053235	0.000771857
1675.87	0.00227	0.00115		1676.12	0.000517966	0.000763234
1676.83	0.00227	0.00116		1677.08	0.00050329	0.000754266
1677.79	0.00226	0.00116		1678.04	0.000488349	0.000744934
1678.76	0.00225	0.00116		1679.01	0.000473201	0.000735247
1679.72	0.00223	0.00116		1679.97	0.00045793	0.000725238
1680.69	0.0022	0.00116		1680.94	0.000442622	0.00071495
1681.65	0.00218	0.00116		1681.9	0.000427342	0.000704432
1682.62	0.00216	0.00117		1682.87	0.000412117	0.000693725
1683.58	0.00214	0.00117		1683.83	0.000396942	0.000682867
1684.54	0.00213	0.00117		1684.79	0.000381817	0.000671873
1685.51	0.00212	0.00117		1685.76	0.000366787	0.000660734
1686.47	0.00212	0.00117		1686.72	0.000351963	0.000649415
1687.44	0.00212	0.00117		1687.69	0.000337502	0.000637889
1688.4	0.00213	0.00117		1688.65	0.000323572	0.000626163
1689.36	0.00214	0.00118		1689.62	0.000310322	0.000614311
1690.33	0.00214	0.00118		1690.58	0.000297868	0.000602465
1691.29	0.00214	0.00118		1691.54	0.000286302	0.000590786
1692.26	0.00213	0.00118		1692.51	0.00027569	0.000579437
1693.22	0.00212	0.00118		1693.47	0.000266072	0.000568566
1694.19	0.0021	0.00118		1694.44	0.00025745	0.000558301
1695.15	0.00208	0.00118		1695.4	0.000249769	0.000548752
1696.11	0.00206	0.00118		1696.37	0.000242915	0.00054001
1697.08	0.00205	0.00118		1697.33	0.000236719	0.000532128
1698.04	0.00203	0.00118		1698.29	0.000230983	0.000525118
1699.01	0.00201	0.00118		1699.26	0.000225519	0.000518932
1699.97	0.002	0.00118		1700.22	0.000220166	0.000513477
1700.93	0.00198	0.00118		1701.19	0.000214812	0.000508627
1701.9	0.00197	0.00118		1702.15	0.000209394	0.000504246
1702.86	0.00196	0.00118		1703.12	0.000203919	0.000500212
1703.83	0.00195	0.00118		1704.08	0.00019849	0.000496413
1704.79	0.00194	0.00118		1705.04	0.000193298	0.000492753
1705.76	0.00193	0.00118		1706.01	0.000188573	0.000489178
1706.72	0.00191	0.00117		1706.97	0.000184508	0.00048571
1707.68	0.00189	0.00117		1707.94	0.000181216	0.000482475
1708.65	0.00186	0.00117		1708.9	0.000178716	0.000479669
1709.61	0.00183	0.00116		1709.86	0.000176944	0.000477495
1710.58	0.0018	0.00116		1710.83	0.00017579	0.000476102
1711.54	0.00176	0.00115		1711.79	0.000175135	0.000475551
1712.51	0.00173	0.00115		1712.76	0.0001749	0.000475823
1713.47	0.0017	0.00114		1713.72	0.000175057	0.00047683
1714.43	0.00167	0.00113		1714.68	0.000175617	0.000478462
1715.4	0.00165	0.00112		1715.65	0.000176589	0.000480628
1716.36	0.00163	0.00111		1716.61	0.000177949	0.000483291
1717.33	0.00161	0.0011		1717.58	0.000179622	0.000486449
1718.29	0.0016	0.00109		1718.54	0.000181485	0.00049011
1719.26	0.0016	0.00109		1719.51	0.00018339	0.000494254
1720.22	0.00159	0.00108		1720.47	0.000185186	0.000498815
1721.18	0.0016	0.00107		1721.43	0.000186749	0.00050368
1722.15	0.0016	0.00107		1722.4	0.000187974	0.000508705
1723.11	0.0016	0.00106		1723.36	0.000188764	0.000513735
1724.08	0.00161	0.00106		1724.33	0.000189017	0.000518629
1725.04	0.00161	0.00106		1725.29	0.000188641	0.000523258
1726.01	0.0016	0.00105		1726.26	0.000187589	0.000527491
1726.97	0.0016	0.00105		1727.22	0.000185875	0.00053119
1727.93	0.00159	0.00105		1728.18	0.000183569	0.000534222
1728.9	0.00159	0.00105		1729.15	0.000180765	0.000536487
1729.86	0.00159	0.00105		1730.11	0.000177549	0.000537949
1730.83	0.00159	0.00105		1731.08	0.00017399	0.00053863
1731.79	0.0016	0.00105		1732.04	0.000170136	0.000538588
1732.76	0.0016	0.00105		1733.01	0.000166028	0.000537882
1733.72	0.00161	0.00105		1733.97	0.00016171	0.000536557
1734.68	0.00163	0.00105		1734.93	0.000157241	0.000534644
1735.65	0.00164	0.00105		1735.9	0.000152703	0.00053217
1736.61	0.00166	0.00104		1736.86	0.000148199	0.000529183
1737.58	0.00167	0.00104		1737.83	0.000143838	0.00052577
1738.54	0.00169	0.00103		1738.79	0.000139707	0.000522072
1739.51	0.0017	0.00103		1739.76	0.000135842	0.000518275
1740.47	0.0017	0.00103		1740.72	0.000132209	0.000514585
1741.43	0.0017	0.00102		1741.68	0.000128704	0.000511184
1742.4	0.00169	0.00102		1742.65	0.000125192	0.000508181
1743.36	0.00168	0.00101		1743.61	0.00012156	0.000505586
1744.33	0.00166	0.00101		1744.58	0.000117786	0.000503303
1745.29	0.00164	0.00101		1745.54	0.000113978	0.000501161
1746.26	0.00162	0.00101		1746.51	0.000110339	0.00049897
1747.22	0.0016	0.001		1747.47	0.000107109	0.000496606
1748.18	0.00159	0.001		1748.43	0.000104516	0.000494072
1749.15	0.00157	0.001		1749.4	0.000102744	0.000491499
1750.11	0.00156	0.000998774		1750.36	0.000101924	0.000489099
1751.08	0.00154	0.000996858		1751.33	0.00010213	0.000487108
1752.04	0.00152	0.00099478		1752.29	0.000103374	0.000485753
1753.01	0.00151	0.000992497		1753.26	0.000105604	0.000485225
1753.97	0.00149	0.000989982		1754.22	0.000108702	0.000485668
1754.93	0.00146	0.000987239		1755.18	0.000112489	0.000487162
1755.9	0.00144	0.000984298		1756.15	0.000116736	0.000489719
1756.86	0.00141	0.000981189		1757.11	0.000121185	0.00049327
1757.83	0.00139	0.000977919		1758.08	0.000125585	0.000497671
1758.79	0.00137	0.000974468		1759.04	0.000129733	0.000502703
1759.76	0.00135	0.0009708		1760.01	0.000133512	0.000508099
1760.72	0.00134	0.000966888		1760.97	0.000136907	0.000513575
1761.68	0.00133	0.000962716		1761.93	0.000140004	0.000518878
1762.65	0.00132	0.000958267		1762.9	0.000142951	0.000523834
1763.61	0.00132	0.000953532		1763.86	0.000145913	0.000528377
1764.58	0.00132	0.000948519		1764.83	0.000149031	0.000532541
1765.54	0.00132	0.000943273		1765.79	0.000152398	0.000536436
1766.5	0.00131	0.000937873		1766.76	0.000156058	0.000540199
1767.47	0.00131	0.000932399		1767.72	0.00016001	0.000543961
1768.43	0.00131	0.000926921		1768.68	0.000164226	0.000547819
1769.4	0.00131	0.000921498		1769.65	0.000168653	0.000551837
1770.36	0.0013	0.000916183		1770.61	0.000173225	0.000556046
1771.33	0.0013	0.00091102		1771.58	0.00017785	0.00056046
1772.29	0.0013	0.00090604		1772.54	0.000182412	0.000565072
1773.25	0.0013	0.000901983		1773.51	0.000186767	0.000569856
1774.22	0.00131	0.000898808		1774.47	0.000190751	0.000574754
1775.18	0.00131	0.000895747		1775.43	0.000194202	0.000579673
1776.15	0.00131	0.000892753		1776.4	0.000196986	0.000584477
1777.11	0.00131	0.000889767		1777.36	0.00019903	0.000589008
1778.08	0.00131	0.000886722		1778.33	0.000200331	0.000593108
1779.04	0.0013	0.000883563		1779.29	0.00020096	0.00059665
1780	0.0013	0.000880246		1780.25	0.000201037	0.000599568
1780.97	0.00129	0.000876731		1781.22	0.000200707	0.000601863
1781.93	0.00129	0.000872967		1782.18	0.000200114	0.000603601
1782.9	0.00128	0.000868929		1783.15	0.000199381	0.000604888
1783.86	0.00128	0.000864643		1784.11	0.000198604	0.000605852
1784.83	0.00128	0.000860169		1785.08	0.000197855	0.000606621
1785.79	0.00127	0.000855582		1786.04	0.00019719	0.000607303
1786.75	0.00127	0.000850971		1787	0.000196666	0.00060798
1787.72	0.00127	0.000846444		1787.97	0.000196348	0.000608707
1788.68	0.00128	0.000842115		1788.93	0.00019631	0.000609524
1789.65	0.00128	0.000838076		1789.9	0.000196627	0.000610466
1790.61	0.00128	0.000834368		1790.86	0.000197362	0.000611579
1791.58	0.00127	0.000830966		1791.83	0.000198545	0.000612925
1792.54	0.00127	0.000827789		1792.79	0.000200166	0.000614577
1793.5	0.00127	0.000824727		1793.75	0.000202167	0.000616608
1794.47	0.00126	0.000821677		1794.72	0.000204446	0.000619069
1795.43	0.00126	0.000818538		1795.68	0.000206869	0.000621979
1796.4	0.00125	0.0008152		1796.65	0.000209286	0.000625306
1797.36	0.00124	0.000811528		1797.61	0.000211565	0.000628968
1798.32	0.00124	0.000807392		1798.58	0.000213621	0.000632834
1799.29	0.00123	0.000802712		1799.54	0.000215447	0.000636738
1800.25	0.00122	0.000797482		1800.5	0.000217123	0.000640511
1801.22	0.00121	0.000791742		1801.47	0.000218789	0.000644009
1802.18	0.0012	0.000785549		1802.43	0.000220605	0.000647157
1803.15	0.00118	0.000778963		1803.4	0.000222714	0.000649971
1804.11	0.00117	0.000772033		1804.36	0.000225209	0.00065254
1805.07	0.00115	0.000764809		1805.33	0.000228132	0.000655
1806.04	0.00114	0.000757349		1806.29	0.000231471	0.000657485
1807	0.00112	0.000749721		1807.25	0.000235178	0.000660096
1807.97	0.00111	0.000741978		1808.22	0.000239179	0.00066289
1808.93	0.00109	0.000734133		1809.18	0.000243386	0.000665878
1809.9	0.00108	0.000726141		1810.15	0.00024771	0.000669039
1810.86	0.00106	0.000717939		1811.11	0.000252066	0.000672334
1811.82	0.00105	0.000709498		1812.08	0.000256369	0.000675719
1812.79	0.00104	0.000700864		1813.04	0.000260539	0.000679154
1813.75	0.00103	0.000692143		1814	0.000264502	0.000682604
1814.72	0.00103	0.000683463		1814.97	0.000268198	0.000686033
1815.68	0.00103	0.000674965		1815.93	0.000271581	0.000689395
1816.64	0.00103	0.000666837		1816.9	0.000274623	0.00069264
1817.61	0.00104	0.000659338		1817.86	0.000277311	0.000695708
1818.57	0.00104	0.000652742		1818.82	0.000279642	0.000698541
1819.54	0.00104	0.000647225		1819.79	0.000281628	0.000701086
1820.5	0.00105	0.000642807		1820.75	0.000283292	0.000703298
1821.47	0.00105	0.000639418		1821.72	0.000284665	0.000705141
1822.43	0.00105	0.000637001		1822.68	0.000285776	0.000706598
1823.39	0.00105	0.000635514		1823.65	0.000286644	0.000707674
1824.36	0.00105	0.000634863		1824.61	0.000287272	0.000708397
1825.32	0.00105	0.000634887		1825.57	0.000287642	0.000708814
1826.29	0.00105	0.000635462		1826.54	0.000287723	0.00070897
1827.25	0.00105	0.000636619		1827.5	0.000287471	0.000708903
1828.22	0.00106	0.000638314		1828.47	0.000286844	0.000708631
1829.18	0.00106	0.000640629		1829.43	0.000285807	0.000708157
1830.14	0.00106	0.000643594		1830.39	0.000284343	0.000707462
1831.11	0.00107	0.000647173		1831.36	0.000282473	0.000706522
1832.07	0.00108	0.000651274		1832.32	0.000280254	0.000705311
1833.04	0.00108	0.000655787		1833.29	0.000277787	0.000703813
1834	0.00109	0.000660608		1834.25	0.000275198	0.000702038
1834.97	0.0011	0.000665664		1835.22	0.000272622	0.000700024
1835.93	0.0011	0.000670919		1836.18	0.000270184	0.000697843
1836.89	0.00111	0.000676361		1837.14	0.000267991	0.000695588
1837.86	0.0011	0.000681991		1838.11	0.000266128	0.000693362
1838.82	0.0011	0.0006878		1839.07	0.000264662	0.000691263
1839.79	0.0011	0.00069376		1840.04	0.000263647	0.000689381
1840.75	0.00109	0.000699817		1841	0.000263123	0.000687795
1841.72	0.00108	0.000705902		1841.97	0.00026312	0.00068658
1842.68	0.00108	0.000711949		1842.93	0.000263657	0.000685806
1843.64	0.00108	0.000717914		1843.89	0.000264739	0.000685537
1844.61	0.00107	0.000723782		1844.86	0.000266357	0.000685827
1845.57	0.00107	0.000729561		1845.82	0.000268482	0.000686713
1846.54	0.00107	0.000735261		1846.79	0.000271067	0.000688212
1847.5	0.00107	0.000740884		1847.75	0.000274038	0.000690318
1848.46	0.00107	0.000746429		1848.72	0.000277293	0.000693004
1849.43	0.00107	0.000751913		1849.68	0.000280704	0.000696217
1850.39	0.00107	0.000757388		1850.64	0.000284114	0.000699885
1851.36	0.00107	0.000762934		1851.61	0.000287349	0.00070391
1852.32	0.00107	0.000768636		1852.57	0.000290233	0.000708173
1853.29	0.00106	0.00077455		1853.54	0.000292609	0.000712527
1854.25	0.00106	0.000780688		1854.5	0.000294373	0.000716805
1855.21	0.00106	0.000787013		1855.47	0.000295501	0.000720823
1856.18	0.00106	0.00079346		1856.43	0.000296066	0.000724401
1857.14	0.00107	0.000799955		1857.39	0.000296218	0.000727392
1858.11	0.00107	0.000806444		1858.36	0.00029616	0.000729712
1859.07	0.00108	0.000812908		1859.32	0.000296101	0.000731365
1860.04	0.00109	0.000819371		1860.29	0.000296219	0.000732445
1861	0.0011	0.000825894		1861.25	0.000296649	0.000733114
1861.96	0.00111	0.000832552		1862.22	0.000297466	0.000733572
1862.93	0.00111	0.000839399		1863.18	0.000298698	0.000734013
1863.89	0.00111	0.000846432		1864.14	0.000300329	0.000734604
1864.86	0.00112	0.000853574		1865.11	0.000302313	0.00073547
1865.82	0.00112	0.000860686		1866.07	0.000304582	0.000736686
1866.79	0.00112	0.000867597		1867.04	0.000307046	0.000738286
1867.75	0.00112	0.000874144		1868	0.0003096	0.00074026
1868.71	0.00112	0.000880192		1868.96	0.000312124	0.00074257
1869.68	0.00111	0.000885635		1869.93	0.000314489	0.00074515
1870.64	0.00111	0.000890404		1870.89	0.000316575	0.000747907
1871.61	0.00111	0.000894458		1871.86	0.000318288	0.000750731
1872.57	0.00111	0.000897797		1872.82	0.000319581	0.000753497
1873.54	0.0011	0.000900464		1873.79	0.000320466	0.00075608
1874.5	0.0011	0.000902541		1874.75	0.000321005	0.00075837
1875.46	0.00109	0.00090413		1875.71	0.000321295	0.000760293
1876.43	0.00108	0.000905333		1876.68	0.000321443	0.00076182
1877.39	0.00108	0.000906239		1877.64	0.000321554	0.000762969
1878.36	0.00107	0.000906913		1878.61	0.000321714	0.000763796
1879.32	0.00106	0.000907399		1879.57	0.000321986	0.000764381
1880.29	0.00105	0.000907729		1880.54	0.000322415	0.000764811
1881.25	0.00105	0.000907934		1881.5	0.000323025	0.000765175
1882.21	0.00105	0.000908056		1882.46	0.00032383	0.000765552
1883.18	0.00105	0.000908158		1883.43	0.000324836	0.000766013
1884.14	0.00105	0.000908322		1884.39	0.000326048	0.000766617
1885.11	0.00105	0.000908646		1885.36	0.000327466	0.000767413
1886.07	0.00106	0.000909214		1886.32	0.00032909	0.00076844
1887.04	0.00106	0.000910076		1887.29	0.000330909	0.000769728
1888	0.00106	0.00091122		1888.25	0.0003329	0.000771299
1888.96	0.00106	0.000912582		1889.21	0.000335019	0.000773161
1889.93	0.00106	0.000914057		1890.18	0.000337196	0.000775308
1890.89	0.00106	0.000915526		1891.14	0.000339339	0.000777714
1891.86	0.00106	0.000916877		1892.11	0.000341329	0.000780328
1892.82	0.00106	0.000918018		1893.07	0.000343042	0.000783072
1893.79	0.00106	0.000918882		1894.04	0.00034436	0.000785841
1894.75	0.00106	0.000919422		1895	0.000345203	0.000788504
1895.71	0.00106	0.000919613		1895.96	0.000345545	0.000790916
1896.68	0.00106	0.000919445		1896.93	0.00034543	0.000792935
1897.64	0.00106	0.000918923		1897.89	0.000344963	0.000794444
1898.61	0.00106	0.000918064		1898.86	0.000344281	0.000795381
1899.57	0.00106	0.000916897		1899.82	0.000343526	0.000795747
1900.54	0.00106	0.000915461		1900.79	0.000342816	0.000795612
1901.5	0.00106	0.000913805		1901.75	0.000342229	0.000795087
1902.46	0.00106	0.000911988		1902.71	0.000341804	0.000794304
1903.43	0.00105	0.000910073		1903.68	0.00034154	0.00079338
1904.39	0.00105	0.000908129		1904.64	0.000341412	0.000792406
1905.36	0.00105	0.000906229		1905.61	0.000341384	0.000791434
1906.32	0.00105	0.000904447		1906.57	0.000341417	0.000790485
1907.29	0.00105	0.000902857		1907.54	0.000341484	0.000789554
1908.25	0.00105	0.000901522		1908.5	0.000341575	0.000788621
1909.21	0.00106	0.000900488		1909.46	0.000341691	0.000787671
1910.18	0.00106	0.000899776		1910.43	0.000341846	0.000786693
1911.14	0.00107	0.000899381		1911.39	0.000342057	0.000785693
1912.11	0.00107	0.000899281		1912.36	0.000342342	0.000784689
1913.07	0.00108	0.000899446		1913.32	0.000342709	0.000783709
1914.03	0.00108	0.000899856		1914.29	0.000343161	0.000782787
1915	0.00108	0.000900507		1915.25	0.000343693	0.000781952
1915.96	0.00108	0.00090141		1916.21	0.000344292	0.000781224
1916.93	0.00108	0.000902581		1917.18	0.000344947	0.000780614
1917.89	0.00108	0.000904029		1918.14	0.000345646	0.000780119
1918.86	0.00108	0.000905732		1919.11	0.000346383	0.000779722
1919.82	0.00108	0.000907641		1920.07	0.000347158	0.000779399
1920.78	0.00107	0.000909675		1921.04	0.000347974	0.000779121
1921.75	0.00107	0.000911737		1922	0.000348833	0.000778865
1922.71	0.00106	0.000913738		1922.96	0.000349736	0.000778613
1923.68	0.00106	0.000915618		1923.93	0.000350672	0.000778363
1924.64	0.00106	0.000917354		1924.89	0.000351623	0.000778125
1925.61	0.00105	0.000918967		1925.86	0.000352565	0.000777921
1926.57	0.00105	0.000920507		1926.82	0.000353468	0.000777775
1927.53	0.00105	0.000922036		1927.79	0.000354306	0.000777708
1928.5	0.00105	0.000923605		1928.75	0.000355062	0.000777731
1929.46	0.00104	0.000925243		1929.71	0.000355728	0.00077784
1930.43	0.00104	0.000926954		1930.68	0.00035631	0.000778018
1931.39	0.00103	0.000928725		1931.64	0.000356822	0.000778237
1932.36	0.00103	0.000930532		1932.61	0.000357281	0.000778471
1933.32	0.00103	0.000932356		1933.57	0.000357701	0.000778699
1934.28	0.00102	0.000934184		1934.53	0.000358091	0.000778911
1935.25	0.00102	0.000936016		1935.5	0.000358459	0.000779108
1936.21	0.00102	0.000937859		1936.46	0.00035881	0.000779302
1937.18	0.00102	0.000939729		1937.43	0.000359153	0.000779511
1938.14	0.00102	0.000941646		1938.39	0.000359495	0.000779758
1939.11	0.00102	0.00094363		1939.36	0.000359849	0.000780073
1940.07	0.00101	0.000945695		1940.32	0.000360224	0.000780488
1941.03	0.00101	0.000947849		1941.28	0.000360624	0.000781039
1942	0.00101	0.000950086		1942.25	0.000361049	0.00078176
1942.96	0.00101	0.000952385		1943.21	0.000361494	0.000782673
1943.93	0.00101	0.000954708		1944.18	0.000361946	0.000783789
1944.89	0.00102	0.000957008		1945.14	0.000362386	0.000785099
1945.86	0.00102	0.00095923		1946.11	0.000362796	0.000786575
1946.82	0.00101	0.000961325		1947.07	0.000363154	0.000788171
1947.78	0.00101	0.00096326		1948.03	0.000363442	0.000789829
1948.75	0.00101	0.000965024		1949	0.000363644	0.000791483
1949.71	0.00101	0.000966626		1949.96	0.000363755	0.000793068
1950.68	0.00101	0.000968091		1950.93	0.000363772	0.000794527
1951.64	0.00101	0.000969441		1951.89	0.000363702	0.000795813
1952.6	0.001	0.00097069		1952.86	0.00036356	0.000796896
1953.57	0.001	0.000971831		1953.82	0.000363368	0.000797764
1954.53	0.001	0.000972843		1954.78	0.000363156	0.000798427
1955.5	0.001	0.00097369		1955.75	0.00036296	0.000798912
1956.46	0.001	0.000974331		1956.71	0.00036282	0.000799267
1957.43	0.00101	0.000974732		1957.68	0.00036278	0.000799549
1958.39	0.00101	0.000974873		1958.64	0.000362884	0.000799826
1959.35	0.00101	0.000974751		1959.61	0.000363168	0.000800159
1960.32	0.00101	0.000974383		1960.57	0.000363664	0.000800605
1961.28	0.00101	0.000973803		1961.53	0.000364391	0.000801204
1962.25	0.00101	0.000973057		1962.5	0.000365353	0.000801984
1963.21	0.00102	0.000972195		1963.46	0.000366539	0.000802959
1964.17	0.00102	0.000971266		1964.43	0.000367918	0.000804136
1965.14	0.00102	0.000970312		1965.39	0.000369447	0.000805512
1966.1	0.00102	0.000969361		1966.35	0.000371067	0.000807079
1967.07	0.00102	0.000968431		1967.32	0.000372715	0.000808818
1968.03	0.00102	0.000967522		1968.28	0.000374323	0.000810698
1969	0.00103	0.000966629		1969.25	0.000375834	0.000812676
1969.96	0.00103	0.00096574		1970.21	0.000377199	0.000814692
1970.92	0.00103	0.00096485		1971.18	0.000378392	0.000816679
1971.89	0.00103	0.000963966		1972.14	0.0003794	0.000818565
1972.85	0.00103	0.000963105		1973.1	0.000380227	0.000820284
1973.82	0.00103	0.000962293		1974.07	0.000380889	0.000821785
1974.78	0.00103	0.000961553		1975.03	0.000381405	0.000823034
1975.75	0.00103	0.000960894		1976	0.000381798	0.000824016
1976.71	0.00104	0.000960304		1976.96	0.00038209	0.000824731
1977.67	0.00104	0.00095975		1977.93	0.000382305	0.000825185
1978.64	0.00104	0.000959183		1978.89	0.000382465	0.000825389
1979.6	0.00104	0.000958548		1979.85	0.000382591	0.000825357
1980.57	0.00105	0.000957802		1980.82	0.000382705	0.000825105
1981.53	0.00105	0.000956921		1981.78	0.000382825	0.000824654
1982.5	0.00105	0.000955905		1982.75	0.000382966	0.000824036
1983.46	0.00106	0.000954777		1983.71	0.000383139	0.000823286
1984.42	0.00106	0.000953571		1984.67	0.000383351	0.00082245
1985.39	0.00106	0.00095232		1985.64	0.000383607	0.000821577
1986.35	0.00106	0.000951052		1986.6	0.000383908	0.000820716
1987.32	0.00107	0.00094978		1987.57	0.000384253	0.000819916
1988.28	0.00107	0.00094851		1988.53	0.000384635	0.000819219
1989.25	0.00107	0.000947246		1989.5	0.000385045	0.000818659
1990.21	0.00107	0.000945997		1990.46	0.000385463	0.000818257
1991.17	0.00107	0.000944785		1991.42	0.000385863	0.000818023
1992.14	0.00107	0.000943639		1992.39	0.000386211	0.000817949
1993.1	0.00107	0.000942592		1993.35	0.000386475	0.000818014
1994.07	0.00107	0.000941674		1994.32	0.000386622	0.000818183
1995.03	0.00107	0.000940905		1995.28	0.000386634	0.000818412
1996	0.00107	0.000940299		1996.25	0.000386506	0.000818661
1996.96	0.00107	0.000939863		1997.21	0.000386246	0.000818893
1997.92	0.00107	0.000939609		1998.17	0.000385873	0.000819089
1998.89	0.00107	0.000939559		1999.14	0.000385405	0.000819243
1999.85	0.00107	0.000939741		2000.1	0.000384857	0.000819364
2000.82	0.00107	0.000940191
